# Supplementary material for: Gut microbiome-related effects of berberine and probiotics on type 2 diabetes (the PREMOTE study)
Source: Nat Commun. 2020 Oct 6;11:5015. doi: 10.1038/s41467-020-18414-8 (PMC7538905; doi:10.1038/s41467-020-18414-8)
Supplement: Supplementary file 3 — Supplmentary Data 1 [file 41467_2020_18414_MOESM3_ESM.xlsx]

## Sheet: Sheet1
Supplementary Data 1 Profile of species altered in different time points and treatment arms	Antibiotic			Plac						Prob						BBR						Prob +BBR
	p.value (Wilcoxon Signed Rank)	q (Wilcoxon Signed Rank)	Zscore (Baseline vs Antibiotic)	p.value (Wilcoxon Signed Rank)	q (Wilcoxon Signed Rank)	Zscore (Baseline vs. post-Plac)	Relative abundance (Median)			p.value (Wilcoxon Signed Rank)	q (Wilcoxon Signed Rank)	Zscore (Baseline vs. post-Prob)	Relative abundance (Median)			p.value (Wilcoxon Signed Rank)	q (Wilcoxon Signed Rank)	Zscore (Baseline vs. post-BBR)	Relative abundance (Median)			p.value (Wilcoxon Signed Rank)	q (Wilcoxon Signed Rank)	Zscore (Baseline vs. Post-Prob +BBR)	Relative abundance (Median)
							Baseline	Antibiotic	Post				Baseline	Antibiotic	Post				Baseline	Antibiotic	Post				Baseline	Antibiotic	Post
Roseburia inulinivorans	1.48106e-49	1.94019e-47	-14.7995	0.788244	0.982464	0.270419	0.00245708	0.000108451	0.0016047	0.624832	0.788381	0.490785	0.00182925	0.000126219	0.00149155	2.60365e-09	5.04301e-08	-5.95701	0.00215806	0.000111625	0.00025594	1.984e-10	2.3808e-09	-6.36424	0.00198361	0.00011076	0.000219573
Eubacterium eligens	1.19875e-48	7.85179e-47	-14.6581	0.117379	0.484186	-1.5677	0.000623541	1.91639e-05	0.000368422	0.0460392	0.337621	-1.99681	0.000999429	2.67354e-05	0.000273526	0.00845249	0.0195742	-2.63563	0.000867976	1.87481e-05	9.62411e-05	5.45185e-06	2.57016e-05	-4.54827	0.000662938	1.91588e-05	6.51982e-05
Roseburia intestinalis	2.61874e-48	1.14351e-46	-14.605	0.25044	0.674655	-1.15111	0.00129353	0.00016058	0.000932775	0.452509	0.711086	-0.75301	0.00125624	0.000200483	0.000791445	2.62478e-07	2.16544e-06	-5.15076	0.00117488	0.00017473	0.000357584	1.59545e-10	2.106e-09	-6.39763	0.00115961	0.000153254	0.00032521
Faecalibacterium prausnitzii	3.26044e-45	1.06779e-43	-14.111	0.569868	0.917349	0.570072	0.0119325	0.000985079	0.0112031	0.221506	0.600325	-1.22431	0.0135163	0.00139899	0.015283	2.67432e-09	5.04301e-08	-5.95262	0.0176368	0.00078582	0.00111893	2.8886e-08	2.1183e-07	-5.54973	0.0157199	0.0009919	0.000929924
unclassified Clostridium sp. HGF2	1.04086e-43	2.72705e-42	13.8646	0.173441	0.602478	1.36306	3.01699e-05	0.000145539	3.64445e-05	0.00443428	0.0975542	2.84726	2.95103e-05	0.000120082	3.49034e-05	8.87264e-11	2.92797e-09	6.4872	3.52389e-05	0.000156504	0.000117987	4.15141e-13	1.82662e-11	7.2522	3.04366e-05	0.00020533	0.000150905
Dialister invisus	3.44997e-40	7.53244e-39	-13.2703	0.00118195	0.0520057	3.24503	2.41643e-06	6.53171e-07	5.78865e-06	6.70483e-05	0.00669001	3.9883	2.17885e-06	6.56747e-07	1.1138e-05	0.435418	0.527295	-0.782145	3.41203e-06	6.68369e-07	1.73031e-06	0.454609	0.545531	-0.749422	2.06725e-06	6.22547e-07	1.47037e-06
Roseburia hominis	2.20455e-37	4.12565e-36	-12.7772	0.853588	0.982464	-0.18637	0.00045352	0.000145116	0.000403252	0.0204765	0.207916	-2.31927	0.000521183	0.000129264	0.000354192	5.63861e-06	3.23607e-05	-4.5417	0.000448702	0.000144896	0.000183263	3.66671e-09	3.02504e-08	-5.90024	0.000361873	0.000115784	0.000160225
[Bacteroides] pectinophilus	1.51521e-36	2.38166e-35	-12.6264	0.389464	0.847138	-0.862417	0.000179546	4.73984e-05	0.00017482	0.0140611	0.185606	-2.45747	0.000207186	6.76311e-05	0.000166751	0.00212904	0.00597942	-3.07381	0.000188041	4.84608e-05	0.000107057	0.00012872	0.000414416	-3.83056	0.000172751	4.9242e-05	9.3952e-05
Butyrivibrio crossotus	1.63625e-36	2.38166e-35	-12.6203	0.0231376	0.218155	-2.27298	0.000126726	2.40919e-05	0.000112312	0.208403	0.599827	-1.25974	0.000128254	2.97187e-05	9.57047e-05	0.0016057	0.0048171	-3.15706	0.000118227	2.57347e-05	6.73639e-05	8.07638e-06	3.43897e-05	-4.46482	0.000131948	2.56198e-05	6.20727e-05
Ruminococcus lactaris	2.63818e-35	3.45602e-34	-12.3995	0.117379	0.484186	-1.5677	0.000150265	6.04896e-05	0.000122144	0.235189	0.611328	-1.18887	0.000162999	7.19924e-05	0.000124313	0.00504215	0.0123253	-2.80652	0.000158733	7.44882e-05	0.000115193	0.000417988	0.0012261	-3.53013	0.000140644	5.51864e-05	0.000122286
Coprococcus eutactus	9.67801e-35	1.15256e-33	-12.2949	0.0707534	0.373578	-1.80888	7.693e-05	3.27153e-05	6.43877e-05	0.441919	0.711086	-0.770728	5.88561e-05	3.56603e-05	5.89516e-05	7.06271e-08	7.17137e-07	-5.39176	8.68261e-05	2.8706e-05	4.82968e-05	2.68591e-06	1.41816e-05	-4.69515	6.99372e-05	3.74935e-05	4.23955e-05
Collinsella aerofaciens	1.67649e-34	1.83017e-33	-12.2657	0.102753	0.465834	-1.63348	8.27594e-05	3.22938e-07	3.57141e-06	0.197688	0.599827	-1.30404	0.000117219	4.66942e-07	8.10982e-05	2.3658e-13	2.71402e-11	-7.3285	0.000114396	4.98856e-07	1.9958e-07	5.64488e-11	9.31406e-10	-6.55452	0.000101717	3.65854e-07	2.21185e-07
Anaerotruncus colihominis	3.27811e-30	3.30333e-29	-11.4214	0.98688	0.992711	-0.0182716	0.000250699	9.4345e-05	0.000260175	0.867726	0.915011	0.16832	0.000239715	0.000113357	0.000237326	0.133987	0.186171	-1.50075	0.000249175	9.79822e-05	0.000209675	0.201065	0.298209	-1.28019	0.00027127	0.000101647	0.000164567
Bacteroides dorei	2.19406e-29	2.05301e-28	11.255	0.882343	0.984618	0.149827	0.0423765	0.0591278	0.0420844	0.415059	0.711086	0.816794	0.0326901	0.0657663	0.0405006	1.89769e-05	9.63442e-05	4.27879	0.0367703	0.0699284	0.0683776	2.20719e-05	8.32428e-05	4.2445	0.0446842	0.0783585	0.0698735
Bilophila wadsworthia	5.36418e-29	4.68471e-28	-11.1759	0.8165	0.982464	-0.233876	0.00201752	4.07097e-06	0.00186071	0.26737	0.626004	-1.11091	0.00171338	1.93123e-06	0.00127423	3.55379e-06	2.23381e-05	4.6381	0.0016576	3.01848e-06	0.00391006	6.35726e-05	0.000220831	4.00081	0.00154201	1.77799e-06	0.00319249
Bacteroides ovatus	4.86752e-28	3.98528e-27	10.9784	0.805167	0.982464	0.248493	0.00962544	0.0146614	0.0110449	0.417091	0.711086	0.813251	0.0120054	0.0173212	0.0112394	0.000182543	0.000688448	3.74422	0.00941732	0.0207324	0.0185927	0.00138395	0.00372818	3.19965	0.0101253	0.020474	0.0124432
Eubacterium ventriosum	6.60845e-28	5.0924e-27	-10.9507	0.0595924	0.373578	-1.88562	0.00047205	0.00016392	0.000351001	0.592594	0.788381	-0.536852	0.000658825	0.000178969	0.000480294	0.42772	0.522769	-0.79529	0.000576609	0.000158982	0.000348181	0.153078	0.24345	-1.43041	0.000500774	0.00011539	0.000303627
Bacteroides dorei/vulgatus	7.30467e-28	5.31618e-27	10.9416	0.80234	0.982464	0.252147	0.049668	0.0744056	0.0524426	0.558756	0.787986	0.586462	0.0412101	0.0837422	0.0462097	9.81548e-06	5.18257e-05	4.42339	0.046509	0.0800803	0.0866275	0.00228006	0.00567864	3.05277	0.0479558	0.0948477	0.0888849
Ruminococcus bromii	1.89745e-27	1.30824e-26	-10.8548	0.143317	0.536573	-1.46538	0.000580006	1.72708e-05	0.000179599	0.0375182	0.322967	-2.08185	0.000584375	2.74052e-05	0.000301701	0.0447659	0.0798527	-2.00904	0.000208974	2.46189e-05	3.46547e-05	9.43348e-06	3.89131e-05	-4.43144	0.000323137	2.17384e-05	2.8311e-05
Bacteroides finegoldii	1.54336e-26	1.0109e-25	10.6616	0.331937	0.768696	0.972047	0.00202209	0.0027022	0.00234645	0.733718	0.824361	0.341955	0.0015807	0.00260771	0.00182081	0.000528313	0.00188479	3.46817	0.00233788	0.00330288	0.00301109	0.0137558	0.0275116	2.46525	0.00209583	0.00240121	0.00242271
Akkermansia muciniphila	3.38001e-26	2.10848e-25	-10.6435	0.653939	0.92473	0.445836	9.13425e-07	1.65042e-07	6.64727e-07	0.132565	0.486073	-1.50957	6.40262e-07	1.16279e-07	6.26666e-07	0.801059	0.845918	-0.280434	1.97288e-06	1.47893e-07	5.89777e-07	0.192152	0.294931	-1.30523	1.44531e-06	1.9906e-07	4.34583e-07
Haemophilus parainfluenzae	7.14773e-26	4.25615e-25	-10.5181	0.105871	0.465834	1.61886	1.2483e-05	1.122e-06	1.47642e-05	0.0401958	0.322967	2.0535	1.46989e-05	2.28782e-06	1.87548e-05	0.0197482	0.040104	-2.33329	1.69152e-05	1.96504e-06	8.81446e-06	0.00206208	0.00523452	-3.08281	2.11406e-05	2.2196e-06	7.46873e-06
Veillonella parvula	1.71833e-25	9.787e-25	-10.4351	0.0357815	0.295198	2.10123	1.2351e-05	3.91572e-06	2.02757e-05	0.0923366	0.424711	1.68497	1.47815e-05	4.57841e-06	1.80255e-05	0.0110402	0.0247002	-2.54361	2.27727e-05	3.39522e-06	7.7031e-06	7.95144e-06	3.43897e-05	-4.46816	1.35462e-05	2.99583e-06	3.73442e-06
Blautia hansenii	1.71598e-24	9.36641e-24	-10.2142	0.0931217	0.439002	-1.68098	0.000479276	0.000232796	0.000432048	0.209687	0.599827	-1.2562	0.000477364	0.000251271	0.000395891	0.299048	0.387003	1.04067	0.000424768	0.000184566	0.000382306	0.383609	0.501351	-0.872935	0.000426569	0.000222003	0.000367446
Coprococcus catus	6.14511e-24	3.22004e-23	-10.0898	0.40784	0.868304	-0.829529	0.000307019	9.32564e-05	0.000272877	0.0965253	0.424711	-1.66371	0.000306166	0.000175198	0.00027711	0.571905	0.656448	0.567438	0.000230032	9.76008e-05	0.000166428	0.965386	0.980238	0.0450655	0.000271282	0.000103882	0.000241805
Bacteroides caccae	2.87389e-22	1.448e-21	9.70511	0.0442518	0.343602	2.01353	0.0023745	0.00345133	0.00362554	0.00094585	0.031213	3.30793	0.00221757	0.00553595	0.00392396	0.00173053	0.00507621	-3.13515	0.00202968	0.00344032	0.000414513	0.00749785	0.0159632	-2.67555	0.00198293	0.00342842	0.000454029
unclassified Ruminococcaceae bacterium D16	4.31317e-22	2.09269e-21	-9.66361	0.56739	0.917349	0.573727	0.00015456	6.648e-05	0.000157244	0.839929	0.901388	0.203756	0.000151037	8.51045e-05	0.000147156	0.0985499	0.145855	-1.65412	0.000149188	8.18325e-05	0.000131076	3.21219e-06	1.62211e-05	-4.65843	0.000150139	6.81557e-05	9.07849e-05
Eubacterium rectale	7.54848e-22	3.53161e-21	-9.60613	0.484052	0.917349	-0.701628	0.0024873	0.000342251	0.00359995	0.0944123	0.424711	-1.67434	0.00502296	0.000637339	0.00278864	0.488737	0.576012	-0.694509	0.00375585	0.000449503	0.00139235	0.160904	0.25285	-1.40371	0.00276604	0.000402265	0.00110624
Coprococcus comes	8.03865e-22	3.63125e-21	-9.59965	0.822181	0.982464	0.226567	0.000370003	0.000136407	0.000313869	0.126691	0.486073	-1.52905	0.00047889	0.000189165	0.000361785	0.0958988	0.145164	-1.66726	0.00050888	0.000135608	0.000283442	0.432763	0.54083	-0.786142	0.00042182	0.000150217	0.000293144
Bifidobacterium catenulatum-Bpc	3.09721e-21	1.35245e-20	-9.45961	0.0868884	0.424788	-1.71387	3.57033e-05	3.22506e-06	1.30583e-05	0.0195321	0.207916	-2.33699	3.74659e-05	5.66385e-06	2.50682e-05	4.14122e-11	1.82214e-09	-6.60113	4.46153e-05	5.18861e-06	4.41509e-06	1.92341e-13	1.26945e-11	-7.35568	4.46241e-05	4.74977e-06	3.50623e-06
Eubacterium siraeum	5.69835e-21	2.40801e-20	-9.39565	0.937376	0.984669	0.0803948	0.000146626	7.28902e-05	0.000131707	0.305791	0.637622	-1.02587	0.000124069	7.2798e-05	0.000130262	0.00012832	0.00051328	-3.83185	0.000175041	7.63368e-05	0.000106501	0.00025355	0.000778339	-3.66032	0.000144138	6.33343e-05	7.74508e-05
[Clostridium] bartlettii	1.07003e-20	4.38042e-20	-9.32909	0.0663146	0.373578	-1.83812	7.32002e-05	1.14317e-05	5.30715e-05	0.240826	0.611328	-1.1747	6.02071e-05	1.30857e-05	6.50105e-05	1.10469e-08	1.32562e-07	-5.71601	6.37494e-05	7.87656e-06	1.29579e-05	9.53671e-13	2.51769e-11	-7.1387	6.49712e-05	1.25975e-05	8.38981e-06
unclassified Clostridium sp. L2-50	6.60448e-20	2.62178e-19	-9.13417	0.00252535	0.0555576	-3.02212	0.000334625	0.000162096	0.000221219	0.592594	0.788381	-0.536852	0.000226022	0.000127394	0.000207409	3.55379e-06	2.23381e-05	-4.6381	0.000287074	9.84136e-05	0.000166982	4.25133e-07	2.67226e-06	-5.05901	0.000279715	0.000123122	0.000146947
Clostridium leptum	2.44273e-19	9.41168e-19	-8.99154	0.481772	0.917349	0.705282	4.66337e-05	2.09167e-05	6.71813e-05	0.77409	0.858654	-0.288802	5.33534e-05	1.72338e-05	4.63994e-05	0.812955	0.851667	-0.238806	5.92543e-05	2.09698e-05	5.41068e-05	0.851709	0.892267	-0.188607	5.48315e-05	1.96126e-05	3.47947e-05
Dorea formicigenerans	5.47066e-19	2.04759e-18	-8.90251	0.623069	0.92473	0.493332	0.000436359	0.000218907	0.000426798	0.642498	0.788381	-0.46598	0.000485678	0.000218706	0.000475977	0.0281447	0.0530729	2.19745	0.000425485	0.000224274	0.000536235	0.0441227	0.0756388	2.01459	0.000440043	0.000178089	0.000458861
unclassified Capnocytophaga sp. oral taxon 329	6.56833e-19	2.39014e-18	8.88219	0.197696	0.621329	1.28997	0.000100993	0.000160477	0.000110672	0.0680098	0.408059	1.82671	0.000136407	0.000204487	0.000182814	0.0195184	0.040104	2.33767	0.000167872	0.000242305	0.000174234	0.41344	0.524751	-0.819524	0.000202312	0.000306214	0.000197592
Streptococcus sanguinis	1.56741e-18	5.5295e-18	-8.78495	0.836425	0.982464	-0.208296	3.02357e-06	1.62742e-06	2.49854e-06	0.923777	0.930829	-0.0974484	2.41604e-06	1.44605e-06	2.94852e-06	0.0219252	0.0431958	-2.29385	2.8668e-06	1.44583e-06	2.2314e-06	0.006516	0.0141002	-2.72229	2.81103e-06	1.60808e-06	2.5413e-06
Bacteroides fragilis	1.60398e-18	5.5295e-18	8.78235	0.208063	0.638704	1.26074	0.00554606	0.00669758	0.00700801	0.179267	0.591581	1.34479	0.00424611	0.00554896	0.00465143	9.2353e-06	5.07942e-05	4.43653	0.00478902	0.00674794	0.00569793	0.000117032	0.000386205	3.85393	0.00479924	0.00631139	0.00585347
Bacteroides clarus	1.96204e-17	6.59045e-17	8.49623	0.163281	0.582518	-1.39595	0.000732102	0.00130333	0.000629867	0.580402	0.788381	0.55457	0.000563196	0.000899626	0.000582728	0.017553	0.0367776	2.37711	0.000414135	0.00100419	0.000865482	0.0275807	0.0498719	2.20487	0.000769306	0.00120064	0.000876615
Clostridium scindens	2.06694e-17	6.76923e-17	-8.49018	0.516571	0.917349	-0.650467	4.11144e-05	1.69669e-05	4.06881e-05	0.645039	0.788381	-0.462437	3.59981e-05	1.85056e-05	3.20552e-05	0.275247	0.363326	1.09325	3.15371e-05	1.86592e-05	3.79086e-05	0.962725	0.980238	0.0484036	4.40483e-05	1.73063e-05	3.74387e-05
Eubacterium hallii	6.03042e-17	1.92679e-16	-8.36485	0.92866	0.984669	0.0913578	0.000249115	8.80436e-05	0.000265775	0.806838	0.88618	0.246279	0.000239929	0.000108545	0.000252814	0.782509	0.832993	0.278242	0.000231911	8.19071e-05	0.000205871	0.1019	0.16606	-1.63738	0.000287467	7.79962e-05	0.000173253
Streptococcus anginosus	8.756e-17	2.73104e-16	-8.32076	0.992711	0.992711	0.0109629	1.91331e-06	9.84061e-07	2.15736e-06	0.197099	0.599827	1.29163	2.063e-06	1.08596e-06	2.32192e-06	0.0607385	0.102788	-1.87759	2.11383e-06	1.05971e-06	2.05089e-06	0.011504	0.023362	-2.52867	2.0667e-06	1.03223e-06	1.43538e-06
Clostridium saccharolyticum	2.22971e-16	6.79283e-16	-8.20925	0.899674	0.984618	-0.127901	0.000386201	0.000197591	0.00031717	0.467573	0.722669	-0.728205	0.000376964	0.000226377	0.000375717	0.0670145	0.109209	-1.83377	0.000408596	0.000243548	0.000317944	0.291487	0.400794	-1.05653	0.00028961	0.000200261	0.000259793
Bacteroides stercoris	3.63152e-16	1.0812e-15	8.15047	0.683673	0.949946	0.409283	0.00820302	0.0257567	0.0115072	0.129355	0.486073	1.51842	0.00394146	0.00878593	0.00426846	0.001114	0.00367619	3.26222	0.00638146	0.0103152	0.0210565	0.003761	0.0088652	2.89921	0.00611245	0.0143023	0.0126548
Clostridium methylpentosum	1.10935e-15	3.22943e-15	-8.01433	0.264254	0.697632	1.11822	2.6384e-05	1.49044e-05	2.72891e-05	0.404991	0.711086	0.834512	2.4209e-05	9.32703e-06	1.96731e-05	0.223175	0.303701	-1.22032	2.71369e-05	1.06825e-05	2.1127e-05	0.248086	0.352122	-1.15668	2.88468e-05	8.9101e-06	2.27306e-05
Bacteroides eggerthii	3.8337e-15	1.09177e-14	7.86047	0.954831	0.984669	0.058469	0.00215338	0.00224792	0.00183363	0.901295	0.915161	-0.125797	0.00115533	0.00163729	0.00122861	0.00131891	0.00424626	3.21402	0.0013719	0.00196595	0.0026361	5.44022e-05	0.000194084	4.03753	0.00168895	0.00211287	0.00214984
Streptococcus gordonii	1.01044e-14	2.81633e-14	-7.73815	0.643887	0.92473	0.464097	1.85396e-06	1.24323e-06	2.12509e-06	0.103843	0.44217	1.62827	2.49691e-06	1.18236e-06	2.50134e-06	0.0443013	0.0798527	-2.01342	2.19191e-06	1.1322e-06	1.80119e-06	0.0100606	0.0210794	-2.57541	1.95903e-06	1.17924e-06	1.92795e-06
Bifidobacterium adolescentis	1.20162e-14	3.27942e-14	-7.83093	0.0556887	0.373578	-1.93496	4.23887e-06	1.60703e-07	5.85876e-07	0.0309248	0.291577	-2.15981	5.19012e-06	3.58907e-07	1.46751e-06	7.77885e-09	1.28351e-07	-5.79709	6.4499e-06	3.53474e-07	7.42698e-08	8.45977e-14	1.11669e-11	-7.47086	5.89856e-06	2.56864e-07	7.8976e-08
Bacteroides thetaiotaomicron	3.43923e-14	9.19468e-14	7.58083	0.363827	0.828021	0.909923	0.00649794	0.0101506	0.00623685	0.0500428	0.338576	1.96137	0.00726959	0.0109493	0.00835733	0.339464	0.426755	0.957415	0.00607538	0.00768851	0.00749909	0.00105753	0.00290821	3.27643	0.00635563	0.0111473	0.0108301
Parabacteroides merdae	5.31271e-14	1.39193e-13	7.52421	0.58736	0.922995	-0.544492	0.00244215	0.00348772	0.00279445	0.164808	0.57249	-1.39085	0.00280429	0.00472534	0.0023473	0.00142311	0.00447262	-3.19211	0.00225979	0.00316459	0.000702166	1.01912e-05	4.01807e-05	-4.41475	0.00268438	0.00343538	0.000797074
Escherichia coli	1.38467e-13	3.5567e-13	7.39801	0.00492357	0.0626323	2.81382	0.00161273	0.00666876	0.00348836	0.665511	0.797553	0.434088	0.00174677	0.00953484	0.00254539	1.80203e-07	1.69906e-06	5.22087	0.00136801	0.00760946	0.019551	2.28761e-11	5.03275e-10	6.68805	0.00145521	0.00696531	0.0319411
[Ruminococcus] torques	1.63422e-13	4.11698e-13	-7.37597	0.547751	0.917349	0.602961	0.00187464	0.000855857	0.00187078	0.812331	0.88618	0.239191	0.00196842	0.00104777	0.00188076	0.0143092	0.0309642	2.4516	0.001901	0.000798173	0.00333401	0.00162577	0.00420787	3.15291	0.00182081	0.000912113	0.00236635
Paraprevotella xylaniphila	2.82941e-13	6.99344e-13	7.30249	0.833572	0.982464	0.21195	0.000132409	0.000151641	0.000142222	0.192221	0.599827	1.30581	0.000153019	0.000259778	0.000202823	0.912771	0.933998	0.111735	0.000164641	0.00020808	0.000133906	0.000434086	0.00124564	-3.52011	0.000206267	0.000221717	0.000130703
Streptococcus parasanguinis	3.57563e-13	8.67422e-13	-7.27094	0.555076	0.917349	0.591998	1.69435e-05	9.68355e-06	1.91984e-05	0.256818	0.626004	1.13572	1.76318e-05	1.21666e-05	2.42568e-05	0.940621	0.955092	-0.0766809	2.08066e-05	9.40595e-06	2.30551e-05	0.686272	0.74866	0.405589	1.42892e-05	8.44815e-06	1.96596e-05
unclassified Ruminococcus sp. 5_1_39BFAA	5.42893e-13	1.29307e-12	-7.21432	0.38545	0.847138	-0.869726	0.00138802	0.000827097	0.00114055	0.67067	0.797553	-0.427001	0.00150101	0.000688731	0.00143277	0.996504	0.996504	0.00657264	0.00138445	0.000741793	0.00140135	0.0606473	0.101335	-1.87773	0.00137018	0.000681613	0.00127623
Bacteroides xylanisolvens	9.52689e-13	2.22861e-12	7.13739	0.538059	0.917349	0.617579	0.00800466	0.0117642	0.00806569	0.413034	0.711086	0.820338	0.00726375	0.01016	0.0101353	0.0146612	0.0312141	2.44283	0.00695931	0.0123375	0.00967598	0.297638	0.405033	1.04318	0.00715434	0.0112101	0.0106801
Enterococcus faecium	1.47664e-12	3.39368e-12	-7.07688	0.95192	0.984669	-0.0621233	0.000108399	6.86603e-05	0.000102411	0.333346	0.637705	-0.969168	0.000101069	7.25415e-05	8.66008e-05	0.313548	0.397965	1.01	9.32322e-05	6.02557e-05	0.000103865	0.260603	0.362101	-1.12664	0.000109111	6.7005e-05	8.84533e-05
Parabacteroides distasonis	1.68293e-12	3.8011e-12	7.05873	0.0663146	0.373578	1.83812	0.00997813	0.0140778	0.0122346	0.0111743	0.163889	2.53897	0.00955839	0.014957	0.0126529	0.00477467	0.0118916	2.82405	0.00824064	0.0146248	0.011401	0.99201	0.99201	-0.0116836	0.00955442	0.0138193	0.0100152
Fusobacterium varium	2.25415e-12	5.00499e-12	-7.2191	0.65852	0.92473	0.460466	1.11971e-06	1.54569e-07	9.7266e-07	0.57545	0.788381	0.565325	9.93045e-07	7.42709e-08	1.22225e-06	0.0138747	0.0305243	2.47434	3.07266e-07	9.00835e-08	5.25074e-07	0.197099	0.298084	1.29694	5.10341e-07	2.62222e-08	6.67569e-07
Fusobacterium ulcerans	2.87254e-12	6.27172e-12	-7.114	0.777315	0.982464	-0.275903	1.44943e-06	9.02558e-08	7.61032e-07	0.736929	0.824361	0.338419	1.24906e-06	4.14907e-08	1.64233e-06	0.0217318	0.0431958	2.18679	5.69666e-07	2.52998e-08	4.10872e-07	0.0156611	0.0308547	2.42529	5.91089e-07	3.01613e-08	7.45129e-07
unclassified Clostridium sp. D5	3.09438e-12	6.64531e-12	-6.97359	0.651768	0.92473	-0.453135	3.36012e-05	1.91048e-05	2.9279e-05	0.688844	0.804667	0.402196	3.64813e-05	1.86078e-05	3.12864e-05	0.359778	0.448025	-0.917979	3.51799e-05	1.89591e-05	2.48385e-05	0.016842	0.0326934	-2.39181	3.42464e-05	1.9537e-05	2.27788e-05
Streptococcus australis	3.24031e-12	6.84647e-12	-6.9671	0.654404	0.92473	-0.44948	6.7733e-06	3.9476e-06	5.68324e-06	0.476304	0.722669	-0.714031	5.04595e-06	2.82195e-06	5.36917e-06	0.00151187	0.00464107	-3.17459	5.39013e-06	3.02742e-06	3.78045e-06	0.0064505	0.0141002	-2.72563	5.69002e-06	3.77148e-06	4.19943e-06
Bacteroides uniformis	3.37223e-12	7.01211e-12	-6.96148	0.296807	0.747677	-1.04513	0.0258051	0.0105526	0.0212106	0.516678	0.749467	0.650246	0.0221005	0.013462	0.0261388	0.735819	0.796132	0.339587	0.0207401	0.0135307	0.031734	0.446594	0.54083	0.762775	0.0223804	0.0118255	0.0283429
Bacteroides salanitronis	4.56515e-12	9.34429e-12	6.9187	0.470463	0.917349	0.723554	0.000215324	0.000276771	0.000239673	0.0512993	0.338576	1.95074	0.000250953	0.000318543	0.000279203	0.456332	0.547599	0.747091	0.000246261	0.000314458	0.000287322	0.402096	0.52036	-0.839553	0.000239452	0.000296599	0.000256338
Gemella sanguinis	9.19056e-12	1.85225e-11	-6.81886	0.273751	0.708531	-1.09629	2.71811e-06	1.833e-06	2.40758e-06	0.140447	0.501055	-1.4759	3.2963e-06	1.55029e-06	2.20901e-06	0.00186422	0.00534951	-3.11324	2.03793e-06	1.42765e-06	1.62727e-06	3.1912e-05	0.000117011	-4.16104	3.31934e-06	1.36671e-06	1.68909e-06
[Ruminococcus] obeum	1.15796e-11	2.29838e-11	-6.78558	0.317575	0.76218	1.00128	0.00108052	0.000667472	0.000896753	0.701938	0.81277	-0.384478	0.00101244	0.000640538	0.000904896	0.305206	0.391138	-1.02752	0.000949515	0.000543251	0.000970376	0.367424	0.485	-0.902978	0.000992513	0.000458294	0.00078415
Bifidobacterium longum	7.68753e-11	1.50308e-10	-6.50681	0.0266683	0.234681	-2.21817	5.13282e-05	1.287e-05	2.68256e-05	0.0876356	0.424711	-1.70978	6.2582e-05	1.77772e-05	5.07408e-05	4.11215e-13	2.71402e-11	-7.25401	9.45939e-05	1.29102e-05	7.03864e-06	6.78162e-13	2.23794e-11	-7.18544	6.87237e-05	1.09153e-05	1.05044e-05
Pseudoflavonifractor capillosus	2.09166e-10	4.02951e-10	-6.35467	0.217453	0.652358	1.23516	5.52162e-05	3.02104e-05	6.33148e-05	0.284547	0.626004	1.07193	5.08774e-05	3.58016e-05	6.73755e-05	0.0657183	0.108435	-1.84253	7.41265e-05	3.99939e-05	6.59388e-05	0.0345949	0.0617097	-2.11474	7.13231e-05	3.44433e-05	5.31118e-05
unclassified Veillonella sp. oral taxon 158	2.67688e-10	5.0822e-10	-6.31664	0.39148	0.847138	0.858763	3.6865e-06	2.78647e-06	3.58295e-06	0.222848	0.600325	1.22076	4.08379e-06	2.3529e-06	4.34979e-06	0.0842729	0.132429	-1.72861	5.50469e-06	2.32962e-06	3.11654e-06	0.00316795	0.00760309	-2.95262	4.55649e-06	2.4572e-06	1.98522e-06
Granulicatella adiacens	2.75274e-10	5.15156e-10	-6.31232	0.847859	0.982464	-0.193678	2.38937e-06	1.23106e-06	2.5061e-06	0.333346	0.637705	-0.969168	2.63021e-06	1.53369e-06	2.07855e-06	0.84026	0.873341	0.203752	1.98826e-06	1.55767e-06	2.7194e-06	0.444603	0.54083	0.766113	2.0467e-06	1.56002e-06	2.58023e-06
Subdoligranulum variabile	3.61642e-10	6.67254e-10	-6.26996	0.713426	0.96581	-0.369085	7.23672e-05	2.78692e-05	4.78468e-05	0.452509	0.711086	-0.75301	7.10815e-05	3.30104e-05	6.13211e-05	0.000621265	0.00215808	-3.42435	8.58194e-05	3.82754e-05	4.00735e-05	0.000200223	0.000629273	-3.7204	5.93122e-05	2.83755e-05	2.53211e-05
Clostridium perfringens	2.72202e-09	4.95256e-09	-5.95337	0.724358	0.96581	-0.354468	1.43413e-06	3.6369e-07	1.40425e-06	0.884485	0.915011	0.147058	1.93995e-06	4.59507e-07	2.0545e-06	2.29964e-06	1.7856e-05	-4.74984	2.67928e-06	4.92565e-07	2.99609e-07	4.12887e-10	4.37536e-09	-6.25075	1.9142e-06	5.61516e-07	2.70859e-07
Bacteroides intestinalis	5.9677e-09	1.07092e-08	-5.81788	0.87082	0.982464	-0.164444	0.000631474	0.00045988	0.00062554	0.89849	0.915161	-0.129341	0.000740168	0.000487051	0.000849923	0.725933	0.791927	0.352732	0.000681765	0.000495606	0.000635364	0.738517	0.786163	0.335487	0.000742836	0.000543859	0.000767513
Veillonella dispar	8.31691e-09	1.47232e-08	-5.76212	0.530847	0.917349	0.628541	3.24859e-06	2.19508e-06	3.08184e-06	0.324568	0.637705	0.986886	3.24794e-06	2.0535e-06	3.98756e-06	0.286981	0.375064	-1.06696	4.42062e-06	1.29056e-06	3.35145e-06	0.0427365	0.0742265	-2.02795	2.57112e-06	1.06069e-06	1.84667e-06
Fusobacterium mortiferum	1.28996e-08	2.25314e-08	-5.69001	0.722977	0.96581	-0.363605	2.46956e-06	5.50497e-07	1.17473e-06	0.209687	0.599827	1.2562	8.0647e-07	3.42117e-07	1.1111e-06	0.0632404	0.105668	-1.84034	2.33239e-06	7.92136e-07	7.38011e-07	0.0601734	0.101335	-1.90447	9.85147e-07	1.06937e-07	3.3985e-07
unclassified Lachnospiraceae bacterium 9_1_43BFAA	2.77114e-08	4.77657e-08	-5.55553	0.654404	0.92473	0.44948	5.58778e-05	4.58974e-05	7.98811e-05	0.34589	0.65225	0.944363	5.40513e-05	3.56048e-05	5.55752e-05	0.00347082	0.00881055	2.92483	3.76154e-05	3.55273e-05	5.19278e-05	0.521568	0.598669	0.6426	5.46647e-05	3.58737e-05	5.36703e-05
Clostridium ramosum	3.0215e-08	5.14047e-08	5.5404	0.914153	0.984669	-0.109629	2.59985e-05	3.6708e-05	2.9688e-05	0.0902976	0.424711	1.6956	1.78629e-05	4.40342e-05	2.27614e-05	2.27669e-09	5.04301e-08	5.97892	2.44796e-05	4.88618e-05	9.43991e-05	1.36294e-06	7.82208e-06	4.83202	2.32601e-05	3.13585e-05	8.45295e-05
Veillonella atypica	3.92101e-08	6.58528e-08	-5.49459	0.44829	0.896579	0.760097	3.90334e-06	3.06089e-06	4.52633e-06	0.28137	0.626004	1.07902	4.35426e-06	2.64619e-06	6.39802e-06	0.982521	0.990021	0.0240997	4.65896e-06	1.90881e-06	5.78726e-06	0.407745	0.522547	-0.829538	3.01858e-06	1.28641e-06	2.69689e-06
Odoribacter splanchnicus	5.47469e-08	9.07828e-08	-5.43538	0.224344	0.658075	1.21689	0.00159573	0.000565125	0.00210306	0.887283	0.915011	0.143515	0.0012448	0.000623879	0.00106969	0.0811693	0.129088	1.74613	0.00191267	0.000679724	0.00201895	0.00588718	0.0131713	2.75567	0.00159223	0.000650369	0.00180536
Clostridium symbiosum	6.80431e-08	1.11421e-07	-5.39648	0.24595	0.674655	1.16207	0.000223111	0.000151147	0.000287955	0.597504	0.788381	0.529765	0.000203875	0.00013501	0.000218384	0.120867	0.171553	-1.55333	0.000231702	0.000126518	0.000163101	0.211855	0.307307	-1.25015	0.000240167	0.000157053	0.000160026
unclassified Lachnospiraceae bacterium 4_1_37FAA	8.44445e-08	1.36571e-07	-5.35758	0.185275	0.621329	1.32651	2.62688e-05	1.97695e-05	4.95346e-05	0.665511	0.797553	0.434088	3.20046e-05	2.23905e-05	3.48985e-05	0.0061701	0.0145438	2.74079	2.12465e-05	1.58624e-05	3.55022e-05	0.198722	0.298084	1.28687	2.33044e-05	2.22535e-05	2.87693e-05
Actinomyces viscosus	8.69016e-08	1.38831e-07	-5.35239	0.528453	0.917349	-0.632196	1.07247e-06	8.92131e-07	9.48226e-07	0.417091	0.711086	-0.813251	1.08405e-06	7.00103e-07	1.03942e-06	0.611254	0.695565	0.510475	9.74611e-07	5.55406e-07	1.17577e-06	0.216783	0.311037	1.2368	9.74992e-07	6.45662e-07	9.37185e-07
Eggerthella lenta	2.04877e-07	3.23361e-07	-5.19507	0.00409874	0.0601148	2.87229	2.93936e-05	3.43179e-06	6.2318e-05	0.00820517	0.154726	2.64528	2.29933e-05	5.56304e-06	3.95679e-05	0.0350632	0.0642825	-2.10982	2.37611e-05	7.91369e-06	2.88731e-06	6.18694e-06	2.81612e-05	-4.52157	2.52311e-05	5.54771e-06	1.91429e-06
Streptococcus thermophilus	7.90508e-07	1.23282e-06	-4.93791	0.300203	0.747677	1.03782	6.08667e-06	5.2174e-06	8.61705e-06	0.43355	0.711086	0.784902	7.06272e-06	5.59045e-06	8.37352e-06	0.0506697	0.0891787	-1.95646	7.9631e-06	4.33988e-06	5.29048e-06	0.536863	0.610913	-0.619233	5.74173e-06	4.9489e-06	5.3363e-06
unclassified Coprobacillus sp. 29_1	9.77052e-07	1.50581e-06	-4.89642	0.760263	0.982464	-0.306962	6.93572e-05	4.78165e-05	5.40938e-05	0.0812568	0.424711	1.74521	5.52175e-05	4.57731e-05	6.39622e-05	0.118782	0.170426	1.5621	5.9692e-05	3.20597e-05	6.20065e-05	0.683818	0.74866	0.408927	5.30493e-05	4.09732e-05	5.53492e-05
Holdemania filiformis	1.15411e-06	1.75801e-06	4.86357	0.25044	0.674655	1.15111	0.000207103	0.000173814	0.000182342	0.000326658	0.0143729	3.59496	0.000144537	0.000182386	0.000193392	0.648603	0.731758	-0.457894	0.000148103	0.000184765	8.67806e-05	0.210636	0.307307	-1.25349	0.000172634	0.00015854	7.66162e-05
Bacteroides plebeius	2.068e-06	3.11389e-06	4.74688	0.813663	0.982464	-0.23753	0.00123141	0.00112975	0.000985006	0.0965253	0.424711	1.66371	0.000882717	0.00134691	0.00111636	0.664438	0.743269	-0.435985	0.00223792	0.00314219	0.00122876	0.000961824	0.00270129	-3.30313	0.00125128	0.00127066	0.000829492
Streptococcus vestibularis	1.11957e-05	1.66663e-05	-4.39291	0.144318	0.536573	1.46172	4.99408e-06	5.25037e-06	7.92505e-06	0.425274	0.711086	0.799077	6.16375e-06	5.21902e-06	8.15365e-06	0.126206	0.177226	-1.53143	6.47113e-06	4.54639e-06	4.91239e-06	0.664315	0.736887	-0.435633	5.09026e-06	3.50819e-06	5.39107e-06
unclassified Streptococcus sp. oral taxon 071	1.22902e-05	1.809e-05	-4.37259	0.782625	0.982464	0.277728	2.57652e-06	1.94927e-06	2.77261e-06	0.326311	0.637705	0.983343	2.9815e-06	2.22832e-06	2.98456e-06	0.782509	0.832993	0.278242	2.50011e-06	1.99785e-06	2.94367e-06	0.600213	0.677163	-0.525764	2.63399e-06	2.1972e-06	2.70019e-06
Solobacterium moorei	2.92005e-05	4.24371e-05	4.17983	0.538059	0.917349	0.617579	2.0736e-06	2.71788e-06	2.49661e-06	0.607379	0.788381	0.51559	2.09948e-06	3.07238e-06	2.58781e-06	0.00272538	0.00705393	2.99932	1.84377e-06	2.39087e-06	2.51741e-06	0.00150038	0.00396099	3.17628	1.66981e-06	2.31461e-06	2.89258e-06
Alistipes shahii	2.94792e-05	4.24371e-05	-4.17767	0.856455	0.982464	0.182716	0.00131565	0.00085042	0.00161372	0.30915	0.637622	1.01878	0.00118177	0.000625592	0.00108705	0.0257264	0.0492157	-2.23251	0.00160151	0.000775391	0.000615728	0.0106582	0.0219826	-2.55538	0.00115634	0.000552288	0.000661633
unclassified Erysipelotrichaceae bacterium 3_1_53	3.21649e-05	4.58001e-05	-4.15779	0.836425	0.982464	0.208296	7.55399e-05	6.12603e-05	7.13108e-05	0.678436	0.799585	0.41637	7.80436e-05	7.10172e-05	7.79382e-05	0.0560755	0.0961294	1.91264	6.66237e-05	6.32798e-05	9.10532e-05	0.0216377	0.0402277	2.29834	8.33074e-05	5.21351e-05	9.22614e-05
Clostridium bolteae	5.5148e-05	7.76816e-05	4.03288	0.0829233	0.420995	1.7358	0.000775823	0.000516519	0.000790744	0.000101364	0.00669001	3.88908	0.000413685	0.000709592	0.000753979	0.000209753	0.000769093	3.70916	0.000370269	0.00062398	0.0011016	0.00531358	0.012093	2.78905	0.000576176	0.000800773	0.000735481
Citrobacter koseri	0.000146676	0.000204411	3.79539	0.00162243	0.0535403	3.15367	4.87028e-06	9.23617e-06	1.09832e-05	0.290975	0.62965	1.05776	3.49942e-06	1.70968e-05	5.07867e-06	6.72633e-08	7.17137e-07	5.40052	2.95986e-06	1.22119e-05	2.88137e-05	4.30907e-10	4.37536e-09	6.24407	5.00463e-06	1.33685e-05	5.16754e-05
unclassified Streptococcus sp. C150	0.000198399	0.000273582	-3.72126	0.146338	0.536573	1.45442	1.38493e-06	1.4605e-06	2.24214e-06	0.439818	0.711086	0.774272	1.84285e-06	1.37023e-06	2.19426e-06	0.086663	0.133018	-1.71546	1.90969e-06	1.23577e-06	1.4026e-06	0.485377	0.566989	-0.699349	1.36301e-06	1.03916e-06	1.43369e-06
Bacteroides fluxus	0.000211345	0.000288398	3.70527	0.925757	0.984669	0.0950121	0.000268972	0.000312589	0.00027107	0.512106	0.749467	0.657334	0.000243402	0.000268811	0.00023877	0.0994465	0.145855	1.64973	0.000212998	0.000289726	0.000294357	0.748616	0.790538	-0.322135	0.000279895	0.000267419	0.000291652
Streptococcus infantis	0.000268314	0.000362362	-3.64433	0.435276	0.896579	-0.782023	4.25093e-06	3.24672e-06	4.69234e-06	0.561142	0.787986	0.582918	4.48081e-06	4.08881e-06	4.50176e-06	0.242029	0.325998	-1.17212	4.63875e-06	4.13568e-06	4.36745e-06	0.477064	0.562254	-0.712702	4.62441e-06	3.75847e-06	4.53909e-06
Bacteroides coprophilus	0.000419631	0.000560935	3.52764	0.497851	0.917349	0.679702	0.000711285	0.000812052	0.000699789	0.113199	0.452794	1.58575	0.000623354	0.00064827	0.000670886	0.024308	0.0471861	-2.25442	0.000685634	0.000782201	0.000679175	0.000341145	0.00102343	-3.58354	0.000689456	0.000721625	0.000477838
unclassified Clostridiales bacterium 1_7_47FAA	0.000448613	0.000593619	-3.50992	0.441755	0.896579	0.77106	9.27027e-05	6.71443e-05	0.00010572	0.0170871	0.205046	2.3866	7.96621e-05	5.62935e-05	8.93817e-05	0.709558	0.787073	0.374641	9.02659e-05	5.86524e-05	9.10589e-05	0.99201	0.99201	-0.0116836	9.36298e-05	5.50399e-05	8.01535e-05
Streptococcus salivarius	0.000463419	0.000607079	-3.50127	0.055744	0.373578	1.91486	6.71337e-05	8.05622e-05	0.000109934	0.30915	0.637622	1.01878	7.74291e-05	6.64493e-05	0.000100759	0.256427	0.341903	-1.13707	0.000100968	5.67839e-05	7.70963e-05	0.497993	0.576624	-0.67932	7.01711e-05	4.80767e-05	7.24945e-05
Megasphaera micronuciformis	0.00120619	0.00156447	-3.23763	0.579833	0.922145	0.555455	9.73593e-07	6.32725e-07	9.931e-07	0.834393	0.901388	-0.210843	1.13266e-06	1.1388e-06	7.85189e-07	0.105906	0.153622	1.61906	7.29586e-07	7.1275e-07	1.26943e-06	0.434723	0.54083	0.782804	7.31803e-07	4.82529e-07	9.12287e-07
Bacteroides coprocola	0.00199554	0.0025629	3.09111	0.562449	0.917349	0.581035	0.00224093	0.00269727	0.0021968	0.0415943	0.322967	2.03933	0.00200244	0.00259179	0.0022777	0.0858603	0.133018	1.71984	0.00217082	0.00278534	0.00262691	0.867442	0.894549	0.168578	0.00222205	0.00265422	0.00207992
Streptococcus mitis	0.00498138	0.00633555	-2.80845	0.735345	0.970656	-0.339851	2.44991e-06	1.91733e-06	2.23773e-06	0.876098	0.915011	0.157689	2.63182e-06	2.17402e-06	2.39757e-06	0.716092	0.787701	0.365877	2.26067e-06	2.07342e-06	2.78633e-06	0.62836	0.702911	0.485705	2.33458e-06	2.31847e-06	2.94009e-06
Parasutterella excrementihominis	0.00524839	0.00661096	2.7916	0.000118206	0.0156032	3.85164	0.000176711	0.000879626	0.00144429	0.0923366	0.424711	1.68497	0.000619281	0.0015179	0.00173997	9.96368e-09	1.31521e-07	5.73354	0.000278577	0.000861349	0.00323934	2.28012e-06	1.25407e-05	4.72853	0.000380906	0.00102459	0.00241209
Prevotella bivia	0.0155709	0.0194266	2.41904	0.196427	0.621329	-1.29363	4.06532e-05	4.52381e-05	3.76479e-05	0.590147	0.788381	0.540395	4.85347e-05	5.08413e-05	3.62772e-05	0.0811693	0.129088	-1.74613	4.15859e-05	4.63483e-05	2.28623e-05	0.0192804	0.0363572	-2.34173	2.75407e-05	4.63303e-05	2.08527e-05
Eubacterium biforme	0.0168546	0.0208298	-2.39008	0.623069	0.92473	-0.493332	3.0683e-05	1.36547e-05	2.67005e-05	0.723071	0.822805	-0.356129	2.68371e-05	1.41215e-05	2.97875e-05	0.499808	0.583847	0.676982	2.53198e-05	1.66036e-05	2.43621e-05	0.363886	0.485	-0.909655	2.65741e-05	1.28629e-05	1.80518e-05
Anaerostipes caccae	0.018401	0.0225284	-2.35766	0.248937	0.674655	1.15476	1.50401e-05	1.01338e-05	2.0254e-05	0.328061	0.637705	0.979799	1.58384e-05	1.11465e-05	1.7059e-05	2.47237e-06	1.81307e-05	4.71259	1.50399e-05	8.70245e-06	2.60643e-05	0.00313388	0.00760309	2.95596	1.43139e-05	7.93747e-06	1.9086e-05
Dorea longicatena	0.0220952	0.0268006	-2.28894	0.594932	0.923895	0.533529	0.000373336	0.000365979	0.000366378	0.355032	0.660059	-0.926645	0.00031127	0.000278421	0.000326372	0.0022247	0.00611792	3.06066	0.000305899	0.000202212	0.000481839	0.725957	0.784458	-0.352178	0.000309521	0.000204645	0.000280609
Enterobacter aerogenes	0.0271963	0.0326854	-2.20294	0.00521936	0.0626323	2.79738	1.14512e-06	1.21327e-06	2.88439e-06	0.273532	0.626004	1.09674	1.37438e-06	1.60235e-06	1.86591e-06	0.00261015	0.00689078	3.01246	1.50132e-06	1.7042e-06	6.71569e-06	3.31795e-06	1.62211e-05	4.65176	1.88492e-06	2.50309e-06	1.20704e-05
Streptococcus pneumoniae	0.0296581	0.0353201	-2.17484	0.893891	0.984618	-0.135209	4.99287e-06	4.07163e-06	5.47109e-06	0.634902	0.788381	-0.476611	5.89036e-06	4.35483e-06	4.5778e-06	0.464318	0.552163	0.733945	4.30133e-06	4.23927e-06	4.8426e-06	0.47088	0.559966	0.722716	3.73586e-06	3.4796e-06	5.43358e-06
unclassified Ruminococcus sp. SR1/5	0.0344314	0.0406353	-2.1152	0.718885	0.96581	0.361777	0.000369544	0.000183911	0.000395973	0.271982	0.626004	-1.10028	0.000346343	0.000266013	0.00031761	0.891952	0.919825	-0.138026	0.0004217	0.000243694	0.000309197	0.252211	0.354168	-1.14667	0.0003338	0.000162414	0.000324585
Enterobacter cloacae	0.04439	0.0519204	2.01061	0.121718	0.486874	1.54943	3.01236e-06	4.87222e-06	5.31209e-06	0.108441	0.447319	1.60701	2.47444e-06	5.26632e-06	4.79121e-06	0.000176279	0.000684377	3.75298	4.2556e-06	6.74876e-06	1.81923e-05	1.40015e-09	1.32014e-08	6.05713	2.83507e-06	8.6139e-06	2.86059e-05
[Clostridium] difficile	0.0973755	0.112887	1.65793	0.000588458	0.0388382	3.43871	0.000147299	0.000131958	0.00017502	0.00202558	0.0534754	3.08823	0.000143817	0.000163686	0.000185616	0.000121636	0.000501747	3.845	0.000143992	0.000127813	0.000195322	0.0171507	0.03281	2.38513	0.000137244	0.000123842	0.000154774
Oribacterium sinus	0.124368	0.142914	-1.53691	0.617911	0.92473	0.500641	2.35542e-06	2.33922e-06	2.32309e-06	0.994345	0.994345	0.00885894	2.37274e-06	1.94942e-06	2.37127e-06	0.533804	0.618088	-0.624401	2.21159e-06	1.90056e-06	2.28464e-06	0.303875	0.4093	-1.02983	2.28236e-06	2.13874e-06	2.06525e-06
Prevotella copri	0.134861	0.153624	-1.49542	0.328308	0.768696	-0.979355	0.000134794	0.000158772	0.000122705	0.276649	0.626004	-1.08965	0.000190343	0.000229642	0.000150697	4.12005e-06	2.47203e-05	-4.60742	0.000224015	0.000178033	8.04627e-05	9.26748e-05	0.000313668	-3.91068	0.00013038	0.000117179	7.02974e-05
Eubacterium dolichum	0.187359	0.211401	-1.31865	0.865069	0.982464	-0.171753	3.93018e-05	2.62544e-05	3.30165e-05	0.717767	0.822805	0.363217	2.99406e-05	3.12615e-05	2.83337e-05	0.425172	0.522769	-0.799672	3.07892e-05	2.74084e-05	2.40098e-05	0.00484103	0.0112108	-2.81909	3.19128e-05	1.82421e-05	1.96067e-05
Klebsiella variicola/pneumoniae	0.188809	0.211401	-1.31433	0.00776397	0.0854037	2.66399	3.0441e-05	5.23729e-05	0.00010591	0.213575	0.599827	1.24557	4.93103e-05	5.65648e-05	7.98294e-05	8.63488e-05	0.000379935	3.92825	7.02471e-05	5.90046e-05	0.000718367	1.03496e-05	4.01807e-05	4.41141	6.82315e-05	8.65553e-05	0.000860537
unclassified butyrate-producing bacterium SS3/4	0.192323	0.213511	1.30395	0.317575	0.76218	1.00128	0.00175402	0.00165846	0.00187762	0.544547	0.781306	0.607723	0.00162378	0.00163925	0.0018367	0.0300848	0.0559322	2.17116	0.00126687	0.00180025	0.00154317	0.730972	0.784458	-0.345502	0.00148788	0.00121663	0.00143175
unclassified Lachnospiraceae bacterium 3_1_57FAA_CT1	0.234189	0.257805	-1.18985	0.0696215	0.373578	1.81619	0.000145486	0.000134382	0.000187075	0.448256	0.711086	0.760097	0.000123711	0.000127322	0.000133385	0.199192	0.273889	1.28605	0.000136672	0.000115318	0.000175259	0.182882	0.284005	1.3336	0.000137757	0.000125411	0.000146644
unclassified Alistipes sp. HGB5	0.247005	0.269647	-1.15787	0.97522	0.992711	-0.0328888	0.000270019	0.000195299	0.000326875	0.632378	0.788381	0.480155	0.000211176	0.000150867	0.00030703	0.0967761	0.145164	1.66288	0.000323387	0.000271227	0.000406662	0.0410557	0.072258	2.04464	0.000248988	0.000217041	0.000357341
Enterobacter hormaechei/cloacae	0.315926	0.342036	1.00509	0.0652415	0.373578	1.84543	2.60951e-06	3.00248e-06	6.29646e-06	0.06435	0.404486	1.85152	1.87705e-06	3.76768e-06	4.81229e-06	0.00577111	0.0138507	2.7627	2.62415e-06	6.03426e-06	1.39426e-05	1.98888e-09	1.75021e-08	6.00038	2.47554e-06	5.68355e-06	2.43461e-05
unclassified Lachnospiraceae bacterium 1_4_56FAA	0.420085	0.449762	0.80649	0.98105	0.992711	-0.0255802	0.000138957	0.000113706	0.000157973	0.237996	0.611328	-1.18178	0.000118163	0.000116385	0.000109042	0.000789556	0.00267234	3.35862	0.000100934	0.00010092	0.000140756	0.0937838	0.154743	1.67744	0.00012981	0.000129202	0.000148135
Klebsiella pneumoniae/Klebsiella variicola group	0.422296	0.449762	-0.761999	0.00340131	0.0601148	2.93076	7.26136e-07	1.33255e-06	2.88379e-06	0.375675	0.688737	0.887666	1.21478e-06	1.41874e-06	1.48466e-06	5.05367e-05	0.000230029	4.05532	1.45286e-06	1.51564e-06	9.77372e-06	4.25133e-07	2.67226e-06	5.05901	1.3593e-06	2.43502e-06	1.42698e-05
Klebsiella pneumoniae	0.474686	0.501483	-0.709462	0.00912458	0.0926496	2.60918	9.334e-07	2.43645e-06	3.18502e-06	0.171368	0.580015	1.36959	1.32684e-06	1.61254e-06	2.25504e-06	2.39983e-05	0.000117325	4.22621	2.00033e-06	2.68638e-06	1.81945e-05	1.31797e-06	7.82208e-06	4.83869	2.06156e-06	3.34769e-06	2.27531e-05
Alistipes putredinis	0.582928	0.608529	0.549329	0.441755	0.896579	0.77106	0.00442346	0.00312243	0.00528146	0.512106	0.749467	-0.657334	0.00368547	0.00274755	0.00363294	0.00878539	0.0199943	-2.62249	0.0072314	0.00377877	0.00121621	0.137414	0.221203	-1.48716	0.00512248	0.0019169	0.000723095
[Ruminococcus] gnavus	0.585303	0.608529	0.545872	0.902567	0.984618	0.124247	0.000827444	0.000668546	0.00100036	0.634902	0.788381	0.476611	0.000537983	0.000838761	0.000625637	9.96368e-09	1.31521e-07	5.73354	0.000513893	0.000488918	0.00299535	5.00167e-08	3.47485e-07	5.45292	0.000661387	0.000704987	0.00289247
unclassified Erysipelotrichaceae bacterium 5_2_54FAA	0.615665	0.635056	0.502219	0.940284	0.984669	0.0767405	6.55686e-05	3.87759e-05	6.62219e-05	0.27979	0.626004	1.08256	5.39407e-05	4.71927e-05	5.40168e-05	0.00261015	0.00689078	3.01246	5.86633e-05	4.78659e-05	8.76461e-05	0.0264262	0.048448	2.22156	5.9768e-05	4.81226e-05	6.48326e-05
butyrate-producing bacterium_SSC/2	0.731634	0.748782	-0.343169	0.547751	0.917349	0.602961	6.97319e-05	6.06207e-05	6.56984e-05	0.624832	0.788381	0.490785	6.48372e-05	5.63765e-05	7.40065e-05	9.62845e-05	0.000409986	3.90196	6.06936e-05	5.04789e-05	0.000179512	0.440636	0.54083	0.772789	5.64491e-05	5.76992e-05	9.11264e-05
Klebsiella oxytoca	0.749995	0.761623	-0.318317	0.00202824	0.0535456	3.08789	1.3479e-06	1.48246e-06	4.03415e-06	0.876098	0.915011	0.157689	1.57847e-06	1.96186e-06	1.61603e-06	3.12853e-06	2.17351e-05	4.66439	1.80736e-06	2.74286e-06	1.0547e-05	5.16341e-09	4.00924e-08	5.84349	3.19684e-06	3.61153e-06	1.60039e-05
butyrate-producing bacterium	0.761745	0.767605	-0.303406	0.552629	0.917349	0.595653	0.000552341	0.000403417	0.000555829	0.494032	0.741048	0.685682	0.000552727	0.000435563	0.000573938	4.86761e-05	0.000229473	4.06409	0.000503873	0.000331255	0.00167839	0.859568	0.89341	0.178593	0.000529648	0.000471632	0.000673592
unclassified Citrobacter sp. 30 2	0.929914	0.929914	0.0881693	0.188939	0.621329	1.31555	4.46467e-06	6.38369e-06	1.08525e-05	0.471928	0.722669	0.721118	6.24237e-06	6.80244e-06	8.29776e-06	0.0538581	0.0935431	1.93017	5.36148e-06	1.17658e-05	3.30606e-05	1.36881e-10	2.00759e-09	6.42099	5.53223e-06	9.66814e-06	6.14115e-05
Wilcoxon signed-rank tests were applied to detect differences between baseline versus after 1-week gentamycin treatment (Antibiotic) in all patients, and baseline versus post treatment in each treatment arm (Plac, placebo treatment arm; Prob, probiotics treatment arm; BBR, BBR treatment arm; Pro+BBR, Probiotics plus BBR treatment arm). The Benjamini–Hochberg (BH) method was used to correct the mu…
Z-score >0, indicated increased after intervetion, z-score <0 indicated decreased after intervetion
