# Supplementary material for: Gut microbiome-related effects of berberine and probiotics on type 2 diabetes (the PREMOTE study)
Source: Nat Commun. 2020 Oct 6;11:5015. doi: 10.1038/s41467-020-18414-8 (PMC7538905; doi:10.1038/s41467-020-18414-8)
Supplement: Supplementary file 4 — Supplmentary Data 2 [file 41467_2020_18414_MOESM4_ESM.xlsx]

## Sheet: Sheet1
Supplementary Data 2 Profile of probiotics containing species altered from baseline to post treatment in all arms
				Frequency		Mean rank		Relative abundance (Median)
Placebo	p value (Wilcoxon Signed Rank)	q	Zscore	Baseline	postreatment	Baseline	postreatment	Baseline	postreatment
Bifidobacterium breve	0.28184	0.507329	-1.07802	0.989583	1	161.698	152.604	1.88909e-06	1.4089e-06
Bifidobacterium longum	0.0266683	0.240014	-2.21817	1	1	172.927	145.604	5.13282e-05	2.68256e-05
Lactobacillus casei	0.125106	0.507329	-1.53678	0.802083	0.75	160.839	146.76	3.98749e-08	2.40873e-08
Lactobacillus crispatus	0.26196	0.507329	-0.600392	0.46875	0.447917	151.906	145.083	0	0
Lactobacillus fermentum	0.570663	0.733709	0.624902	0.770833	0.916667	145.052	164.406	6.28526e-08	7.44605e-08
Lactobacillus plantarum	0.281849	0.507329	-0.795611	0.25	0.208333	155.208	148.167	0	0
Lactobacillus rhamnosus	0.972273	0.972273	0.182243	0.125	0.135417	148.25	149.719	0	0
Lactobacillus salivarius	0.71465	0.803981	-0.35995	0.958333	0.947917	159.062	154.161	8.5933e-08	7.46188e-08
Lactobacillus gasseri	0.35507	0.532605	0.957477	0.822917	0.895833	130.849	143.854	8.18791e-08	9.76537e-08
				Frequency		Mean rank		Relative abundance (Median)
Probiotic	p value (Wilcoxon Signed Rank)	q	Zscore	Baseline	postreatment	Baseline	postreatment	Baseline	postreatment
Bifidobacterium breve	1.1505e-07	1.47921e-07	5.30296	1	1	134.786	200.071	2.09288e-06	9.81709e-06
Bifidobacterium longum	0.0876356	0.0876356	-1.70978	1	1	167.265	156.806	6.2582e-05	5.07408e-05
Lactobacillus casei	2.75076e-15	1.23784e-14	7.91282	0.765306	0.979592	120.51	221.163	2.67978e-08	1.09619e-06
Lactobacillus crispatus	2.48096e-05	2.79108e-05	4.36886	0.438776	0.683673	139.577	181.352	0	7.94541e-08
Lactobacillus fermentum	1.03481e-15	9.31328e-15	8.02443	0.826531	0.979592	117.051	224.704	4.76486e-08	4.00431e-06
Lactobacillus plantarum	5.55951e-13	1.25089e-12	7.515	0.255102	0.755102	120.214	208.408	0	1.72051e-07
Lactobacillus rhamnosus	1.58792e-13	4.76376e-13	7.90106	0.0918367	0.755102	113.036	218.439	0	1.52277e-07
Lactobacillus salivarius	1.78903e-10	3.22025e-10	6.38021	0.94898	0.969388	131.122	199.408	7.25047e-08	4.64916e-07
Lactobacillus gasseri	2.49436e-08	3.74154e-08	5.59886	0.867347	0.979592	108.153	188.173	5.55454e-08	8.87154e-07
				Frequency		Mean rank		Relative abundance (Median)
BBR	p value (Wilcoxon Signed Rank)	q	Zscore	Baseline	postreatment	Baseline	postreatment	Baseline	postreatment
Bifidobacterium breve	9.21978e-09	4.1489e-08	-5.74668	1	0.988235	171.447	110.065	2.68878e-06	5.28104e-07
Bifidobacterium longum	4.11215e-13	3.70094e-12	-7.25401	1	1	183.624	96.3059	9.45939e-05	7.03864e-06
Lactobacillus casei	0.130222	0.234399	-1.49438	0.811765	0.8	146.753	136.382	4.10785e-08	2.73292e-08
Lactobacillus crispatus	0.400012	0.514301	1.0187	0.470588	0.541176	140.665	149.382	0	6.96993e-09
Lactobacillus fermentum	0.503766	0.566737	-0.685795	0.870588	0.8	151.659	135.282	8.56415e-08	6.85535e-08
Lactobacillus plantarum	0.746435	0.746435	-0.498839	0.247059	0.188235	138.941	131.624	0	0
Lactobacillus rhamnosus	0.297074	0.44561	1.47617	0.105882	0.2	129.188	140.929	0	0
Lactobacillus salivarius	0.0533118	0.119952	-1.97843	0.917647	0.917647	142.424	133.047	9.04057e-08	8.38702e-08
Lactobacillus gasseri	0.00140099	0.00420297	3.20099	0.858824	0.917647	108.918	150.506	8.18654e-08	3.03602e-07
				Frequency		Mean rank		Relative abundance (Median)
Prob+BBR	p value (Wilcoxon Signed Rank)	q	Zscore	Baseline	postreatment	Baseline	postreatment	Baseline	postreatment
Bifidobacterium breve	1.17153e-06	1.31797e-06	4.86206	1	1	142.098	199.902	1.78969e-06	1.09982e-05
Bifidobacterium longum	6.78162e-13	1.22069e-12	-7.18544	1	1	206.863	118.422	6.87237e-05	1.05044e-05
Lactobacillus casei	1.15693e-13	4.2869e-13	7.44754	0.754902	0.95098	119.676	224	3.44095e-08	1.29792e-06
Lactobacillus crispatus	2.14243e-07	2.75455e-07	5.27076	0.5	0.803922	135.221	202.52	1.91462e-09	1.38952e-07
Lactobacillus fermentum	5.78714e-15	5.20843e-14	7.82805	0.872549	0.95098	125.485	227.299	7.68566e-08	3.64755e-06
Lactobacillus plantarum	1.42897e-13	4.2869e-13	7.77974	0.127451	0.784314	112.667	222.539	0	2.14312e-07
Lactobacillus rhamnosus	1.98761e-13	4.47212e-13	7.73695	0.107843	0.764706	119.544	226.314	0	1.56207e-07
Lactobacillus salivarius	0.000179637	0.000179637	3.74547	0.901961	0.931373	141.765	207.922	5.59001e-08	5.44786e-07
Lactobacillus gasseri	1.90566e-10	2.85849e-10	6.38595	0.833333	0.970588	110.711	202.809	9.19613e-08	1.3234e-06
Wilcoxon signed-rank tests were applied to detect differences between baseline versus post treatment in each treatment arm (Plac, placebo treatment arm; Prob, probiotics treatment arm; BBR, BBR treatment arm; Pro+BBR, Probiotics plus BBR treatment arm). The Benjamini–Hochberg (BH) method was used to correct the multiple comparisons.
