# Supplementary material for: Gut microbiome-related effects of berberine and probiotics on type 2 diabetes (the PREMOTE study)
Source: Nat Commun. 2020 Oct 6;11:5015. doi: 10.1038/s41467-020-18414-8 (PMC7538905; doi:10.1038/s41467-020-18414-8)
Supplement: Supplementary file 5 — Supplmentary Data 3 [file 41467_2020_18414_MOESM5_ESM.xlsx]

## Sheet: sheet1
Supplementary Data 3 Comparison of post treatment RAs of common species between 4 arms
				Frequency				Mean rank				Relative abundance (median)				Dunn's P value						Z-score
	p	q	Direction	Plac	Prob	BBR	Prob +BBR	Plac	Prob	BBR	Prob +BBR	Plac	Prob	BBR	Prob +BBR	Prob +BBR vs. Prob	Prob +BBR vs. BBR	Prob +BBR vs. Plac	BBR vs. Prob	Prob vs. Plac	BBR vs. Plac	Prob +BBR vs. Prob	Prob +BBR vs. BBR	Prob +BBR vs. Plac	BBR vs. Prob	Prob vs. Plac	BBR vs. Plac
[Clostridium] bartlettii	8.57248e-23	1.13157e-20	Prob +BBR = BBR < Plac = Prob	1	1	1	1	239.979	257.857	147.059	123.769	5.59235e-05	6.50105e-05	1.29579e-05	9.00527e-06	5.64273e-17	0.181545	3.58717e-13	3.28309e-11	0.260768	2.63138e-08	-8.58101	-1.435	-7.41726	-6.7348	1.12458	-5.63464
Escherichia coli	2.86654e-20	1.89191e-18	Prob = Plac < BBR = Prob +BBR	1	1	1	1	148.546	131.061	230.329	260.471	0.00362029	0.00254539	0.019551	0.0319411	7.28952e-16	0.0759396	2.72485e-12	3.2e-09	0.271384	1.0614e-06	8.28164	1.8572	7.14373	6.03395	-1.09988	4.95927
Eggerthella lenta	1.25531e-18	5.52335e-17	Prob +BBR = BBR < Prob = Plac	1	1	0.976471	0.951923	246.186	242.133	146.235	133.471	6.44182e-05	3.95679e-05	2.88731e-06	1.8692e-06	1.06631e-11	0.51791	3.77088e-12	8.36039e-09	0.798766	2.70667e-09	-6.95386	-0.786471	-7.19416	-5.82907	-0.254944	-6.06093
Citrobacter koseri	1.57643e-17	5.20222e-16	Prob = Plac < BBR < Prob +BBR	0.989691	1	1	1	156.835	133.745	217	261.106	1.10809e-05	5.07867e-06	2.88137e-05	5.16754e-05	2.17439e-15	0.00789091	8.48709e-11	8.35855e-07	0.146375	0.000395878	8.15051	2.7176	6.65521	5.06061	-1.45246	3.64836
Collinsella aerofaciens	6.64772e-17	1.755e-15	BBR = Prob +BBR < Plac = Prob	0.979381	0.979592	0.929412	0.923077	230.794	251.714	139.494	144.308	4.44571e-06	8.10982e-05	1.9958e-07	2.21185e-07	2.70139e-11	0.766767	5.07441e-08	2.70139e-11	0.225792	5.07441e-08	-6.87388	0.296606	-5.52037	-6.82158	1.31604	-5.53664
Bifidobacterium longum	1.65364e-15	3.63801e-14	BBR < Prob +BBR < Plac < Prob	1	1	1	1	217.825	255.071	129.082	161.75	2.66493e-05	5.07408e-05	7.03864e-06	1.12365e-05	7.0248e-09	0.0441322	0.00051729	1.13169e-13	0.022958	1.47918e-07	-5.97214	2.01283	-3.57904	-7.65816	2.34295	-5.38128
unclassified Clostridium sp. HGF2	7.34245e-15	1.38458e-13	Prob = Plac < BBR = Prob +BBR	1	1	1	1	147.268	145.245	237.412	242.51	3.62529e-05	3.49034e-05	0.000117987	0.000150905	2.89869e-09	0.898732	3.63007e-09	4.2305e-08	0.898732	6.8947e-08	6.22449	0.314107	6.07891	5.6023	-0.127263	5.46625
Bifidobacterium adolescentis	2.59776e-14	4.28631e-13	BBR = Prob +BBR < Plac < Prob	0.845361	0.94898	0.717647	0.846154	213.644	256.566	145.376	150.923	5.79999e-07	1.46751e-06	7.42698e-08	8.37452e-08	3.82296e-11	0.732042	9.07254e-05	3.82296e-11	0.00819367	6.71862e-05	-6.77361	0.34241	-4.01092	-6.77152	2.70512	-4.14763
Bifidobacterium catenulatum-Bp	3.71241e-13	5.44487e-12	Prob +BBR = BBR < Plac = Prob	1	1	0.988235	1	224.639	245.235	158.435	140.673	1.29313e-05	2.50682e-05	4.41509e-06	3.46773e-06	1.32572e-10	0.273767	2.5072e-07	2.64006e-07	0.234163	8.9336e-05	-6.69146	-1.09443	-5.35924	-5.27604	1.29553	-4.01456
Roseburia inulinivorans	4.88626e-13	6.44986e-12	Prob +BBR = BBR < Prob = Plac	1	1	1	1	237.794	233.776	150.529	145.663	0.00164827	0.00149155	0.00025594	0.000219573	5.13823e-08	0.800449	2.45666e-08	6.28694e-07	0.800449	2.42431e-07	-5.63876	-0.299818	-5.88033	-5.06006	-0.252766	-5.29165
unclassified Citrobacter sp. 30_2	2.18718e-12	2.62461e-11	Prob = Plac < BBR < Prob +BBR	1	1	1	1	158.186	148.245	209.024	252.702	1.12239e-05	8.29776e-06	3.30606e-05	6.14115e-05	1.38775e-10	0.00854178	4.83961e-09	0.000440834	0.531771	0.00307616	6.68477	2.69127	6.03262	3.69439	-0.625305	3.08278
Clostridium perfringens	5.8134e-12	6.39475e-11	Prob +BBR = BBR < Plac = Prob	0.989691	1	0.976471	0.961538	223.887	242.704	155.176	146.423	1.45042e-06	2.0545e-06	2.99609e-07	2.77071e-07	4.32195e-09	0.589648	1.529e-06	3.1075e-07	0.283842	4.63871e-05	-6.16156	-0.539346	-4.94422	-5.32032	1.18369	-4.16655
Faecalibacterium prausnitzii	1.16986e-10	1.18786e-09	Prob +BBR = BBR < Plac = Prob	1	1	1	1	228.732	234.265	155.776	149.365	0.0115107	0.015283	0.00111893	0.000802575	3.32108e-07	0.727789	1.22091e-06	3.66826e-06	0.727789	1.45355e-05	-5.4332	-0.395022	-5.06567	-4.77089	0.348068	-4.42397
Roseburia intestinalis	6.45848e-10	5.94798e-09	Prob +BBR = BBR < Prob = Plac	1	1	1	1	232.99	226.745	161.518	147.788	0.000962013	0.000791445	0.000357584	0.00032521	1.30581e-06	0.47711	3.2316e-07	0.000110189	0.694452	2.92827e-05	-5.05285	-0.84593	-5.43807	-3.96479	-0.392821	-4.33402
Roseburia hominis	6.75907e-10	5.94798e-09	Prob +BBR = BBR < Prob = Plac	1	1	1	1	236.979	221.429	165.447	145.865	0.000418988	0.000354192	0.000183263	0.000166144	3.98043e-06	0.273134	3.62799e-08	0.00100049	0.327974	2.88001e-05	-4.8357	-1.20653	-5.81546	-3.4028	-0.978204	-4.33767
Klebsiella oxytoca	9.24374e-10	7.62608e-09	Prob = Plac < BBR = Prob +BBR	1	1	1	1	169.196	145.041	215.541	240.125	4.23874e-06	1.61603e-06	1.0547e-05	1.60039e-05	6.9917e-09	0.129837	1.79364e-05	3.64958e-05	0.129837	0.00742321	6.08495	1.51474	4.52714	4.28532	-1.51944	2.81035
[Ruminococcus] gnavus	9.85822e-10	7.65462e-09	Prob = Plac < Prob +BBR = BBR	1	1	1	1	163.701	147.541	230.918	230.327	0.000976506	0.000625637	0.00299535	0.00302822	7.02741e-07	0.970965	4.22834e-05	1.20602e-06	0.371248	6.87345e-05	5.29793	-0.0363977	4.25248	5.068	-1.01654	4.07597
Veillonella parvula	1.91659e-09	1.4055e-08	Prob +BBR < BBR < Prob = Plac	1	1	1	1	229.381	221.98	183.435	137.731	2.06318e-05	1.80255e-05	7.7031e-06	3.86524e-06	2.09574e-07	0.0080009	2.95447e-08	0.0229621	0.641499	0.0080009	-5.39154	-2.81611	-5.84972	-2.34289	-0.465604	-2.78614
Enterobacter cloacae	4.8058e-09	3.33876e-08	Prob = Plac < BBR = Prob +BBR	0.958763	1	1	1	160.969	153.867	216.694	238.538	5.5749e-06	4.79121e-06	1.81923e-05	2.86059e-05	3.60479e-07	0.213982	2.2154e-06	0.000268113	0.655074	0.00109073	5.41856	1.34595	4.95096	3.81888	-0.446725	3.37913
Bacteroides caccae	1.5582e-08	1.02841e-07	BBR = Prob +BBR < Plac = Prob	1	1	1	1	225.247	229.265	151.847	160.538	0.00391089	0.00392396	0.000414513	0.000454029	2.18304e-05	0.710744	5.4384e-05	1.51712e-05	0.800469	2.18304e-05	-4.3982	0.535525	-4.13013	-4.70582	0.25274	-4.45095
Klebsiella pneumoniae	3.11076e-08	1.95533e-07	Prob = Plac < BBR = Prob +BBR	0.969072	0.989796	1	1	167.933	151.138	215.082	235.933	3.32255e-06	2.25504e-06	1.81945e-05	2.27531e-05	3.44843e-07	0.238675	4.27124e-05	0.000203123	0.290748	0.00637254	5.42649	1.2847	4.34017	3.88683	-1.05648	2.85911
Ruminococcus bromii	3.40197e-08	2.04118e-07	Prob +BBR = BBR < Plac = Prob	1	1	1	1	218.557	233.5	164.2	152.692	0.000175875	0.000301701	3.46547e-05	2.80129e-05	1.39468e-06	0.478292	5.24766e-05	5.24766e-05	0.416668	0.00147028	-5.17132	-0.709052	-4.20388	-4.21235	0.939989	-3.29615
Klebsiella pneumoniae/Klebsiella variicola group	3.64392e-08	2.09129e-07	Prob = Plac < BBR = Prob +BBR	0.948454	0.969388	1	1	169.552	149.852	216.435	234.529	2.92306e-06	1.48466e-06	9.77372e-06	1.42698e-05	3.59702e-07	0.264916	0.000100937	0.000103652	0.258336	0.00670343	5.41895	1.11485	4.14727	4.04724	-1.23918	2.84301
Clostridium ramosum	7.0037e-08	3.85203e-07	Prob = Plac < Prob +BBR = BBR	1	1	1	1	161.247	157.643	235.224	219.577	2.90131e-05	2.27614e-05	9.43991e-05	7.44261e-05	0.000147721	0.402011	0.000295361	1.44537e-05	0.820626	2.17861e-05	3.96349	-0.964073	3.72295	4.71569	-0.226741	4.48586
Enterobacter hormaechei/cloacae	2.67134e-07	1.41047e-06	Prob = Plac < BBR = Prob +BBR	0.979381	1	1	1	163.639	160.173	208.047	237.173	6.3269e-06	4.81229e-06	1.39426e-05	2.43461e-05	4.99424e-06	0.0872583	8.06137e-06	0.00722941	0.827425	0.0106262	4.92762	1.79461	4.69339	2.90996	-0.218006	2.69286
Klebsiella variicola/pneumoniae	4.60072e-07	2.33575e-06	Prob = Plac < BBR = Prob +BBR	1	1	1	1	171.268	152.735	215.541	230.942	0.000107967	7.98294e-05	0.000718367	0.000860537	3.353e-06	0.342647	0.000279305	0.000279305	0.292426	0.0108895	5.00493	0.948948	3.80878	3.81765	-1.16582	2.68469
Enterobacter aerogenes	1.74155e-06	8.51427e-06	Prob = Plac < BBR = Prob +BBR	0.979381	1	1	1	171.062	157.041	207.353	233.769	2.95064e-06	1.86591e-06	6.71569e-06	1.20704e-05	5.45721e-06	0.124318	0.000188129	0.00445359	0.37779	0.0416394	4.91026	1.62765	4.00238	3.05819	-0.881975	2.20067
Bacteroides dorei	3.24359e-06	1.52912e-05	Prob = Plac < Prob +BBR = BBR	1	1	1	1	163.134	162.612	223.588	222.644	0.0410601	0.0405006	0.0683776	0.0705368	0.000369702	0.973817	0.000369702	0.000369702	0.973817	0.000369702	3.84177	-0.0581653	3.79831	3.70638	-0.0328216	3.6659
Dialister invisus	3.78248e-06	1.72168e-05	Prob +BBR = BBR < Plac = Prob	1	1	1	1	216.196	227	166.176	159.404	5.93124e-06	1.1138e-05	1.73031e-06	1.49132e-06	9.11702e-05	0.67646	0.000578324	0.000578324	0.596095	0.00363032	-4.32584	-0.417299	-3.62482	-3.69712	0.679619	-3.03314
Eubacterium eligens	6.62615e-06	2.91551e-05	Prob +BBR = BBR < Prob = Plac	1	1	1	1	220.144	219.133	180.153	151.712	0.000398316	0.000273526	9.62411e-05	6.27396e-05	4.79589e-05	0.0956397	4.79589e-05	0.0267287	0.949258	0.0267287	-4.31464	-1.75243	-4.36781	-2.36936	-0.0636382	-2.42505
Bacteroides dorei/vulgatus	9.19195e-06	3.79168e-05	Prob = Plac < BBR = Prob +BBR	1	1	1	1	168.495	159.949	220.094	223.01	0.0523672	0.0462097	0.0866275	0.0890965	0.000326792	0.857435	0.00100481	0.000768899	0.709052	0.00263153	4.03559	0.17964	3.47947	3.65588	-0.537567	3.12894
Bilophila wadsworthia	8.99976e-05	0.000351946	Prob = Plac < Prob +BBR = BBR	1	1	1	1	174.515	161.765	228.788	208.577	0.00185131	0.00127423	0.00391006	0.00313277	0.00547582	0.255613	0.0445561	0.000277342	0.422534	0.00299428	2.99573	-1.24533	2.17401	4.07394	-0.802032	3.29106
Parabacteroides merdae	9.06527e-05	0.000351946	BBR = Prob +BBR < Prob = Plac	1	1	1	1	222.062	214.153	165.165	166.865	0.00282464	0.0023473	0.000702166	0.000746333	0.00435596	0.916544	0.00168049	0.00435596	0.74261	0.00168049	-3.02619	0.104788	-3.52298	-2.97772	-0.497492	-3.4502
Butyrivibrio crossotus	0.000126625	0.000477557	Prob +BBR = BBR < Plac = Prob	1	1	1	1	217.33	217.98	171.106	162.817	0.000114297	9.57047e-05	6.73639e-05	5.90483e-05	0.00150799	0.73147	0.00150799	0.00759463	0.967401	0.00759463	-3.53013	-0.510705	-3.47933	-2.84919	0.0408682	-2.80299
Coprococcus eutactus	0.000205531	0.000733246	BBR = Prob +BBR < Prob = Plac	1	1	1	1	221.052	213.041	166.847	167.481	6.53521e-05	5.89516e-05	4.82968e-05	4.23955e-05	0.00709936	0.968853	0.00303866	0.00748087	0.737194	0.00303866	-2.91563	0.0390464	-3.41922	-2.80786	-0.503905	-3.28692
[Bacteroides] pectinophilus	0.000222681	0.000773524	Prob +BBR = BBR < Prob = Plac	1	1	1	1	220.062	212.776	176.082	161.106	0.000175791	0.000166751	0.000107057	9.3952e-05	0.00283282	0.42734	0.00100755	0.0385845	0.64671	0.0153115	-3.30663	-0.922789	-3.76294	-2.23037	-0.458338	-2.66689
unclassified Clostridium sp. L2-50	0.0013297	0.00428097	Prob +BBR = BBR = Prob = Plac	1	1	1	1	218.268	209.98	175.741	165.692	0.000225913	0.000207409	0.000166982	0.000146947	0.013783	0.602106	0.00474968	0.056129	0.602106	0.0198288	-2.83418	-0.619166	-3.35571	-2.08116	-0.521374	-2.5788
Clostridium symbiosum	0.00140526	0.00441654	Prob +BBR = BBR = Prob = Plac	1	1	1	1	225.959	198.714	173.965	170.587	0.000289373	0.000218384	0.000163101	0.000151434	0.129854	0.835114	0.00245407	0.158978	0.129854	0.00484998	-1.80005	-0.208147	-3.5342	-1.50439	-1.71378	-3.15288
Bacteroides ovatus	0.00163328	0.00489983	Plac = Prob = Prob +BBR = BBR	1	1	1	1	161.526	184.776	221.859	204.673	0.0111934	0.0112394	0.0185927	0.0126438	0.243472	0.289642	0.0176653	0.0483817	0.215409	0.00152185	1.27335	-1.05891	2.75393	2.25408	1.46249	3.65855
Parasutterella excrementihominis	0.0107774	0.028375	Plac = Prob = Prob +BBR = BBR	1	1	1	1	166.68	183.98	216.894	204.673	0.00140544	0.00173997	0.00323934	0.00243311	0.278111	0.451447	0.0459342	0.0908522	0.331817	0.0139643	1.32429	-0.753005	2.42493	2.00069	1.08818	3.04492
butyrate-producing bacterium SSC/2	0.00148665	0.00456367	Prob = Plac = Prob +BBR < BBR	1	1	1	1	174.701	174.347	231.082	194.673	6.66917e-05	7.40065e-05	0.000179512	9.11264e-05	0.242881	0.0497453	0.242881	0.00188607	0.98223	0.00188607	1.30078	-2.24338	1.27474	3.44862	-0.0222737	3.41892
butyrate-producing bacterium	0.0030682	0.00900006	Prob = Plac = Prob +BBR < BBR	1	1	1	1	177.66	176.051	230.518	190.769	0.000558961	0.000573938	0.00167839	0.000673592	0.483296	0.0286413	0.483296	0.00404816	0.919393	0.00404816	0.941898	-2.44912	0.836726	3.31072	-0.101198	3.20526
Anaerostipes caccae	0.00968819	0.0266425	Prob = Plac = Prob +BBR = BBR	1	1	1	1	180.856	170.347	221.824	200.269	2.03819e-05	1.7059e-05	2.60643e-05	1.9086e-05	0.111013	0.258373	0.258373	0.0105252	0.508588	0.038946	1.91489	-1.32808	1.23909	3.12897	-0.661038	2.48426
Subdoligranulum variabile	0.000179322	0.000657515	Prob +BBR = BBR = Plac = Prob	1	1	1	1	207.711	222.939	182.024	158.192	5.23555e-05	6.13211e-05	4.00735e-05	2.41774e-05	0.000205249	0.170404	0.00472313	0.0257647	0.338132	0.170404	-4.14348	-1.46837	-3.16061	-2.48701	0.957862	-1.55769
unclassified Ruminococcaceae bacterium D16	0.00127254	0.00419937	Prob +BBR = BBR = Prob = Plac	1	1	1	1	216.845	207.571	187.541	159.644	0.000158776	0.000147156	0.000131076	9.07849e-05	0.00648397	0.128453	0.00156774	0.268085	0.559648	0.128453	-3.06712	-1.71888	-3.65093	-1.21753	-0.583365	-1.77699
Eubacterium dolichum	0.0104769	0.0282236	Prob +BBR = BBR = Prob = Plac	1	1	1	1	216.763	203.694	180.553	169.087	3.33381e-05	2.83337e-05	2.40098e-05	1.92212e-05	0.0562202	0.479872	0.0140539	0.239316	0.479872	0.0562202	-2.21471	-0.706508	-3.043	-1.40661	-0.822089	-2.19575
Holdemania filiformis	0.0109631	0.028375	Prob +BBR = BBR = Plac = Prob	1	1	1	1	209.443	212.459	176.941	170.606	0.000184688	0.000193392	8.67806e-05	7.62547e-05	0.0395417	0.835525	0.0395417	0.0617099	0.849536	0.0731019	-2.67843	-0.390359	-2.47885	-2.15894	0.18971	-1.97091
Alistipes putredinis	0.0135278	0.0343398	Prob +BBR = BBR = Prob = Plac	1	1	1	1	217.443	199.265	186.553	167.721	0.00563803	0.00363294	0.00121621	0.000620186	0.12209	0.303416	0.00903438	0.439693	0.303416	0.12209	-2.01868	-1.16033	-3.17358	-0.772713	-1.14346	-1.87317
Eubacterium siraeum	0.0155952	0.0383872	Prob +BBR = BBR = Prob = Plac	1	1	1	1	214.649	204.041	183.329	168.462	0.000131779	0.000130262	0.000106501	7.74508e-05	0.0683749	0.431543	0.0191901	0.312084	0.504565	0.115069	-2.27691	-0.916091	-2.948	-1.25893	-0.667325	-1.89923
Veillonella dispar	0.0184137	0.0441929	Prob +BBR < Plac = BBR = Prob	1	1	1	1	199.918	209.031	200.212	163.702	3.13822e-06	3.98756e-06	3.35145e-06	1.90174e-06	0.0223308	0.0489523	0.0489523	0.710311	0.710311	0.985765	-2.90083	-2.24957	-2.31151	-0.536048	0.573247	0.0178424
unclassified Veillonella sp. oral taxon 158	0.0218662	0.0510785	Prob +BBR = BBR = Plac = Prob	1	1	1	1	204.34	209.653	192.365	165.404	4.00377e-06	4.34979e-06	3.11654e-06	2.03016e-06	0.0277768	0.193344	0.0388479	0.439984	0.73823	0.56127	-2.83175	-1.66121	-2.48516	-1.05086	0.334198	-0.726186
Fusobacterium mortiferum	0.0222033	0.0510785	Prob +BBR = BBR = Prob = Plac	0.917526	0.867347	0.858824	0.798077	210.897	206.648	184.682	168.399	1.17251e-06	1.1111e-06	7.38011e-07	3.94693e-07	0.0427185	0.378049	0.0396148	0.271822	0.788971	0.222838	-2.45116	-1.0047	-2.71626	-1.33702	-0.267647	-1.59185
Bacteroides eggerthii	0.000466796	0.00157993	Prob = Plac = Prob +BBR = BBR	1	1	1	1	182	158.898	217.141	213.817	0.00183273	0.00122861	0.0026361	0.00222938	0.00132133	0.837727	0.0634162	0.00132133	0.175401	0.0634162	3.51458	-0.204802	2.03078	3.54027	-1.4532	2.13094
Bacteroides finegoldii	0.00709411	0.020357	Prob = Plac = Prob +BBR = BBR	1	1	1	1	184.474	166.561	220.976	201.154	0.00227989	0.00182081	0.00301109	0.00242271	0.0537304	0.287058	0.287058	0.00564607	0.287058	0.0537304	2.21377	-1.22138	1.0646	3.30759	-1.12679	2.21347
Prevotella copri	0.00745457	0.0209362	BBR = Prob +BBR = Plac = Prob	1	1	1	1	203.948	218.214	171.824	174.49	0.000121598	0.000150697	8.04627e-05	6.6289e-05	0.0154199	0.86948	0.0901218	0.0154199	0.443423	0.0901218	-2.79813	0.16432	-1.8802	-2.81983	0.897374	-1.94803
Gemella sanguinis	0.0157039	0.0383872	BBR = Prob +BBR = Prob = Plac	1	1	1	1	214.464	205.735	171.165	176.981	2.42406e-06	2.20901e-06	1.62727e-06	1.68909e-06	0.0986263	0.720074	0.0502147	0.0712269	0.699524	0.0502147	-1.84012	0.35836	-2.39241	-2.10131	-0.549101	-2.62563
unclassified Lachnospiraceae bacterium 1_4_56FAA	0.0224436	0.0510785	Prob = BBR = Plac = Prob +BBR	1	1	1	1	203.052	162.929	198.012	206.019	0.000159453	0.000109042	0.000140756	0.000150927	0.0348199	0.849767	0.849767	0.0659302	0.0348199	0.849767	2.7576	0.493384	0.189416	2.13251	-2.52388	-0.305609
unclassified Streptococcus sp. C150	0.0232483	0.052013	BBR = Prob +BBR = Prob = Plac	1	1	1	1	211.495	207.816	174.753	174.856	2.36302e-06	2.19426e-06	1.4026e-06	1.44524e-06	0.0666888	0.994945	0.0666888	0.0666888	0.980412	0.0666888	-2.10932	0.0063358	-2.33853	-2.00974	-0.231392	-2.228
Prevotella bivia	0.031675	0.069685	Prob +BBR = BBR = Plac = Prob	1	1	1	1	202.443	214.327	179.212	173.519	3.71201e-05	3.62772e-05	2.28623e-05	2.01125e-05	0.0540909	0.725777	0.129751	0.0984234	0.545715	0.238366	-2.61148	-0.350748	-1.84611	-2.13443	0.747499	-1.40874
Streptococcus thermophilus	0.032988	0.0713839	BBR = Prob +BBR = Plac = Prob	1	1	1	1	204.443	212.316	170.718	180.49	8.7174e-06	8.37352e-06	5.29048e-06	5.46341e-06	0.0833575	0.620429	0.189462	0.0687213	0.620429	0.0833575	-2.03671	0.602152	-1.52882	-2.52855	0.495243	-2.0451
Bacteroides stercoris	0.0468505	0.0997462	Prob = Plac = Prob +BBR = BBR	1	1	1	1	195.588	166.092	207.259	202.442	0.0113912	0.00426846	0.0210565	0.0126548	0.0600137	0.766641	0.766641	0.0600137	0.12708	0.718666	2.32626	-0.296772	0.437508	2.50231	-1.85539	0.707733
Clostridium saccharolyticum	0.0479348	0.100435	Prob +BBR = BBR = Plac = Prob	1	1	1	1	206.113	209.49	181.8	172.538	0.000320869	0.000375717	0.000317944	0.000259793	0.0963485	0.681881	0.0963485	0.184709	0.831805	0.210582	-2.36471	-0.570654	-2.14296	-1.68311	0.212388	-1.47435
Veillonella atypica	0.0494897	0.102073	Prob +BBR = Plac = Prob = BBR	1	0.989796	1	1	192.969	203.633	208.894	168.173	4.55614e-06	6.39802e-06	5.78726e-06	2.86309e-06	0.0697595	0.0697595	0.227009	0.749109	0.602834	0.501304	-2.26925	-2.50905	-1.58263	0.319815	0.670779	0.965684
Streptococcus vestibularis	0.0504428	0.102438	BBR = Prob +BBR = Plac = Prob	1	1	1	1	205.351	210.398	174.094	178.692	7.96334e-06	8.15365e-06	4.91239e-06	5.39107e-06	0.116088	0.776932	0.133276	0.116088	0.776932	0.116088	-2.02902	0.28332	-1.70149	-2.2067	0.317503	-1.89537
Alistipes shahii	0.0544207	0.108841	Prob +BBR = BBR = Prob = Plac	1	1	1	1	212.938	201.235	182.118	173.692	0.00165076	0.00108705	0.000615728	0.000635242	0.155941	0.603669	0.0734888	0.367843	0.553938	0.155941	-1.76259	-0.519131	-2.50491	-1.16202	-0.73619	-1.86893
Haemophilus parainfluenzae	0.0736994	0.145199	Prob +BBR = BBR = Plac = Prob	1	1	1	1	203.206	210.582	179.6	176.019	1.48845e-05	1.87548e-05	8.81446e-06	7.47734e-06	0.161869	0.82538	0.165396	0.165396	0.771226	0.228446	-2.21183	-0.220631	-1.73524	-1.8832	0.463943	-1.43146
Streptococcus salivarius	0.0748073	0.145214	BBR = Prob +BBR = Prob = Plac	1	1	1	1	207.237	207.082	177.365	177.385	0.000110479	0.000100759	7.70963e-05	7.28752e-05	0.106302	0.999021	0.106302	0.106302	0.999021	0.106302	-1.90047	0.00122673	-1.90537	-1.80632	-0.00978032	-1.81144
Dorea longicatena	0.0830556	0.158889	Prob +BBR = Prob = Plac = BBR	1	1	1	1	195.124	182.235	217.494	179.298	0.000355911	0.000326372	0.000481839	0.000294762	0.850932	0.0962862	0.468678	0.0962862	0.500999	0.349864	-0.18793	-2.35347	-1.01009	2.14322	-0.810767	1.35653
Bacteroides fragilis	0.0861936	0.159882	Prob = Plac = BBR = Prob +BBR	1	1	1	1	195.948	168.48	199.671	206.058	0.00703704	0.00465143	0.00569793	0.00585347	0.0970813	0.821429	0.778163	0.168015	0.168015	0.821429	2.40483	0.393545	0.645235	1.89592	-1.72789	0.225708
[Ruminococcus] torques	0.0867667	0.159882	Plac = Prob = Prob +BBR = BBR	1	1	1	1	177.845	178.827	210.224	204.567	0.00176782	0.00188076	0.00333401	0.0024641	0.149247	0.872948	0.149247	0.149247	0.950786	0.149247	1.64729	-0.348511	1.70556	1.90845	0.0617192	1.96339
unclassified Clostridium sp. D5	0.0872085	0.159882	Prob +BBR = BBR = Plac = Prob	1	1	1	1	204.186	208.388	183.706	173.817	2.94471e-05	3.12864e-05	2.48385e-05	2.27788e-05	0.157763	0.650799	0.157763	0.267088	0.791523	0.321425	-2.21235	-0.609289	-1.93829	-1.50027	0.264333	-1.24187
Eubacterium rectale	0.0942899	0.170497	Prob +BBR = BBR = Plac = Prob	1	1	1	1	202.845	209.347	183	174.74	0.00359692	0.00278864	0.00139235	0.00100755	0.160701	0.682559	0.218519	0.218541	0.682559	0.343227	-2.21466	-0.50892	-1.79383	-1.60148	0.408973	-1.20341
Streptococcus australis	0.100501	0.179272	BBR = Prob +BBR = Prob = Plac	1	1	1	1	212.722	197.98	176.447	181.596	5.68583e-06	5.36917e-06	3.78045e-06	4.22183e-06	0.424506	0.751043	0.140893	0.381177	0.424506	0.140893	-1.04846	0.317264	-1.98662	-1.30884	-0.92733	-2.19967
Eubacterium ventriosum	0.109446	0.192625	Prob +BBR = Plac = BBR = Prob	1	1	1	1	187.649	214.5	191.518	177.096	0.000348319	0.000480294	0.000348181	0.000303627	0.100084	0.561337	0.600695	0.324847	0.27366	0.814548	-2.39367	-0.888587	-0.673579	-1.39697	1.689	0.234563
Anaerotruncus colihominis	0.111813	0.194201	Prob +BBR = BBR = Prob = Plac	1	1	1	1	208.845	201.163	187.353	173.298	0.000266115	0.000237326	0.000209675	0.000156718	0.22364	0.481459	0.139665	0.481459	0.628931	0.384955	-1.78324	-0.865997	-2.26885	-0.839451	-0.483232	-1.30329
unclassified Erysipelotrichaceae bacterium 3_1_53	0.115016	0.19717	Plac = Prob = Prob +BBR = BBR	1	1	1	1	175.979	182.622	209.765	203.106	7.15977e-05	7.79382e-05	9.10532e-05	9.22614e-05	0.284869	0.681591	0.197958	0.197958	0.681591	0.197958	1.31084	-0.410294	1.73137	1.64982	0.417874	2.04872
unclassified Lachnospiraceae bacterium 3_1_57FAA_CT1	0.122902	0.206389	Prob = Prob +BBR = BBR = Plac	1	1	1	1	211.825	174.571	196.565	188.048	0.000191985	0.000133385	0.000175259	0.000146218	0.466132	0.599753	0.362545	0.362545	0.114662	0.466132	0.862443	-0.524756	-1.51757	1.33685	-2.34337	-0.925358
Bacteroides coprophilus	0.123521	0.206389	Prob +BBR = BBR = Plac = Prob	1	1	1	1	199.804	208.878	188.8	173.279	0.000699719	0.000670886	0.000679175	0.000477838	0.136305	0.508348	0.271362	0.444626	0.568168	0.568168	-2.27815	-0.956343	-1.69301	-1.2204	0.570752	-0.667283
Streptococcus anginosus	0.129872	0.214289	Prob +BBR = BBR = Plac = Prob	1	1	1	1	202.639	206.367	188.835	172.971	2.18051e-06	2.32192e-06	2.05089e-06	1.43878e-06	0.174835	0.483072	0.174835	0.483072	0.814585	0.483072	-2.1372	-0.977477	-1.8936	-1.06567	0.234516	-0.837058
Pseudoflavonifractor capillosus	0.146414	0.2386	Prob +BBR = BBR = Plac = Prob	1	1	1	1	204.031	204.204	189.588	173.096	6.55671e-05	6.73755e-05	6.59388e-05	5.14606e-05	0.144992	0.45737	0.144992	0.45737	0.99131	0.45737	-1.99076	-1.01617	-1.97445	-0.888414	0.010892	-0.875795
Bacteroides thetaiotaomicron	0.158166	0.254609	Plac = BBR = Prob = Prob +BBR	1	1	1	1	176.34	191.235	189.153	211.5	0.00625026	0.00835733	0.00749909	0.0100928	0.389341	0.389341	0.148949	0.899306	0.523201	0.524622	1.29689	1.37692	2.24412	-0.126538	0.936919	0.776955
Bacteroides clarus	0.183995	0.292618	Prob = Plac = BBR = Prob +BBR	1	1	1	1	185.371	177.245	197.541	209.404	0.000606743	0.000582728	0.000865482	0.000899983	0.237527	0.557791	0.37515	0.434633	0.609232	0.557791	2.05802	0.730924	1.53392	1.2337	-0.51117	0.737983
Streptococcus gordonii	0.191033	0.300195	BBR = Prob +BBR = Plac = Prob	1	1	1	1	201.258	207.551	178.824	181.327	2.13767e-06	2.50134e-06	1.80119e-06	1.93173e-06	0.279912	0.877414	0.305002	0.279912	0.83064	0.305002	-1.67822	0.154248	-1.27211	-1.74618	0.395871	-1.36039
unclassified butyrate-producing bacterium SS3/4	0.222571	0.345639	Prob +BBR = BBR = Prob = Plac	1	1	1	1	203.588	201.48	191.671	174.375	0.00200605	0.0018367	0.00154317	0.00141139	0.248452	0.57314	0.248452	0.661223	0.894507	0.661223	-1.73457	-1.06568	-1.86453	-0.596234	-0.132603	-0.722641
Bacteroides fluxus	0.237048	0.363842	Prob = Plac = Prob +BBR = BBR	1	1	1	1	188.546	177.939	211.094	194.712	0.000270744	0.00023877	0.000294357	0.000287743	0.469159	0.469159	0.693952	0.263224	0.605529	0.469159	1.07338	-1.00942	0.393498	2.01533	-0.667258	1.36728
unclassified Ruminococcus sp. 5_1_39BFAA	0.282123	0.428049	Prob +BBR = Plac = BBR = Prob	1	1	1	1	194.289	201.867	201.071	175	0.00114138	0.00143277	0.00140135	0.00126231	0.32459	0.32459	0.436554	0.961373	0.817066	0.817066	-1.71939	-1.60635	-1.23112	-0.0484304	0.476728	0.411251
Ruminococcus lactaris	0.309243	0.461256	BBR = Prob +BBR = Prob = Plac	1	1	1	1	206.206	199.398	181.235	182.423	0.000122161	0.000124313	0.000115193	0.000124847	0.41601	0.941658	0.389912	0.41601	0.802152	0.389912	-1.08631	0.0731858	-1.51799	-1.10401	-0.428263	-1.51422
Paraprevotella xylaniphila	0.31375	0.461256	Prob +BBR = BBR = Plac = Prob	1	1	1	1	195.165	207.367	189.588	178.385	0.000141157	0.000202823	0.000133906	0.000134914	0.381782	0.587994	0.568316	0.568316	0.587994	0.735237	-1.85476	-0.690316	-1.07103	-1.08069	0.767576	-0.338168
unclassified Erysipelotrichaceae bacterium 5_2_54FAA	0.314493	0.461256	Prob = Plac = Prob +BBR = BBR	1	1	1	1	185.258	180.306	208.235	197.885	6.77444e-05	5.40168e-05	8.76461e-05	6.1911e-05	0.521227	0.628354	0.628354	0.490548	0.75544	0.490548	1.12494	-0.637762	0.805926	1.69766	-0.311475	1.39334
Eubacterium biforme	0.322969	0.465661	Prob +BBR = BBR = Prob = Plac	1	1	1	1	203.629	200.102	189.871	177.106	2.71341e-05	2.97875e-05	2.43621e-05	1.80518e-05	0.423342	0.6408	0.423342	0.6408	0.82443	0.6408	-1.47166	-0.786511	-1.69287	-0.621912	-0.22185	-0.834293
Blautia hansenii	0.324552	0.465661	Prob +BBR = BBR = Prob = Plac	1	1	1	1	208.639	192.765	189.224	179.875	0.000436269	0.000395891	0.000382306	0.000367446	0.614125	0.677527	0.398227	0.829546	0.614125	0.614125	-0.82492	-0.576014	-1.83591	-0.215285	-0.998525	-1.17735
Eubacterium hallii	0.335529	0.473091	Prob +BBR = BBR = Prob = Plac	1	1	1	1	202.216	199.388	193.494	176.135	0.000266985	0.000252814	0.000205871	0.000193708	0.410179	0.569586	0.410179	0.858771	0.858771	0.858771	-1.48809	-1.06961	-1.66471	-0.358241	-0.177938	-0.528919
unclassified Lachnospiraceae bacterium 9_1_43BFAA	0.341001	0.473091	BBR = Prob = Prob +BBR = Plac	1	1	1	1	209.66	186.653	182.294	190.346	7.88417e-05	5.55752e-05	5.19278e-05	5.36703e-05	0.813168	0.813168	0.435363	0.813168	0.435363	0.435363	0.236341	0.49613	-1.23272	-0.264955	-1.44721	-1.65944
unclassified Capnocytophaga sp. oral taxon 329	0.342821	0.473091	Plac = Prob +BBR = Prob = BBR	1	1	1	1	174.784	198.153	200.129	197.462	0.000107704	0.000182814	0.000174234	0.000197592	0.964702	0.964702	0.29554	0.964702	0.29554	0.29554	-0.0442543	-0.164382	1.44745	0.120131	1.47003	1.53696
Parabacteroides distasonis	0.344067	0.473091	Prob +BBR = BBR = Plac = Prob	1	1	1	1	196.66	204.163	193.6	176.731	0.0122142	0.0126529	0.011401	0.0100152	0.474988	0.597232	0.597232	0.764315	0.764315	0.852803	-1.75555	-1.03941	-1.27199	-0.642081	0.471996	-0.185544
Bacteroides uniformis	0.351529	0.47837	Plac = Prob = Prob +BBR = BBR	1	1	1	1	176.959	191.837	205.753	196.788	0.0210376	0.0261388	0.031734	0.0270758	0.751329	0.69685	0.596423	0.596423	0.596423	0.484804	0.316888	-0.552351	1.26565	0.845887	0.93588	1.74606
Oribacterium sinus	0.36942	0.497586	Prob +BBR = BBR = Prob = Plac	1	1	1	1	204.278	199.898	185.741	180.067	2.33067e-06	2.37127e-06	2.28464e-06	2.1499e-06	0.521957	0.782899	0.521957	0.584262	0.782899	0.521957	-1.26907	-0.349598	-1.5453	-0.86051	-0.275543	-1.12408
Streptococcus sanguinis	0.391182	0.521577	BBR = Prob +BBR = Plac = Prob	1	1	1	1	201.691	201.939	178.776	186.25	2.59423e-06	2.94852e-06	2.2314e-06	2.66349e-06	0.486551	0.774202	0.486551	0.486551	0.987551	0.486551	-1.00401	0.460485	-0.985523	-1.40791	0.0156035	-1.3895
Granulicatella adiacens	0.402676	0.531532	Prob = Plac = BBR = Prob +BBR	1	1	1	1	190.629	180.041	191.824	206.538	2.64295e-06	2.07855e-06	2.7194e-06	2.71196e-06	0.539625	0.606472	0.606472	0.606472	0.606472	0.942249	1.69573	0.906668	1.01545	0.716204	-0.666028	0.0724436
[Ruminococcus] obeum	0.428596	0.556755	Prob +BBR = BBR = Prob = Plac	1	1	1	1	200	199.806	193.824	177.538	0.000899213	0.000904896	0.000970376	0.00078415	0.462448	0.631324	0.462448	0.859345	0.99027	0.859345	-1.42503	-1.00341	-1.43364	-0.363648	-0.0121956	-0.374537
Bacteroides plebeius	0.43022	0.556755	Prob +BBR = Plac = Prob = BBR	1	1	1	1	188.536	201.245	202.412	179.856	0.000974846	0.00111636	0.00122876	0.00088483	0.51318	0.51318	0.695469	0.943456	0.63606	0.63606	-1.36881	-1.3898	-0.554032	0.0709272	0.799432	0.841412
Odoribacter splanchnicus	0.45138	0.578468	Prob = Plac = BBR = Prob +BBR	1	1	1	1	194.196	177.541	196.494	201.75	0.00213084	0.00106969	0.00201895	0.00176942	0.589586	0.889163	0.889163	0.589586	0.589586	0.889163	1.54928	0.323844	0.482151	1.15206	-1.04767	0.139364
Megasphaera micronuciformis	0.468866	0.5951	Prob +BBR = Prob = Plac = BBR	1	1	0.988235	0.990385	193.856	189.878	207.171	181.716	1.02972e-06	7.85189e-07	1.26943e-06	9.12287e-07	0.721771	0.65768	0.65768	0.65768	0.802403	0.65768	-0.522279	-1.56838	-0.774807	1.05115	-0.250238	0.807408
Bacteroides salanitronis	0.487875	0.608754	Plac = Prob +BBR = Prob = BBR	1	1	1	1	178.866	198.367	202.471	191.538	0.000238397	0.000279203	0.000287322	0.000256338	0.794519	0.75086	0.75086	0.803042	0.659797	0.659797	-0.437017	-0.673588	0.808837	0.249413	1.22671	1.43137
unclassified Clostridiales bacterium 1_7_47FAA	0.488848	0.608754	Prob +BBR = Prob = BBR = Plac	1	1	1	1	206.722	187.633	192.576	183.76	0.000107207	8.93817e-05	9.10589e-05	8.01535e-05	0.804245	0.804245	0.689523	0.804245	0.689523	0.782057	-0.247857	-0.543255	-1.46558	0.300507	-1.20077	-0.857754
unclassified Lachnospiraceae bacterium 4_1_37FAA	0.539642	0.665727	Prob +BBR = BBR = Prob = Plac	1	1	1	1	206.299	191.276	187.047	185.24	4.93905e-05	3.48985e-05	3.55022e-05	2.95473e-05	0.911363	0.911363	0.689286	0.911363	0.689286	0.689286	-0.38622	-0.111319	-1.34409	-0.257024	-0.945031	-1.16742
Clostridium scindens	0.553869	0.676952	Prob = BBR = Prob +BBR = Plac	1	1	1	1	202.866	181.337	188.506	196.615	4.08397e-05	3.20552e-05	3.79086e-05	3.74387e-05	0.689929	0.689929	0.689929	0.689929	0.689929	0.689929	0.977763	0.499671	-0.398952	0.435772	-1.35427	-0.870786
Enterococcus faecium	0.585144	0.708615	Prob = Prob +BBR = BBR = Plac	1	1	1	1	204.526	185.48	194.941	185.904	0.000104144	8.66008e-05	0.000103865	8.84533e-05	0.97834	0.693165	0.693165	0.693165	0.693165	0.693165	0.0271503	-0.556839	-1.18857	0.575116	-1.19808	-0.581203
Bacteroides coprocola	0.61643	0.739716	Prob = Prob +BBR = Plac = BBR	1	1	1	1	190.722	185.786	206.318	189.192	0.00216886	0.0022777	0.00262691	0.00207992	0.92224	0.688572	0.92224	0.688572	0.92224	0.688572	0.218006	-1.05519	-0.0976121	1.24802	-0.310489	0.945731
Solobacterium moorei	0.631555	0.7401	Prob = Plac = BBR = Prob +BBR	1	1	1	1	185.969	185.867	194.153	203.49	2.49696e-06	2.58781e-06	2.51741e-06	2.91819e-06	0.74365	0.74365	0.74365	0.74365	0.994894	0.74365	1.12779	0.575331	1.11832	0.503634	-0.00639889	0.496264
Clostridium methylpentosum	0.633019	0.7401	BBR = Prob +BBR = Prob = Plac	1	1	1	1	205.124	189.929	186.776	187.827	2.78568e-05	1.96731e-05	2.1127e-05	2.27306e-05	0.948394	0.948394	0.678316	0.948394	0.678316	0.678316	-0.134496	0.0647241	-1.10399	-0.191598	-0.955831	-1.11256
Dorea formicigenerans	0.633571	0.7401	Plac = Prob = Prob +BBR = BBR	1	1	1	1	185.33	185.5	202.647	197.49	0.000418089	0.000475977	0.000536235	0.000471245	0.664329	0.900827	0.664329	0.664329	0.991463	0.664329	0.767329	-0.317731	0.776158	1.04227	0.0107001	1.0501
unclassified Alistipes sp. HGB5	0.641785	0.743119	Prob = Plac = Prob +BBR = BBR	1	1	1	0.990385	188	183.429	202.471	197.096	0.000329103	0.00030703	0.000406662	0.000334563	0.763515	0.773684	0.773684	0.763515	0.773684	0.763515	0.874662	-0.331148	0.580573	1.15746	-0.28756	0.877487
unclassified Coprobacillus sp. 29_1	0.65201	0.748394	Prob +BBR = Plac = BBR = Prob	1	1	1	1	186.969	201.48	198.153	184.577	5.45914e-05	6.39622e-05	6.20065e-05	5.77025e-05	0.746484	0.746484	0.878649	0.878649	0.746484	0.746484	-1.08169	-0.836493	-0.152682	-0.202208	0.912765	0.678182
Streptococcus mitis	0.674305	0.761045	Plac = Prob = BBR = Prob +BBR	1	1	1	1	184.423	187.643	195.682	202.01	2.25361e-06	2.39757e-06	2.78633e-06	2.99302e-06	0.83597	0.83597	0.83597	0.83597	0.839478	0.83597	0.919406	0.389857	1.12251	0.488675	0.202561	0.682779
Actinomyces viscosus	0.674563	0.761045	Plac = Prob +BBR = Prob = BBR	1	1	1	1	183.134	193.031	203.506	191.74	9.50961e-07	1.03942e-06	1.17577e-06	9.62166e-07	0.934195	0.69935	0.69935	0.69935	0.69935	0.69935	-0.0825686	-0.724937	0.549312	0.636732	0.622532	1.23534
Clostridium leptum	0.699547	0.780104	Prob +BBR = BBR = Prob = Plac	1	1	1	1	201.701	194.449	191	183.308	6.93219e-05	4.63994e-05	5.41068e-05	3.39375e-05	0.777912	0.777912	0.777912	0.833946	0.777912	0.777912	-0.712991	-0.473965	-1.17398	-0.209644	-0.456181	-0.648903
unclassified Ruminococcus sp. SR1/5	0.703276	0.780104	Prob +BBR = Prob = BBR = Plac	1	1	1	1	199.289	189.133	199.282	183.798	0.000393551	0.00031761	0.000309197	0.000324585	0.879374	0.805909	0.805909	0.805909	0.805909	0.999695	-0.341388	-0.954071	-0.988705	0.616943	-0.63885	-0.000382443
Fusobacterium ulcerans	0.713123	0.784435	BBR = Plac = Prob +BBR = Prob	0.896907	0.867347	0.8	0.865385	192.041	200.087	181.359	194.885	7.56025e-07	1.64233e-06	4.10872e-07	7.06079e-07	0.855791	0.855791	0.855791	0.855791	0.855791	0.855791	-0.333375	0.834559	0.181735	-1.13995	0.506797	-0.648677
Coprococcus comes	0.729774	0.796117	BBR = Prob +BBR = Plac = Prob	1	1	1	1	193.722	202.347	185.871	187.5	0.000305354	0.000361785	0.000283442	0.000290945	0.829549	0.920029	0.829549	0.829549	0.829549	0.829549	-0.950136	0.100397	-0.397104	-1.0015	0.542563	-0.476083
Streptococcus parasanguinis	0.737618	0.798078	Prob +BBR = Plac = BBR = Prob	1	1	1	1	192	200.469	195.106	183.327	1.93199e-05	2.42568e-05	2.30551e-05	1.96596e-05	0.850611	0.850611	0.850611	0.850611	0.850611	0.850611	-1.09704	-0.725766	-0.55357	-0.326017	0.532756	0.188339
Fusobacterium varium	0.793279	0.851323	BBR = Prob +BBR = Prob = Plac	0.876289	0.836735	0.835294	0.836538	198.454	197.786	185.706	187.519	9.65429e-07	1.22225e-06	5.25074e-07	6.67569e-07	0.765612	0.966427	0.765612	0.765612	0.966427	0.765612	-0.658202	0.111933	-0.699169	-0.735599	-0.0420894	-0.774419
[Clostridium] difficile	0.818901	0.868564	Prob +BBR = Prob = Plac = BBR	1	1	1	1	194.722	192.745	199.529	184.452	0.000175751	0.000185616	0.000195322	0.000154774	0.901042	0.901042	0.901042	0.901042	0.901042	0.901042	-0.530712	-0.929007	-0.655478	0.412392	-0.124345	0.291539
Bacteroides intestinalis	0.822504	0.868564	Plac = Prob = BBR = Prob +BBR	1	1	1	1	183.979	192.857	194.318	198.625	0.000654086	0.000849923	0.000635364	0.000758519	0.92926	0.92926	0.92926	0.92926	0.92926	0.92926	0.369116	0.2654	0.934775	0.0887758	0.558444	0.626905
Bacteroides xylanisolvens	0.831221	0.870803	Plac = Prob +BBR = Prob = BBR	1	1	1	1	183.959	194.99	198.494	193.221	0.00811566	0.0101353	0.00967598	0.0106801	0.909884	0.909884	0.909884	0.909884	0.909884	0.909884	-0.113185	-0.324896	0.591183	0.213008	0.693893	0.881414
Streptococcus infantis	0.879041	0.913649	BBR = Prob +BBR = Prob = Plac	1	1	1	1	197.371	195.153	184.612	191.904	4.72045e-06	4.50176e-06	4.36745e-06	4.54418e-06	0.889035	0.889035	0.889035	0.889035	0.889035	0.889035	-0.207935	0.449305	-0.348956	-0.640746	-0.139525	-0.773719
Clostridium bolteae	0.931985	0.957756	Prob +BBR = Prob = Plac = BBR	1	1	1	1	192.577	192.224	198.518	187.769	0.000770386	0.000753979	0.0011016	0.000735481	0.930666	0.930666	0.930666	0.930666	0.982293	0.930666	-0.285116	-0.662269	-0.306882	0.382525	-0.0221943	0.360217
Streptococcus pneumoniae	0.935989	0.957756	BBR = Plac = Prob = Prob +BBR	1	1	1	1	190.299	192.112	188.518	198.173	5.57906e-06	4.5778e-06	4.8426e-06	5.52251e-06	0.913981	0.913981	0.913981	0.913981	0.913981	0.913981	0.387865	0.594924	0.502575	-0.218495	0.114062	-0.108018
Akkermansia muciniphila	0.956822	0.971542	Prob +BBR = Prob = Plac = BBR	0.876289	0.877551	0.882353	0.894231	193.093	192.276	197.306	188.231	6.79173e-07	6.26666e-07	5.89777e-07	4.39087e-07	0.957833	0.957833	0.957833	0.957833	0.958966	0.957833	-0.259053	-0.559618	-0.310574	0.306014	-0.0514509	0.255685
unclassified Streptococcus sp. oral taxon 071	0.9705	0.977908	Prob +BBR = BBR = Plac = Prob	1	1	1	1	193.072	196.704	190.671	189.5	2.83134e-06	2.98456e-06	2.94367e-06	2.72517e-06	0.942501	0.942501	0.942501	0.942501	0.942501	0.942501	-0.461028	-0.0721264	-0.227998	-0.366742	0.228461	-0.14563
Coprococcus catus	0.983694	0.983694	BBR = Prob +BBR = Plac = Prob	1	1	1	1	192.969	195.959	190.365	190.548	0.000272965	0.00027711	0.000166428	0.000238752	0.990985	0.990985	0.990985	0.990985	0.990985	0.990985	-0.346286	0.0112985	-0.154523	-0.340057	0.188089	-0.157927
Kruskal–Wallis tests were applied to detect the differences between 4 groups. The Benjamini–Hochberg (BH) method was used to correct the multiple comparisons. Dunn’s post hoc tests were further performed to explore the differences between two groups. Dunn’s P value less than 0.05 was considered significant.
Dunn’s post hoc test was used to determine between-subset significances, where “=” refers to n.s. differences and “<" refers to p-values < 0.05, respectively
