# Supplementary material for: Gut microbiome-related effects of berberine and probiotics on type 2 diabetes (the PREMOTE study)
Source: Nat Commun. 2020 Oct 6;11:5015. doi: 10.1038/s41467-020-18414-8 (PMC7538905; doi:10.1038/s41467-020-18414-8)
Supplement: Supplementary file 6 — Supplmentary Data 4 [file 41467_2020_18414_MOESM6_ESM.xlsx]

## Sheet: pathway.combind
Supplementary Data 4 Differential enrichment of KEGG pathways/modules in post treatment individuals with Plac, Prob , BBR and Prob+BBR
				Reporter score
Map ID	Level1	Level2	Description	Prob+BBR vs. Plac	BBR vs. Plac	Prob+BBR vs. Prob	Prob +BBR vs. BBR	BBR vs. Prob	Prob vs. Plac
map03070	Environmental Information Processing	Membrane Transport	Bacterial secretion system	-8.10418	-7.98306	-6.99653	-5.10439	-6.68985	1.86126
map02060	Environmental Information Processing	Membrane Transport	Phosphotransferase system (PTS)	-7.51143	-7.88995	-6.25937	-4.29002	-5.94851	-0.139333
map02020	Environmental Information Processing	Signal Transduction	Two-component system	-6.27375	-5.98248	-4.2473	-3.95734	-3.94474	-1.96783
map02010	Environmental Information Processing	Membrane Transport	ABC transporters	-5.65789	-4.44261	-5.76141	-5.64521	-5.04919	5.09371
map00910	Metabolism	Energy Metabolism	Nitrogen metabolism	-5.07728	-5.2604	-3.61906	-1.70265	-3.82277	-1.0883
map00540	Metabolism	Glycan Biosynthesis and Metabolism	Lipopolysaccharide biosynthesis	-4.78942	-4.78807	-3.33291	-2.33487	-3.02449	-1.53807
map00051	Metabolism	Carbohydrate Metabolism	Fructose and mannose metabolism	-4.30508	-5.24337	-2.65055	-0.25634	-2.98074	-3.66743
map00360	Metabolism	Amino Acid Metabolism	Phenylalanine metabolism	-4.09678	-4.02484	-3.59521	-2.4677	-3.65251	0.623133
map00052	Metabolism	Carbohydrate Metabolism	Galactose metabolism	-3.72388	-3.87563	-1.97961	-2.06849	-1.73381	-3.96545
map00053	Metabolism	Carbohydrate Metabolism	Ascorbate and aldarate metabolism	-3.67484	-3.6503	-3.1075	-2.58331	-3.09311	0.45343
map00480	Metabolism	Metabolism of Other Amino Acids	Glutathione metabolism	-3.58333	-3.32074	-3.71412	-3.01155	-3.51025	1.30594
map01053	Metabolism	Metabolism of Terpenoids and Polyketides	Biosynthesis of siderophore group nonribosomal peptides	-3.29581	-3.9221	-2.39724	-0.915013	-2.70135	-0.923976
map00630	Metabolism	Carbohydrate Metabolism	Glyoxylate and dicarboxylate metabolism	-2.743	-3.03929	-2.05812	-0.612659	-2.4634	-0.411597
map00350	Metabolism	Amino Acid Metabolism	Tyrosine metabolism	-2.66212	-2.80723	-2.65736	-1.227	-2.66343	1.49873
map00130	Metabolism	Metabolism of Cofactors and Vitamins	Ubiquinone and other terpenoid-quinone biosynthesis	-2.65915	-2.52006	-1.57047	-1.92593	-1.45587	-1.59907
map00621	Metabolism	Xenobiotics Biodegradation and Metabolism	Dioxin degradation	-2.52427	-2.51714	-2.4719	-1.58847	-2.46616	1.84494
map00310	Metabolism	Amino Acid Metabolism	Lysine degradation	-2.44913	-2.40509	-2.30373	-1.39232	-2.22642	0.830329
map00622	Metabolism	Xenobiotics Biodegradation and Metabolism	Xylene degradation	-2.38229	-2.28493	-2.01297	-1.26032	-1.91209	0.711859
map00364	Metabolism	Xenobiotics Biodegradation and Metabolism	Fluorobenzoate degradation	-2.36305	-1.74753	-2.47931	-2.47184	-1.92217	1.46648
map04122	Genetic Information Processing	Folding, Sorting and Degradation	Sulfur relay system	-2.36265	-2.66467	-2.11586	-0.638461	-2.29436	0.868543
map00627	Metabolism	Xenobiotics Biodegradation and Metabolism	Aminobenzoate degradation	-2.33739	-1.66219	-1.24926	-1.90879	-0.541843	-2.14556
map00511	Metabolism	Glycan Biosynthesis and Metabolism	Other glycan degradation	-2.30844	-2.96843	-0.712354	0.285678	-1.06088	-4.37251
map00362	Metabolism	Xenobiotics Biodegradation and Metabolism	Benzoate degradation	-2.26953	-1.88382	-2.25697	-2.11433	-1.73737	1.13542
map00623	Metabolism	Xenobiotics Biodegradation and Metabolism	Toluene degradation	-2.15815	-1.28981	-1.59448	-2.7892	-0.829354	-0.732939
map00363	Metabolism	Xenobiotics Biodegradation and Metabolism	Bisphenol degradation	-2.12939	-3.25093	-1.14077	1.06272	-1.946	-1.72574
map00071	Metabolism	Lipid Metabolism	Fatty acid metabolism	-2.06149	-1.59039	-2.20783	-2.05077	-2.01657	1.96007
map00410	Metabolism	Metabolism of Other Amino Acids	beta-Alanine metabolism	-1.92334	-1.60755	-1.74138	-1.63403	-1.46289	0.973488
map00281	Metabolism	Metabolism of Terpenoids and Polyketides	Geraniol degradation	-1.84494	-1.56938	-1.27742	-1.51335	-1.14646	-0.230377
map00030	Metabolism	Carbohydrate Metabolism	Pentose phosphate pathway	-1.83298	-2.55244	-1.04807	0.104458	-1.49408	-1.24018
map00626	Metabolism	Xenobiotics Biodegradation and Metabolism	Naphthalene degradation	-1.72775	-1.64176	-1.00413	-0.941162	-0.795005	-1.3014
map00785	Metabolism	Metabolism of Cofactors and Vitamins	Lipoic acid metabolism	-1.51309	-1.87107	-1.18876	-0.0726812	-1.47443	-0.290448
map01040	Metabolism	Lipid Metabolism	Biosynthesis of unsaturated fatty acids	-1.50831	-1.0817	0	0	0	0.390307
map00930	Metabolism	Xenobiotics Biodegradation and Metabolism	Caprolactam degradation	-1.45779	-1.08561	-1.41581	-1.26095	-1.45011	1.73001
map00640	Metabolism	Carbohydrate Metabolism	Propanoate metabolism	-1.4477	-1.6154	-1.19143	-0.0104928	-1.34721	0.422779
map00903	Metabolism	Metabolism of Terpenoids and Polyketides	Limonene and pinene degradation	-1.34165	-0.999068	-0.93243	-1.45345	-0.683255	0.0647095
map02030	Cellular Processes	Cell Motility	Bacterial chemotaxis	-1.28361	-1.07544	-1.11367	-1.91409	-0.957768	0.833087
map00361	Metabolism	Xenobiotics Biodegradation and Metabolism	Chlorocyclohexane and chlorobenzene degradation	-1.24456	-1.13913	-0.757474	-0.619822	-0.535371	-0.69164
map00650	Metabolism	Carbohydrate Metabolism	Butanoate metabolism	-1.14661	-1.23289	-1.01037	-0.230123	-1.23456	1.13567
map00311	Metabolism	Biosynthesis of Other Secondary Metabolites	Penicillin and cephalosporin biosynthesis	-1.09384	-0.267212	0.0513372	-1.91179	0.969002	-3.52396
map00860	Metabolism	Metabolism of Cofactors and Vitamins	Porphyrin and chlorophyll metabolism	-1.079	-2.27373	-1.13018	2.344	-2.13532	1.68787
map00040	Metabolism	Carbohydrate Metabolism	Pentose and glucuronate interconversions	-1.02663	-0.735017	0.236505	-1.17484	0.82988	-4.11939
map00625	Metabolism	Xenobiotics Biodegradation and Metabolism	Chloroalkane and chloroalkene degradation	-1.01998	-1.76175	-0.738212	0.928516	-1.38881	0.18934
map00531	Metabolism	Glycan Biosynthesis and Metabolism	Glycosaminoglycan degradation	-1.00175	-2.0419	0.384818	1.13598	-0.179441	-3.9614
map00561	Metabolism	Lipid Metabolism	Glycerolipid metabolism	-0.890217	-0.842305	-1.3	-0.481516	-1.51429	1.91384
map00430	Metabolism	Metabolism of Other Amino Acids	Taurine and hypotaurine metabolism	-0.884637	-0.843947	-0.76702	-0.253714	-0.966732	0.891776
map00660	Metabolism	Carbohydrate Metabolism	C5-Branched dibasic acid metabolism	-0.858679	-1.76519	-0.807774	0.991138	-1.56972	0.884276
map00190	Metabolism	Energy Metabolism	Oxidative phosphorylation	-0.829044	-1.36106	-0.849933	0.468221	-1.40031	0.481655
map00351	Metabolism	Xenobiotics Biodegradation and Metabolism	1,1,1-Trichloro-2,2-bis(4-chlorophenyl)ethane (DDT) degradation	-0.800922	-2.00507	-0.430445	1.90664	-1.33963	-1.04561
map00643	Metabolism	Xenobiotics Biodegradation and Metabolism	Styrene degradation	-0.799905	0.165692	-0.577294	-1.92504	0.199431	-0.152529
map00624	Metabolism	Xenobiotics Biodegradation and Metabolism	Polycyclic aromatic hydrocarbon degradation	-0.709125	-0.632441	-0.575371	-0.429128	-0.447593	-0.143435
map00740	Metabolism	Metabolism of Cofactors and Vitamins	Riboflavin metabolism	-0.69624	-0.890915	-0.919037	-0.0390042	-1.23319	1.5048
map00920	Metabolism	Energy Metabolism	Sulfur metabolism	-0.564833	-0.691687	0.065177	-0.0259091	-0.00797619	-1.43252
map01056	Metabolism	Metabolism of Terpenoids and Polyketides	Biosynthesis of type II polyketide backbone	-0.445145	-0.487578	0	0	0	-1.30941
map00791	Metabolism	Xenobiotics Biodegradation and Metabolism	Atrazine degradation	-0.414437	-0.366692	-0.669727	-0.259194	-0.771241	1.39007
map00010	Metabolism	Carbohydrate Metabolism	Glycolysis / Gluconeogenesis	-0.396645	-0.446273	0.00344193	-0.198606	-0.029429	-0.364611
map00620	Metabolism	Carbohydrate Metabolism	Pyruvate metabolism	-0.270998	-0.497504	-0.37523	0.29468	-0.606437	1.11638
map00312	Metabolism	Biosynthesis of Other Secondary Metabolites	beta-Lactam resistance	-0.217373	-0.83966	0.169442	1.16416	-0.287072	-1.03273
map01051	Metabolism	Metabolism of Terpenoids and Polyketides	Biosynthesis of ansamycins	-0.179362	-0.359923	-0.261958	0.440767	-0.485877	0.55794
map02040	Cellular Processes	Cell Motility	Flagellar assembly	-0.171614	0.25711	-0.259606	-1.38332	0.0345226	0.886095
map00121	Metabolism	Lipid Metabolism	Secondary bile acid biosynthesis	-0.165297	-0.784758	0.260436	1.10232	-0.0322441	-1.43628
map00520	Metabolism	Carbohydrate Metabolism	Amino sugar and nucleotide sugar metabolism	-0.165063	-0.851785	1.31156	1.46054	1.09384	-4.86391
map00780	Metabolism	Metabolism of Cofactors and Vitamins	Biotin metabolism	-0.153469	-0.920644	0.258563	1.53093	-0.234471	-1.40923
map00790	Metabolism	Metabolism of Cofactors and Vitamins	Folate biosynthesis	-0.0860243	-0.504233	0.423192	1.04877	0.17572	-1.54365
map00633	Metabolism	Xenobiotics Biodegradation and Metabolism	Nitrotoluene degradation	-0.0431467	-1.2013	-0.275884	2.23022	-1.32018	0.925899
map00330	Metabolism	Amino Acid Metabolism	Arginine and proline metabolism	0.0261908	-0.164298	0.367323	0.435651	0.32242	-0.751213
map00750	Metabolism	Metabolism of Cofactors and Vitamins	Vitamin B6 metabolism	0.136532	-0.560871	0.636255	1.43039	0.161076	-1.47892
map00960	Metabolism	Biosynthesis of Other Secondary Metabolites	Tropane, piperidine and pyridine alkaloid biosynthesis	0.164847	-0.0791773	0.496392	0.661733	0.346096	-0.992033
map00562	Metabolism	Carbohydrate Metabolism	Inositol phosphate metabolism	0.171648	-0.206145	0	0	0	-0.127862
map00020	Metabolism	Carbohydrate Metabolism	Citrate cycle (TCA cycle)	0.201713	-0.391587	0.250773	1.3996	-0.205112	-0.323475
map01055	Metabolism	Metabolism of Terpenoids and Polyketides	Biosynthesis of vancomycin group antibiotics	0.299094	0.0734444	1.02967	0.861351	0.955645	-2.72317
map00521	Metabolism	Biosynthesis of Other Secondary Metabolites	Streptomycin biosynthesis	0.31739	-0.255567	1.63132	1.51029	1.4668	-4.88515
map00450	Metabolism	Metabolism of Other Amino Acids	Selenocompound metabolism	0.341512	-0.269537	0.306409	1.45547	-0.148441	0.0850607
map00280	Metabolism	Amino Acid Metabolism	Valine, leucine and isoleucine degradation	0.491777	0.560366	0.905305	0.530772	0.966388	-0.671973
map00340	Metabolism	Amino Acid Metabolism	Histidine metabolism	0.514501	-1.45416	1.13822	3.93614	-0.256463	-2.23415
map00564	Metabolism	Lipid Metabolism	Glycerophospholipid metabolism	0.541593	0.761667	-0.20179	-0.116702	-0.220142	2.18661
map00500	Metabolism	Carbohydrate Metabolism	Starch and sucrose metabolism	0.736537	0.250557	2.5502	1.31348	2.52086	-6.48275
map00270	Metabolism	Amino Acid Metabolism	Cysteine and methionine metabolism	0.793942	0.30331	1.14714	1.51124	0.872858	-1.63691
map00720	Metabolism	Energy Metabolism	Carbon fixation pathways in prokaryotes	0.799001	-0.44987	1.65404	2.86307	0.876309	-2.90796
map00072	Metabolism	Lipid Metabolism	Synthesis and degradation of ketone bodies	0.924394	1.50973	0.966904	-0.183228	1.30994	-0.0943007
map00760	Metabolism	Metabolism of Cofactors and Vitamins	Nicotinate and nicotinamide metabolism	1.01437	1.00761	1.4032	0.731978	1.40158	-1.23905
map00472	Metabolism	Metabolism of Other Amino Acids	D-Arginine and D-ornithine metabolism	1.27466	1.3356	1.4612	0.72085	1.62042	-1.66824
map00670	Metabolism	Metabolism of Cofactors and Vitamins	One carbon pool by folate	1.32574	0.224719	1.60226	2.7527	0.769928	-1.4218
map03060	Genetic Information Processing	Folding, Sorting and Degradation	Protein export	1.53208	1.15748	1.18795	1.49789	0.807972	0.969639
map00260	Metabolism	Amino Acid Metabolism	Glycine, serine and threonine metabolism	1.60615	1.01973	1.76027	1.87914	1.52248	-1.27568
map00510	Metabolism	Glycan Biosynthesis and Metabolism	N-Glycan biosynthesis	1.62101	1.80763	0	0	0	-0.724721
map00983	Metabolism	Xenobiotics Biodegradation and Metabolism	Drug metabolism - other enzymes	1.73665	1.94539	1.89522	1.11509	2.14566	-1.08813
map03018	Genetic Information Processing	Folding, Sorting and Degradation	RNA degradation	1.78237	1.52809	0	0	0	0.331468
map00770	Metabolism	Metabolism of Cofactors and Vitamins	Pantothenate and CoA biosynthesis	1.80096	1.0393	1.75353	2.38787	1.16277	-0.535744
map00473	Metabolism	Metabolism of Other Amino Acids	D-Alanine metabolism	1.84241	1.60129	2.12333	1.51036	2.1105	-1.79682
map03050	Genetic Information Processing	Folding, Sorting and Degradation	Proteasome	1.95847	2.66228	0	0	0	1.76495
map00061	Metabolism	Lipid Metabolism	Fatty acid biosynthesis	1.97407	1.31157	2.37615	2.66765	1.89068	-2.37624
map00290	Metabolism	Amino Acid Metabolism	Valine, leucine and isoleucine biosynthesis	2.08468	0.688971	2.16319	3.70942	1.04817	-0.905918
map03430	Genetic Information Processing	Replication and Repair	Mismatch repair	2.1243	1.96416	1.76811	1.52923	1.66051	0.516152
map00250	Metabolism	Amino Acid Metabolism	Alanine, aspartate and glutamate metabolism	2.13896	1.58487	2.64166	2.33921	2.28334	-2.64576
map03030	Genetic Information Processing	Replication and Repair	DNA replication	2.30908	2.60306	1.71677	0.863096	1.75284	1.33441
map03440	Genetic Information Processing	Replication and Repair	Homologous recombination	2.51042	2.20396	2.29864	2.40682	1.98901	-0.347941
map00400	Metabolism	Amino Acid Metabolism	Phenylalanine, tyrosine and tryptophan biosynthesis	2.56539	1.24024	3.3259	4.072	2.43823	-3.61594
map00471	Metabolism	Metabolism of Other Amino Acids	D-Glutamine and D-glutamate metabolism	2.63477	2.37501	2.25497	1.97272	2.18708	-0.35508
map00730	Metabolism	Metabolism of Cofactors and Vitamins	Thiamine metabolism	2.67538	1.81229	2.75643	3.09239	2.146	-1.61434
map00300	Metabolism	Amino Acid Metabolism	Lysine biosynthesis	2.73734	1.91404	2.9223	2.8077	2.49385	-2.24597
map00230	Metabolism	Nucleotide Metabolism	Purine metabolism	2.81261	2.98138	2.1391	1.3864	2.1576	1.4836
map03020	Genetic Information Processing	Transcription	RNA polymerase	2.93167	3.23528	0	0.827387	1.41923	3.95544
map00680	Metabolism	Energy Metabolism	Methane metabolism	3.12342	3.5433	1.33661	0.860515	1.4137	5.51509
map00900	Metabolism	Metabolism of Terpenoids and Polyketides	Terpenoid backbone biosynthesis	3.51056	3.46111	3.49193	1.9388	3.74187	-1.68417
map00550	Metabolism	Glycan Biosynthesis and Metabolism	Peptidoglycan biosynthesis	3.7718	3.75911	3.7303	2.21865	4.03117	-2.22204
map00240	Metabolism	Nucleotide Metabolism	Pyrimidine metabolism	5.34628	5.82923	4.73223	3.0229	4.63782	0.958378
map00970	Genetic Information Processing	Translation	Aminoacyl-tRNA biosynthesis	6.22063	5.04232	5.90578	5.96947	4.90804	-1.54806
map03010	Genetic Information Processing	Translation	Ribosome	10.2116	10.9932	8.7678	4.73881	9.11831	2.45043

## Sheet: module.combined
Supplementary table 10 Differential enrichment of KEGG pathways/modules in post treatment individuals with Plac, Prob , BBR and Prob+BBR
			Report score
Module ID	Descript	map	Prob+BBR vs. Plac	BBR vs. Plac	Prob+BBR vs. Prob	Prob +BBR vs. BBR	BBR vs. Prob	Prob vs. Plac
M00331	Type II general secretion system	map03070 Bacterial secretion system	-6.3015	-5.40039	-6.09709	-5.81305	-6.00843	4.72317
M00332	Type III secretion system	map03070 Bacterial secretion system	-6.14463	-6.48186	-5.56669	-3.16337	-6.00845	2.11729
M00333	Type IV secretion system	map03070 Bacterial secretion system	-4.9012	-4.92887	-3.67014	-2.4174	-3.38995	-3.49251
M00080	Lipopolysaccharide biosynthesis, inner core => outer core => O-antigen	map00540 Lipopolysaccharide biosynthesis	-4.67628	-4.57121	-4.01343	-3.02334	-3.71726	-0.0691789
M00229	Arginine transport system	map02010 ABC transporters	-4.48528	-3.36934	-4.32333	-4.31835	-3.68684	2.79391
M00278	PTS system, sorbose-specific II component	map00051 Fructose and mannose metabolism	-4.29107	-3.41838	-3.82057	-2.81809	-3.36106	0.902257
M00317	Manganese/iron transport system	map02010 ABC transporters	-4.16059	-3.12799	-3.90745	-3.57608	-3.54303	2.07488
M00324	Dipeptide transport system	map02010 ABC transporters	-4.09231	-3.00021	-4.04623	-3.92904	-3.45205	3.06161
M00226	Histidine transport system	map02010 ABC transporters	-4.01237	-3.17627	-3.76682	-3.52075	-3.60989	2.74907
M00225	Lysine/arginine/ornithine transport system	map02010 ABC transporters	-3.94318	-3.05545	-3.71205	-3.51511	-3.44069	2.50035
M00249	Capsular polysaccharide transport system	map02010 ABC transporters	-3.81684	-4.49103	-3.01098	-0.419101	-3.46484	0.179976
M00300	Putrescine transport system	map02010 ABC transporters	-3.79492	-3.02696	-3.56211	-3.02528	-3.36266	2.25467
M00174	Methane oxidation, methylotroph, methane => CO2	map00680 Methane metabolism	-3.76224	-3.7409	-3.09	-2.6277	-2.95279	-0.372796
M00287	PTS system, galactosamine-specific II component	map00052 Galactose metabolism	-3.7032	-3.49904	-2.49034	-2.37252	-2.42826	-2.03169
M00155	Complex IV (Cytochrome c oxidase), cytochrome o ubiquinol oxidase/cytochrome c oxidase/quinol oxidase polypeptide	map00190 Oxidative phosphorylation	-3.68585	-3.16671	-3.73972	-3.49622	-3.46948	3.11149
M00232	General L-amino acid transport system	map02010 ABC transporters	-3.59891	-3.34165	-2.97388	-1.6593	-2.92274	-0.197935
M00241	Vitamin B12 transport system	map02010 ABC transporters	-3.52698	-3.13727	-3.28022	-3.28279	-3.0813	2.22558
M00230	Glutamate/aspartate transport system	map02010 ABC transporters	-3.42643	-3.13405	-3.209	-1.69004	-3.30569	1.98374
M00117	Ubiquinone biosynthesis, prokaryotes, chorismate => ubiquinone	map00130 Ubiquinone and other terpenoid-quinone biosynthesis	-3.37094	-2.87863	-3.01831	-3.03313	-2.49598	0.699955
M00136	GABA biosynthesis, prokaryotes, putrescine => GABA	map00330 Arginine and proline metabolism	-3.1153	-2.38415	-2.9939	-3.00542	-2.79051	2.06107
M00191	Thiamine transport system	map02010 ABC transporters	-3.09708	-2.37306	-2.92711	-3.38195	-2.46498	1.78577
M00349	Microcin C transport system	map02010 ABC transporters	-3.08504	-2.28239	-2.9136	-2.96175	-2.62739	2.43028
M00217	D-Allose transport system	map02010 ABC transporters	-3.0508	-2.42081	-2.4637	-2.68175	-2.01676	0.638268
M00336	Twin-arginine translocation (Tat) system	map03070 Bacterial secretion system	-3.01129	-2.88191	-2.46392	-1.40466	-2.54974	0.688543
M00213	L-Arabinose transport system	map02010 ABC transporters	-2.78185	-2.41632	-2.87425	-2.5197	-2.79058	3.42745
M00208	Glycine betaine/proline transport system	map02010 ABC transporters	-2.76926	-3.03749	-2.1422	-0.917344	-2.30366	-0.617903
M00215	D-Xylose transport system	map02010 ABC transporters	-2.73556	-2.30454	-2.7251	-2.70352	-2.54834	2.20187
M00348	Glutathione transport system	map02010 ABC transporters	-2.69991	-2.32535	-2.71529	-2.31616	-2.92513	2.21102
M00087	beta-Oxidation	map00071 Fatty acid metabolism	-2.69561	-2.21881	-2.66691	-2.72412	-2.35446	2.07983
M00334	Type VI secretion system	map03070 Bacterial secretion system	-2.48733	-2.00096	-2.49889	-2.38876	-2.1539	1.68034
M00283	PTS system, ascorbate-specific II component	map00053 Ascorbate and aldarate metabolism	-2.45515	-2.28031	-2.29861	-2.53784	-2.308	1.10439
M00274	PTS system, mannitol-specific II component	map00051 Fructose and mannose metabolism	-2.40084	-2.64292	-2.05896	-1.11515	-2.06893	-0.269241
M00224	Putative phosphonate transport system	map02010 ABC transporters	-2.39106	-2.25256	-2.10168	-1.76597	-1.84695	-0.329082
M00302	2-Aminoethylphosphonate transport system	map02010 ABC transporters	-2.35256	-2.07666	-1.85327	-1.11566	-1.70327	-0.558775
M00303	PTS system, N-acetylmuramic acid-specific II component	map02060 Phosphotransferase system (PTS)	-2.33781	-1.99621	-2.21232	-2.41824	-1.87752	1.00862
M00280	PTS system, glucitol/sorbitol-specific II component	map00051 Fructose and mannose metabolism	-2.27225	-2.59177	-1.8942	-0.813342	-2.0644	-0.432436
M00209	Osmoprotectant transport system	map02010 ABC transporters	-2.25113	-2.01523	-2.16827	-2.10369	-2.08822	1.42272
M00227	Glutamine transport system	map02010 ABC transporters	-2.24574	-1.98478	-2.23597	-1.82071	-2.13098	1.84716
M00150	Complex II (succinate dehydrogenase / fumarate reductase), fumarate reductase	map00190 Oxidative phosphorylation	-2.21893	-2.2355	-2.03774	-0.741133	-2.27652	0.972745
M00234	Cystine transport system	map02010 ABC transporters	-2.15612	-1.64672	-2.12505	-2.46468	-1.80813	1.7875
M00064	ADP-L-glycero-D-manno-heptose biosynthesis	map00540 Lipopolysaccharide biosynthesis	-2.13588	-1.9224	-1.74981	-0.933785	-1.70593	0.0581812
M00270	PTS system, trehalose-specific II component	map00500 Starch and sucrose metabolism	-2.09319	-1.55523	-1.64026	-1.97753	-1.25076	-0.355328
M00272	PTS system, arbutin-, cellobiose-, and salicin-specific II component	map00010 Glycolysis / Gluconeogenesis	-2.0895	-1.50597	-1.84986	-2.45747	-1.25746	0.295124
M00198	sn-Glycerol 3-phosphate transport system	map02010 ABC transporters	-2.038	-1.16338	-2.31076	-2.39097	-1.86533	2.6179
M00219	AI-2 transport system	map02010 ABC transporters	-1.99868	-0.383149	-2.26158	-3.84508	-1.29666	2.97314
M00027	GABA (gamma-Aminobutyrate) shunt	map00250 Alanine, aspartate and glutamate metabolism	-1.98224	-1.66734	-1.78915	-1.21047	-1.71311	0.718267
M00277	PTS system, N-acetylgalactosamine-specific II component	map00052 Galactose metabolism	-1.95375	-1.31127	-1.64225	-2.00874	-1.24544	0.0405453
M00032	Lysine degradation, lysine => saccharopine => acetoacetyl-CoA	map00310 Lysine degradation	-1.94038	-2.04244	-1.78153	-0.836166	-1.81703	0.491059
M00265	PTS system, glucose-specific II component	map00010 Glycolysis / Gluconeogenesis	-1.90422	-1.47101	-1.82603	-2.04925	-1.39104	0.832531
M00259	Heme transport system	map02010 ABC transporters	-1.81074	-2.46926	-1.31059	0.0817954	-1.71795	-0.872172
M00123	Biotin biosynthesis, pimeloyl-CoA => biotin	map00780 Biotin metabolism	-1.76641	-2.25447	-0.981983	0.549223	-1.43404	-1.5165
M00279	PTS system, galactitol-specific II component	map00052 Galactose metabolism	-1.76445	-2.56408	-0.796489	0.569092	-1.24917	-2.74329
M00121	Heme biosynthesis, glutamate => protoheme/siroheme	map00860 Porphyrin and chlorophyll metabolism	-1.65178	-2.02671	-1.60715	-0.211006	-1.99864	1.45812
M00268	PTS system, arbutin-like II component	map00010 Glycolysis / Gluconeogenesis	-1.64993	-1.2596	-1.48382	-1.8357	-1.08599	0.348315
M00273	PTS system, fructose-specific II component	map00051 Fructose and mannose metabolism	-1.6211	-2.29762	-1.51333	0.406261	-2.0552	0.925522
M00044	Tyrosine degradation, tyrosine => homogentisate	map00350 Tyrosine metabolism	-1.61071	-1.91449	-1.14478	0.115989	-1.35529	-0.758737
M00009	Citrate cycle (TCA cycle, Krebs cycle)	map00020 Citrate cycle (TCA cycle)	-1.60295	-2.12508	-1.36993	-0.10055	-1.69039	-0.461675
M00045	Histidine degradation, histidine => N-formiminoglutamate => glutamate	map00340 Histidine metabolism	-1.54698	-1.67069	-1.37256	-0.019715	-1.54127	0.271072
M00116	Menaquinone biosynthesis, chorismate => menaquinone	map00130 Ubiquinone and other terpenoid-quinone biosynthesis	-1.544	-1.42067	-0.425038	-0.863951	-0.152865	-2.56238
M00276	PTS system, mannose-specific II component	map00051 Fructose and mannose metabolism	-1.53735	-1.56968	-1.45473	-0.524913	-1.63796	1.21459
M00012	Glyoxylate cycle	map00630 Glyoxylate and dicarboxylate metabolism	-1.48759	-1.69211	-1.88874	-0.807371	-2.15751	1.22129
M00266	PTS system, maltose and glucose-specific II component	map00010 Glycolysis / Gluconeogenesis	-1.45215	-0.819299	-1.37679	-2.17564	-0.73907	0.504218
M00011	Citrate cycle, second carbon oxidation	map00020 Citrate cycle (TCA cycle)	-1.38929	-1.79088	-1.3194	-0.161443	-1.62353	-0.317598
M00006	Pentose phosphate pathway, oxidative phase, glucose 6P => ribulose 5P	map00030 Pentose phosphate pathway	-1.36957	-1.72912	-0.980737	0.112513	-1.22567	-0.708436
M00124	Pyridoxal biosynthesis, erythrose-4P => pyridoxal-5P	map00750 Vitamin B6 metabolism	-1.35314	-1.72301	-0.944422	-0.0261203	-1.18604	-0.679809
M00118	Glutathione biosynthesis, glutamate => glutathione	map00480 Glutathione metabolism	-1.32341	-0.76413	-1.95781	-2.29476	-1.5406	1.94541
M00275	PTS system, cellobiose-specific II component	map02060 Phosphotransferase system (PTS)	-1.32002	-1.55151	-1.14115	-0.423938	-1.4029	0.448027
M00374	Dicarboxylate-hydroxybutyrate cycle	map00720 Carbon fixation pathways in prokaryotes	-1.22301	-1.3871	-0.795709	-0.322684	-0.919853	-0.51574
M00076	Dermatan sulfate degradation	map00531 Glycosaminoglycan degradation	-1.22224	-1.79013	-0.225901	0.638011	-0.543222	-2.78237
M00008	Entner-Doudoroff pathway, glucose-6P => glyceraldehyde-3P + pyruvate	map00030 Pentose phosphate pathway	-1.19472	-1.37954	-0.883477	-0.605793	-0.967951	-0.295461
M00212	Ribose transport system	map02010 ABC transporters	-1.1178	-0.825484	-1.41051	-1.18823	-1.29193	1.67739
M00060	Lipopolysaccharide biosynthesis, KDO2-lipid A	map00540 Lipopolysaccharide biosynthesis	-1.07189	-1.05311	-0.416415	-0.580592	-0.199164	-1.86365
M00220	Rhamnose transport system	map02010 ABC transporters	-1.0257	-1.11006	-0.997945	-0.374818	-1.20727	1.15971
M00344	Formaldehyde assimilation, xylulose monophosphate pathway	map00680 Methane metabolism	-1.005	-1.38887	-1.04594	-0.0369536	-1.37286	0.855792
M00189	Molybdate transport system	map02010 ABC transporters	-0.985761	-1.21528	-0.768453	-0.0924717	-0.966853	-0.142643
M00186	Putative tungstate transport system	map02010 ABC transporters	-0.974996	-0.867138	-0.310828	-0.543174	-0.225821	-2.55038
M00034	Methionine salvage pathway	map00270 Cysteine and methionine metabolism	-0.954238	-0.817557	-0.563446	-0.583982	-0.363042	-1.11292
M00231	Octopine/nopaline transport system	map02010 ABC transporters	-0.899971	-0.970455	-0.989246	0.0669121	-1.15282	1.08025
M00159	V-type ATPase, prokaryotes	map00190 Oxidative phosphorylation	-0.880342	-2.08617	-0.342449	2.0266	-1.24811	-1.27053
M00079	Keratan sulfate degradation	map00531 Glycosaminoglycan degradation	-0.877847	-1.36257	-0.203819	0.462473	-0.471818	-1.8818
M00376	3-Hydroxypropionate bicycle	map00720 Carbon fixation pathways in prokaryotes	-0.849566	-1.29818	-0.0887468	0.523365	-0.319447	-2.15718
M00004	Pentose phosphate pathway (Pentose phosphate cycle)	map00030 Pentose phosphate pathway	-0.828009	-1.44833	-0.421363	0.625132	-0.842159	-1.17337
M00223	Phosphonate transport system	map02010 ABC transporters	-0.816713	-0.530642	-1.12052	-0.88832	-1.00666	1.4303
M00134	Polyamine biosynthesis, arginine => ornithine => putrescine	map00330 Arginine and proline metabolism	-0.756654	-1.03737	-0.756229	-0.048853	-0.846735	0.307963
M00077	Chondroitin sulfate degradation	map00531 Glycosaminoglycan degradation	-0.74408	-1.21361	0.222283	0.791042	-0.00709086	-3.03739
M00375	Hydroxypropionate-hydroxybutylate cycle	map00720 Carbon fixation pathways in prokaryotes	-0.739375	-1.13882	-0.205044	0.800666	-0.431511	-0.998673
M00240	Iron complex transport system	map02010 ABC transporters	-0.727286	-1.2546	-1.43441	0.569092	-2.00756	3.15989
M00078	Heparan sulfate degradation	map00531 Glycosaminoglycan degradation	-0.694457	-1.43129	0.434175	0.85863	-0.05138	-2.94615
M00144	Complex I (NADH dehydrogenase), NADH dehydrogenase I	map00190 Oxidative phosphorylation	-0.694316	-0.492679	-0.192211	-0.681473	0.164164	-1.41387
M00151	Complex III (Cytochrome bc1 complex)	map00190 Oxidative phosphorylation	-0.687518	0	-0.0827736	-1.50267	0.579012	-1.83426
M00063	CMP-KDO biosynthesis	map00540 Lipopolysaccharide biosynthesis	-0.651791	-0.90577	0.136385	0.214694	0.0611601	-2.50249
M00042	Catecholamine biosynthesis, tyrosine => dopamine => noradrenaline => adrenaline	map00350 Tyrosine metabolism	-0.638115	-0.405202	-0.600731	-0.816026	-0.442344	0.45015
M00176	Sulfur reduction, sulfate => H2S	map00920 Sulfur metabolism	-0.59122	-1.15167	-0.348194	0.666923	-0.721441	-0.519674
M00205	N-Acetylglucosamine transport system	map02010 ABC transporters	-0.549782	-1.22622	-0.277319	0.961804	-0.737619	-0.620895
M00149	Complex II (succinate dehydrogenase / fumarate reductase), succinate dehydrogenase	map00190 Oxidative phosphorylation	-0.523087	-0.057822	0.0639298	-1.22276	0.395567	-1.75835
M00267	PTS system, N-acetylglucosamine-specific II component	map00520 Amino sugar and nucleotide sugar metabolism	-0.518122	-0.700276	-0.578579	-0.268214	-0.667294	0.36849
M00235	Arginine/ornithine transport system	map02010 ABC transporters	-0.504088	-0.101623	0.0925828	-0.807872	0.443683	-1.81291
M00269	PTS system, sucrose-specific II component	map00500 Starch and sucrose metabolism	-0.460527	-1.1747	-0.174788	0.865477	-0.580896	-0.960934
M00153	Cytochrome bd complex	map00190 Oxidative phosphorylation	-0.445856	-0.624535	-0.239093	-0.0299676	-0.245939	-0.76029
M00304	PTS system, fructose-specific II component	map02060 Phosphotransferase system (PTS)	-0.439808	-0.554457	0.00633811	-0.129642	-0.00774573	-1.38179
M00053	Pyrimidine deoxyribonuleotide biosynthesis, CDP/CTP => dCDP/dCTP,dTDP/dTTP	map00240 Pyrimidine metabolism	-0.429528	-0.346209	-0.170882	-0.163941	0.00521024	-0.702928
M00014	Glucuronate pathway (uronate pathway)	map00040 Pentose and glucuronate interconversions	-0.428469	-0.948021	0.328086	0.882783	0.0671991	-2.76499
M00315	Putative ABC transport system	map02020 Two-component system	-0.398287	-1.75598	-0.168445	1.84666	-1.23522	-0.597041
M00175	Nitrogen fixation, N2 => ammonia	map00910 Nitrogen metabolism	-0.303793	-0.784425	-0.460689	0.894168	-0.936697	0.939976
M00046	beta-Alanine biosynthesis, cytosine / uracil => beta-alanine	map00240 Pyrimidine metabolism	-0.303071	-0.196847	-0.465523	-0.27479	-0.442883	0.774555
M00320	Lipopolysaccharide export system	map02010 ABC transporters	-0.294085	-0.361766	0.0474449	-0.0841173	0.0776559	-1.43605
M00037	Melatonin biosynthesis, tryptophan => serotonin => melatonin	map00380 Tryptophan metabolism	-0.211016	-0.841603	-0.419848	0.866242	-0.944327	1.13898
M00345	Formaldehyde assimilation, ribulose monophosphate pathway	map00680 Methane metabolism	-0.186859	-0.434145	-0.161031	0.281916	-0.304404	-0.226894
M00129	Ascorbate biosynthesis, animals, glucose-1P => ascorbate	map00040 Pentose and glucuronate interconversions	-0.123166	-0.8327	0.540335	1.57339	0.15432	-2.47525
M00271	PTS system, beta-glucosides-specific II component	map02060 Phosphotransferase system (PTS)	-0.0967283	-0.352079	0.179164	0.398684	0.0363687	-1.20503
M00081	Pectin degradation	map00040 Pentose and glucuronate interconversions	-0.0907364	0.306429	0.31155	-0.956121	0.819364	-1.9865
M00173	Reductive citric acid cycle (Arnon-Buchanan cycle)	map00720 Carbon fixation pathways in prokaryotes	-0.0868691	-0.78086	0.629958	1.13636	0.252019	-2.48693
M00091	Phosphatidylcholine (PC) biosynthesis, PE => PC	map00564 Glycerophospholipid metabolism	-0.0630639	0.10834	-0.204848	-0.16337	-0.125751	0.447687
M00252	Lipooligosaccharide transport system	map02010 ABC transporters	0.000238453	-0.231581	0.112094	0.370186	0.0205736	-0.739224
M00073	N-glycan precursor trimming	map00510 N-Glycan biosynthesis	0.0119442	0.355561	0.14724	-0.68415	0.614204	-0.711799
M00036	Leucine degradation, leucine => acetoacetate + acetyl-CoA	map00280 Valine, leucine and isoleucine degradation	0.0361334	0.166514	0.35571	0.052083	0.584972	-1.27531
M00245	Cobalt transport system	map02010 ABC transporters	0.0434246	-0.449005	-0.169107	0.904373	-0.682039	0.96391
M00133	Polyamine biosynthesis, arginine => agmatine => putrescine => spermidine	map00330 Arginine and proline metabolism	0.0739996	0.0618692	0.317936	0.121731	0.279614	-0.722274
M00050	Guanine nucleotide biosynthesis, IMP => GDP/dGDP,GTP/dGTP	map00230 Purine metabolism	0.0843987	-0.413461	0.519487	1.1389	0.23722	-1.36391
M00251	Teichoic acid transport system	map02010 ABC transporters	0.0963159	-0.254983	0.0460063	0.849191	-0.380188	0.0896991
M00200	Sorbitol/mannitol transport system	map02010 ABC transporters	0.111748	0.482785	0.376377	-1.2443	0.815525	-0.484717
M00255	Lipoprotein-releasing system	map02010 ABC transporters	0.112468	0.216971	0.451861	-0.244971	0.773655	-1.67023
M00017	Methionine biosynthesis, apartate => homoserine => methionine	map00270 Cysteine and methionine metabolism	0.113956	-0.0743384	0.351002	0.353278	0.276335	-0.781519
M00040	Tyrosine biosynthesis, prephanate => pretyrosine => tyrosine	map00400 Phenylalanine, tyrosine and tryptophan biosynthesis	0.119594	-0.037683	0.373085	0.790388	0.205219	-0.985133
M00033	Ectoine biosynthesis	map00260 Glycine, serine and threonine metabolism	0.124979	0.44546	0.12739	-0.598981	0.280538	0.466927
M00309	Non-phosphorylative Entner-Doudoroff pathway, gluconate => glyceraldehyde + pyruvate	map00030 Pentose phosphate pathway	0.130952	-0.232831	0.290366	0.76715	0.264871	-1.29089
M00347	Methanogenesis, formate => methane	map00680 Methane metabolism	0.149403	1.10423	-0.672787	-1.96419	0.0978967	3.32001
M00185	Sulfate transport system	map02010 ABC transporters	0.159596	-0.0399162	-0.31823	0.479826	-0.530298	1.88979
M00281	PTS system, lactose-specific II component	map00052 Galactose metabolism	0.178662	0.674841	0.389721	-0.81862	0.86405	-0.686882
M00298	Multidrug/hemolysin transport system	map02010 ABC transporters	0.19677	0.52848	0.10292	-0.549948	0.483334	-0.145568
M00373	Ethylmalonyl pathway	map00630 Glyoxylate and decarboxylate metabolism	0.206331	-0.111186	0.992814	1.02225	0.880108	-2.85179
M00007	Pentose phosphate pathway, non-oxidative phase, fructose 6P => ribose 5P	map00030 Pentose phosphate pathway	0.235151	-0.192089	0.330196	0.88947	0.0806425	-0.799406
M00239	Peptides/nickel transport system	map02010 ABC transporters	0.251322	0.405732	-0.287406	-0.032151	-0.39742	2.28478
M00307	Pyruvate oxidation, pyruvate => acetyl-CoA	map00010 Glycolysis / Gluconeogenesis	0.255046	0.175839	0.0310871	0.488801	-0.0404254	0.918891
M00023	Tryptophan biosynthesis, chorismate => tryptophan	map00400 Phenylalanine, tyrosine and tryptophan biosynthesis	0.262218	-0.692084	1.12119	2.13993	0.566598	-3.18771
M00246	Nickel transport system	map02010 ABC transporters	0.287614	-0.0566593	-0.0342625	0.907434	-0.440306	1.29143
M00021	Cysteine biosynthesis, serine => cysteine	map00270 Cysteine and methionine metabolism	0.305049	0.647059	0.450291	-0.333239	0.698448	-0.415984
M00016	Lysine biosynthesis, aspartate => lysine	map00300 Lysine biosynthesis	0.307604	0.160752	0.363533	0.517297	0.242121	-0.532987
M00260	DNA polymerase III complex, bacteria	map03030 DNA replication	0.318921	-0.0572966	0.36731	1.01775	0.0214233	-0.0140861
M00114	Ascorbate biosynthesis, plants, glucose-6P => ascorbate	map00010 Glycolysis / Gluconeogenesis	0.332265	-0.158744	1.40519	1.13511	1.22022	-4.04502
M00238	D-Methionine transport system	map02010 ABC transporters	0.334252	0.483497	0.14797	-0.0442095	0.161785	0.87853
M00343	Archaeal proteasome	map03050 Proteasome	0.34035	1.12486	0.0878506	-1.24174	0.668574	0.951978
M00250	Lipopolysaccharide transport system	map02010 ABC transporters	0.376832	0.111875	0.144099	0.649683	0.0604652	-0.0932373
M00112	Tocopherol biosynthesis	map00130 Ubiquinone and other terpenoid-quinone biosynthesis	0.402475	0.308038	0.715239	0.316257	0.799644	-1.57229
M00222	Phosphate transport system	map02010 ABC transporters	0.410282	-0.353012	0.741351	2.13617	0.102983	-1.38379
M00122	Cobalamin biosynthesis, cobinamide => cobalamin	map00860 Porphyrin and chlorophyll metabolism	0.476504	-0.244813	-0.00989461	2.22718	-0.646413	1.31404
M00088	Ketone body biosynthesis, acetyl-CoA => acetoacetate/3-hydroxybutyrate/acetone	map00072 Synthesis and degradation of ketone bodies	0.477771	0.958678	0.46461	-0.699515	0.966888	-0.282189
M00194	Maltose/maltodextrin transport system	map02010 ABC transporters	0.496579	0.710978	0.740429	0.0435618	0.733988	-0.88807
M00218	Fructose transport system	map02010 ABC transporters	0.500818	0.827004	0.589274	-0.446392	0.961686	-0.481943
M00018	Threonine biosynthesis, apartate => homoserine => threonine	map00260 Glycine, serine and threonine metabolism	0.535838	0.0708624	0.855173	1.17091	0.588003	-1.16492
M00299	Spermidine/putrescine transport system	map02010 ABC transporters	0.536893	0.633423	0.879769	0.236862	1.1516	-1.72836
M00253	Sodium transport system	map02010 ABC transporters	0.573354	1.21416	0.484468	-0.936466	1.11928	-0.510365
M00028	Ornithine biosynthesis, glutamate => ornithine	map00330 Arginine and proline metabolism	0.57754	-0.0179359	0.826042	1.36723	0.507056	-1.71002
M00364	C10-C20 isoprenoid biosynthesis, bacteria	map00900 Terpenoid backbone biosynthesis	0.600632	0.788527	0.730874	-0.264309	0.844214	-0.457484
M00061	Uronic acid metabolism	map00040 Pentose and glucuronate interconversions	0.602972	0.875476	1.00567	-0.114309	1.44538	-1.99794
M00365	C10-C20 isoprenoid biosynthesis, archaea	map00900 Terpenoid backbone biosynthesis	0.606796	0.902598	0.593716	-0.751518	0.892553	-0.299161
M00095	C5 isoprenoid biosynthesis, mevalonate pathway	map00900 Terpenoid backbone biosynthesis	0.621196	1.53166	0.294154	-1.25652	0.828296	1.14395
M00090	Phosphatidylcholine (PC) biosynthesis, choline => PC	map00564 Glycerophospholipid metabolism	0.649941	0.216446	0.349351	1.22582	0.016516	0.435904
M00125	Riboflavin biosynthesis, GTP => riboflavin/FMN/FAD	map00740 Riboflavin metabolism	0.677664	-0.0353117	0.551197	2.35912	-0.337825	0.718207
M00190	Iron(III) transport system	map02010 ABC transporters	0.694422	0.986818	0.354624	-0.0744427	0.482903	1.35148
M00338	Cysteine biosynthesis, homocysteine + serine => cysteine	map00270 Cysteine and methionine metabolism	0.703651	0.430829	0.283463	0.779974	0.0551479	0.849039
M00248	Antibiotic transport system	map02010 ABC transporters	0.735418	0.626764	0.613112	0.478677	0.566279	-0.381883
M00126	Tetrahydrofolate biosynthesis, GTP => THF	map00790 Folate biosynthesis	0.759237	0.288464	1.18856	1.55703	0.88741	-1.13136
M00325	alpha-Hemolysin/cyclolysin transport system	map02010 ABC transporters	0.761335	0.995325	1.05129	0.0749221	1.2893	-0.981655
M00086	beta-Oxidation, acyl-CoA synthesis	map00071 Fatty acid metabolism	0.807445	0.709196	1.28689	0.935223	1.41585	-1.1944
M00029	Urea cycle	map00330 Arginine and proline metabolism	0.825702	0.677347	1.07229	1.1682	0.979098	-1.01195
M00092	Phosphatidylethanolamine (PE) biosynthesis, ethanolamine => PE	map00564 Glycerophospholipid metabolism	0.849446	0.5393	0.738489	1.41875	0.33498	0.203187
M00202	Oligogalacturonide transport system	map02010 ABC transporters	0.849806	1.59492	0.692835	-0.991645	1.34364	0.231381
M00024	Phenylalanine biosynthesis, chorismate => phenylalanine	map00400 Phenylalanine, tyrosine and tryptophan biosynthesis	0.857954	1.03932	0.955631	-0.0775551	1.1591	-0.623005
M00020	Serine biosynthesis, glycerate-3P => serine	map00260 Glycine, serine and threonine metabolism	0.867427	0.567273	1.09903	1.10548	0.901896	-1.20721
M00362	Nucleotide sugar biosynthesis, prokaryotes	map00520 Amino sugar and nucleotide sugar metabolism	0.868349	0.610354	1.34069	1.01299	1.26436	-2.2185
M00214	Methyl-galactoside transport system	map02010 ABC transporters	0.887338	1.43229	0.718606	-0.47473	1.10205	0.291894
M00377	Reductive acetyl-CoA pathway (Wood-Ljungdahl pathway)	map00720 Carbon fixation pathways in prokaryotes	0.888939	0.0675836	0.975804	2.13042	0.320043	-0.7594
M00010	Citrate cycle, first carbon oxidation	map00020 Citrate cycle (TCA cycle)	0.896468	0.358192	0.940246	1.27704	0.623924	-0.775518
M00199	Lactose/L-arabinose transport system	map02010 ABC transporters	0.930258	0.534028	1.12855	1.07195	0.842512	-1.00529
M00093	Phosphatidylethanolamine (PE) biosynthesis, PA => PS => PE	map00564 Glycerophospholipid metabolism	0.940435	1.05065	1.11136	0.429009	1.21752	-1.16982
M00308	Semi-phosphorylative Entner-Doudoroff pathway, gluconate => glyceraldehyde-3P + pyruvate	map00030 Pentose phosphate pathway	0.9484	1.03269	1.23281	0.218298	1.36405	-1.09204
M00314	Bacitracin transport system	map02010 ABC transporters	0.970378	1.69365	0.609573	-0.550752	1.23369	0.869706
M00346	Formaldehyde assimilation, serine pathway	map00680 Methane metabolism	0.973572	0.746959	1.12515	0.886628	0.828716	-0.78406
M00049	Adenine nucleotide biosynthesis, IMP => ADP/dADP,ATP/dATP	map00230 Purine metabolism	0.994618	0.895555	1.42277	1.3694	1.30151	-1.72411
M00055	N-glycan precursor biosynthesis	map00510 N-Glycan biosynthesis	0.997985	1.10584	1.10486	0.552662	1.29572	-0.505811
M00035	Methionine degradation	map00270 Cysteine and methionine metabolism	1.04579	0.683934	0.86579	1.5167	0.471232	0.0569214
M00342	Bacterial proteasome	map03050 Proteasome	1.07606	2.21974	1.65591	-2.6498	2.581	-1.767
M00311	2-oxoglutarate:ferredoxin oxidoreductase	map00020 Citrate cycle (TCA cycle)	1.08133	0.459693	1.36512	1.73203	0.959199	-2.0499
M00318	Iron/zinc/copper transport system	map02010 ABC transporters	1.08175	1.43636	0.525858	-0.275049	0.732654	1.73802
M00237	Branched-chain amino acid transport system	map02010 ABC transporters	1.10636	1.58188	0.747986	-0.0470887	0.984706	1.20193
M00358	Coenzyme M biosynthesis	map00680 Methane metabolism	1.10673	1.73802	0.0798034	-0.890875	0.505327	2.89589
M00356	Methanogenesis, methanol => methane	map00680 Methane metabolism	1.11854	1.53689	0.442124	-0.351257	0.636031	2.28375
M00184	RNA polymerase, archaea	map03020 RNA polymerase	1.16933	2.12494	-0.53513	-1.30814	0.118479	4.79599
M00242	Zinc transport system	map02010 ABC transporters	1.17185	0.827909	0.800072	1.5389	0.435615	0.454091
M00083	Fatty acid biosynthesis, elongation	map00061 Fatty acid biosynthesis	1.20129	0.33341	1.83237	2.24469	1.2692	-2.76943
M00030	Lysine biosynthesis, 2-oxoglutarate => 2-aminoadipate => lysine	map00300 Lysine biosynthesis	1.20964	0.582156	1.51726	1.92724	1.08113	-1.33945
M00005	PRPP biosynthesis, ribose 5P => PRPP	map00030 Pentose phosphate pathway	1.22062	1.14505	1.27908	1.00993	1.29814	-1.08048
M00119	Pantothenate biosynthesis, valine/L-aspartate => pantothenate	map00770 Pantothenate and CoA biosynthesis	1.26232	0.885471	1.40911	1.8394	1.20169	-1.3975
M00206	Cellobiose transport system	map02010 ABC transporters	1.30862	1.16599	1.77445	0.589623	1.74487	-2.31931
M00065	GPI-anchor biosynthesis, core oligosaccharide	map00563 Glycosylphosphatidylinositol(GPI)-anchor biosynthesis	1.31462	1.94177	1.16115	-0.862657	1.78701	0.277383
M00031	Lysine biosynthesis, archaea, 2-aminoadipate => lysine	map00300 Lysine biosynthesis	1.3222	1.11454	1.04147	0.709363	1.11404	-0.506307
M00025	Tyrosine biosynthesis, chorismate => tyrosine	map00400 Phenylalanine, tyrosine and tryptophan biosynthesis	1.33298	1.12263	1.70865	0.750488	1.48885	-1.36769
M00052	Pyrimidine ribonucleotide biosynthesis, UMP => UDP/UTP,CDP/CTP	map00240 Pyrimidine metabolism	1.42626	0.938035	1.45292	1.76745	1.0274	-0.467813
M00120	Coenzyme A biosynthesis, pantothenate => CoA	map00770 Pantothenate and CoA biosynthesis	1.46627	1.21397	1.21771	1.28241	0.996197	0.493698
M00357	Methanogenesis, acetate => methane	map00680 Methane metabolism	1.50878	2.26529	0.664541	-0.594903	1.16528	2.29016
M00026	Histidine biosynthesis, PRPP => histidine	map00340 Histidine metabolism	1.51274	-0.2071	2.11991	3.82714	1.04243	-3.53914
M00082	Fatty acid biosynthesis, initiation	map00061 Fatty acid biosynthesis	1.54139	0.75866	1.94427	1.96012	1.36652	-2.03356
M00216	Putative multiple sugar transport system	map02010 ABC transporters	1.60547	1.11182	1.62557	2.00943	1.20487	-1.09503
M00378	F420 biosynthesis	map00680 Methane metabolism	1.65015	2.54924	1.22713	-0.393595	1.83674	0.673534
M00003	Gluconeogenesis, oxaloacetate => fructose-6P	map00010 Glycolysis / Gluconeogenesis	1.69724	1.12812	1.76861	2.02195	1.35424	-0.957981
M00310	Pyruvate:ferredoxin oxidoreductase	map00620 Pyruvate metabolism	1.77339	1.20835	1.77041	2.02902	1.32601	-1.01041
M00228	Putative glutamine transport system	map02010 ABC transporters	1.81166	2.50476	1.67079	-0.512219	2.18692	0.498051
M00183	RNA polymerase, bacteria	map03020 RNA polymerase	1.83647	1.39504	2.00952	2.62069	1.72652	-1.46056
M00312	2-oxoisovalerate:ferredoxin oxidoreductase	map00280 Valine, leucine and isoleucine degradation	1.85067	2.51425	1.60044	-0.721786	2.21028	0.16171
M00115	NAD biosynthesis, aspartate => NAD	map00760 Nicotinate and nicotinamide metabolism	1.95277	1.64359	2.29241	1.96196	2.03758	-2.30451
M00335	Sec (secretion) system	map03070 Bacterial secretion system	1.95851	1.65626	1.94859	1.69093	1.51529	-0.366459
M00019	Leucine biosynthesis, pyruvate => 2-oxoisovalerate => leucine	map00290 Valine, leucine and isoleucine biosynthesis	2.06308	0.397826	2.38366	4.01367	1.12141	-2.08314
M00001	Glycolysis (Embden-Meyerhof pathway), glucose => pyruvate	map00010 Glycolysis / Gluconeogenesis	2.08949	1.23072	2.427	2.75471	1.95557	-2.43618
M00015	Proline biosynthesis, glutamate => proline	map00330 Arginine and proline metabolism	2.25722	2.12311	2.11885	1.53171	1.98622	-1.0367
M00127	Thiamine biosynthesis, AIR => thiamine-P/thiamine-2P	map00730 Thiamine metabolism	2.29184	1.70759	2.5266	2.18615	2.19333	-2.08362
M00256	Cell division transport system	map02010 ABC transporters	2.34044	2.22846	2.30111	1.33778	2.36953	-1.66847
M00319	Manganese/zinc/iron transport system	map02010 ABC transporters	2.46234	2.38998	1.96322	1.89381	1.93549	0.301996
M00140	C1-unit interconversion, prokaryotes	map00670 One carbon pool by folate	2.81164	1.99745	2.82925	3.0403	2.11929	-1.29695
M00002	Glycolysis, core module involving three-carbon compounds	map00010 Glycolysis / Gluconeogenesis	2.86467	2.49166	3.09596	2.20958	2.78387	-1.88425
M00096	C5 isoprenoid biosynthesis, non-mevalonate pathway	map00900 Terpenoid backbone biosynthesis	3.01415	2.67303	3.19091	2.60638	2.93101	-2.24706
M00048	Inosine monophosphate biosynthesis, PRPP + glutamine => IMP	map00230 Purine metabolism	3.10706	2.70303	2.8559	2.31675	2.85163	-1.38036
M00051	Uridine monophosphate biosynthesis, glutamine (+ PRPP) => UMP	map00240 Pyrimidine metabolism	3.27666	2.33785	3.47544	3.34326	2.83869	-2.11166
M00233	Glutamate transport system	map02010 ABC transporters	3.30638	4.9591	4.07327	-3.39305	5.69779	-4.51408
M00022	Shikimate pathway, phosphoenolpyruvate + erythrose-4P => chorismate	map00400 Phenylalanine, tyrosine and tryptophan biosynthesis	3.39376	2.72988	3.19542	2.93926	2.67184	-1.22522
M00157	F-type ATPase, bacteria	map00190 Oxidative phosphorylation	3.87446	2.88914	3.46745	3.92192	2.46437	-0.554591
M00360	Aminoacyl-tRNA biosynthesis, prokaryotes	map00970 Aminoacyl-tRNA biosynthesis	5.7048	4.77546	5.2854	5.15878	4.71252	-1.71877
M00179	Ribosome, archaea	map03010 Ribosome	8.4834	9.36456	5.96695	2.68783	7.13456	2.60056
M00178	Ribosome, bacteria	map03010 Ribosome	11.1671	10.3843	10.5577	6.72896	10.7564	-4.97348
