# Supplementary material for: Gut microbiome-related effects of berberine and probiotics on type 2 diabetes (the PREMOTE study)
Source: Nat Commun. 2020 Oct 6;11:5015. doi: 10.1038/s41467-020-18414-8 (PMC7538905; doi:10.1038/s41467-020-18414-8)
Supplement: Supplementary file 7 — Supplmentary Data 5 [file 41467_2020_18414_MOESM7_ESM.xlsx]

## Sheet: sheet
Supplementary Data 5 Blood Bile acid profile analysis
	Plac									Prob									BBR									Prob+BBR
				Frequency		Mean rank		Median					Frequency		Mean rank		Median					Frequency		Mean rank		Median					Frequency		Mean rank		Median
Bileacid	p value (Wilcoxon Signed Rank)	q	Zscore	Baseline	postreatment	Baseline	postreatment	Baseline	postreatment	p value (Wilcoxon Signed Rank)	q	Zscore	Baseline	postreatment	Baseline	postreatment	Baseline	postreatment	p value (Wilcoxon Signed Rank)	q	Zscore	Baseline	postreatment	Baseline	postreatment	Baseline	postreatment	p value (Wilcoxon Signed Rank)	q	Zscore	Baseline	postreatment	Baseline	postreatment	Baseline	postreatment
CA	0.324704	0.457307	0.986664	1	1	94.9167	98.0833	0.0202528	0.0206375	0.801137	0.861039	0.253676	0.989796	0.989796	99.3776	97.6224	0.0251115	0.0239284	0.000129277	0.000646383	-3.83019	0.976471	0.976471	100.694	70.3059	0.0232818	0.0149117	0.00273098	0.00606885	-2.99822	0.990196	0.990196	112.863	92.1373	0.0232177	0.0188618
CDCA	0.594932	0.634457	0.533529	1	1	94.1042	98.8958	0.205079	0.222963	0.066491	0.411101	-1.8369	1	0.989796	102.755	94.2449	0.243622	0.22711	0.0382987	0.0589211	-2.074	0.976471	0.976471	91.9412	79.0588	0.235728	0.212829	0.0626238	0.104373	-1.86357	0.990196	0.990196	107.833	97.1667	0.224265	0.213368
DCA	0.0022369	0.0302218	-3.05866	1	1	104.302	88.6979	0.112298	0.0896676	0.0803357	0.411101	-1.75054	0.989796	0.989796	103.122	93.8776	0.144769	0.11612	3.08866e-05	0.000322632	-4.16918	0.976471	0.976471	95.9882	75.0118	0.130791	0.0932644	4.61503e-06	3.74481e-05	-4.58329	0.990196	0.990196	115.118	89.8824	0.136293	0.0900113
GCA	0.777017	0.777017	-0.285036	1	1	95.5312	97.4688	0.0613278	0.0626099	0.478416	0.802857	0.710651	0.989796	0.989796	96.8776	100.122	0.0585759	0.0583132	0.00659407	0.0146535	2.71903	0.976471	0.976471	77.8941	93.1059	0.0558587	0.063763	0.000505423	0.00144407	3.47958	0.990196	0.990196	91.9118	113.088	0.0507555	0.0654425
GCDCA	0.13359	0.333975	1.50192	1	1	92.5833	100.417	0.357322	0.365641	0.0375458	0.411101	2.08158	1	0.989796	90.9286	106.071	0.304574	0.331414	4.83949e-05	0.000322632	4.0656	0.976471	0.976471	73.4235	97.5765	0.327419	0.414381	5.61721e-06	3.74481e-05	4.54203	0.990196	0.990196	88.3333	116.667	0.306504	0.372488
GDCA	0.0839795	0.310406	-1.72122	0.927083	0.864583	102.286	90.7135	0.0811066	0.0579858	0.399256	0.802857	0.81504	0.94898	0.897959	97.2194	99.7806	0.075268	0.0711881	0.0177429	0.0322598	-2.33244	0.847059	0.670588	93.8588	77.1412	0.0781796	0.0533259	0.000343726	0.00133499	-3.67488	0.882353	0.647059	112.132	92.8676	0.0755137	0.0478511
GLCA	0.602734	0.634457	-0.797191	0.770833	0.572917	102.76	90.2396	0.00359142	0.0015941	0.507844	0.802857	-0.978467	0.72449	0.581633	101.469	95.5306	0.00213251	0.00214411	0.865082	0.865082	-0.139474	0.752941	0.552941	88.9294	82.0706	0.00310543	0.00310779	0.821812	0.821812	-0.013854	0.705882	0.519608	106.294	98.7059	0.00275928	0.00105147
GUDCA	0.34298	0.457307	0.950121	0.989583	1	93.7396	99.2604	0.0241579	0.0306574	0.817869	0.861039	0.232086	0.989796	0.989796	97.4796	99.5204	0.019643	0.0206068	0.208713	0.278285	1.25947	0.976471	0.976471	85.2	85.8	0.0238873	0.024271	0.329677	0.366308	0.976484	0.980392	0.990196	101.735	103.265	0.0313861	0.0249185
LCA	0.290441	0.457307	-1.09732	0.635417	0.489583	103.307	89.6927	0.00192603	0	0.298184	0.802857	-1.29909	0.622449	0.510204	100.852	96.148	0.0014341	0.00132822	0.747067	0.786386	-0.580753	0.694118	0.482353	89.8235	81.1765	0.00215676	0	0.0934986	0.143844	-1.80972	0.627451	0.45098	110.24	94.7598	0.00225975	0
TCA	0.255127	0.457307	-1.19133	0.9375	0.90625	98.0521	94.9479	0.00486797	0.00532483	0.231277	0.802857	-1.19462	0.928571	0.877551	101.036	95.9643	0.00426766	0.00346254	0.0145416	0.0290832	2.44595	0.905882	0.917647	81.9765	89.0235	0.00470331	0.0054273	0.324174	0.366308	0.990258	0.892157	0.872549	98.902	106.098	0.00395635	0.00475985
TCDCA	0.268974	0.457307	-1.10726	1	1	98.8854	94.1146	0.0265848	0.0239932	0.521857	0.802857	-0.642285	0.989796	0.989796	98.4388	98.5612	0.021681	0.0212737	0.000460117	0.00153372	3.50532	0.976471	0.976471	78.4824	92.5176	0.0278101	0.030366	0.0118987	0.0237974	2.51685	0.990196	0.990196	96.8137	108.186	0.023375	0.0258881
TDCA	0.0344121	0.17206	-2.13462	0.885417	0.8125	103.667	89.3333	0.00620053	0.00397433	0.762822	0.861039	-0.29868	0.908163	0.826531	99.2857	97.7143	0.00529843	0.0054679	0.119048	0.170068	-1.58918	0.870588	0.682353	92.1588	78.8412	0.0073714	0.00463418	0.0421291	0.0765983	-2.08207	0.892157	0.686275	111.549	93.451	0.00682075	0.0033368
TLCA	0.533064	0.627134	-0.867091	0.427083	0.302083	101.932	91.0677	0	0	0.861039	0.861039	-0.276914	0.316327	0.255102	100.541	96.4592	0	0	0.710293	0.786386	0.169594	0.447059	0.352941	87.4765	83.5235	0	0	0.211943	0.264929	1.11249	0.421569	0.352941	103.941	101.059	0	0
TUDCA	0.151666	0.337036	1.0381	0.65625	0.5625	95.7292	97.2708	0.000624333	0.000631045	0.744611	0.861039	0.528437	0.5	0.459184	98.6531	98.3469	0.000148681	0	0.0329789	0.0549648	2.1561	0.482353	0.564706	79.8941	91.1059	0	0.000750979	0.182605	0.243473	1.21737	0.617647	0.558824	102.755	102.245	0.000549901	0.000614246
UDCA	0.125734	0.333975	1.52568	0.96875	0.979167	93.6562	99.3438	0.0139373	0.0136848	0.840307	0.861039	-0.2033	0.969388	0.938776	101.903	95.0969	0.0141063	0.0109316	0.448431	0.527566	0.760387	0.952941	0.941176	83.8941	87.1059	0.0112563	0.0123253	0.11893	0.1699	1.561	0.970588	0.95098	100.608	104.392	0.0154043	0.0141396
Uncon/ConBA	0.526066	0.627134	-0.63585	1	1	98.1042	94.8958	0.639906	0.646795	0.0822201	0.411101	-1.73975	1	0.989796	103.745	93.2551	0.867069	0.744441	0.000283328	0.00113331	-3.63244	0.976471	0.976471	96.9412	74.0588	0.819529	0.610304	0.000400498	0.00133499	-3.54147	0.990196	0.990196	113.794	91.2059	0.783767	0.643631
PBA/SBA	0.0931217	0.310406	1.68098	1	1	91.2812	101.719	2.59052	2.99154	0.481772	0.802857	0.705282	0.989796	0.989796	96.4184	100.582	2.41489	2.48026	0.00127983	0.00319958	3.22282	0.976471	0.976471	76.1529	94.8471	2.4145	3.26042	0.00072067	0.00180167	3.38331	0.990196	0.990196	92.9608	112.039	2.39969	2.9669
12a/nonBA	0.0179734	0.119822	-2.36799	1	1	103.469	89.5312	0.492466	0.435368	0.243684	0.802857	-1.16763	0.989796	0.989796	99.8673	97.1327	0.55287	0.521511	0.00123842	0.00319958	-3.23223	0.976471	0.976471	94.5059	76.4941	0.571083	0.396169	0.000127099	0.000635495	-3.83373	0.990196	0.990196	113.108	91.8922	0.500526	0.386998
DCAs	0.00302218	0.0302218	-2.9673	1	1	103.781	89.2188	0.211588	0.172451	0.324174	0.802857	-0.987715	0.989796	0.989796	100.092	96.9082	0.237798	0.235474	4.28599e-05	0.000322632	-4.09385	0.976471	0.976471	96.3529	74.6471	0.256639	0.165598	2.81937e-07	5.63874e-06	-5.13686	0.990196	0.990196	114.069	90.9314	0.231532	0.158351
TBAs	0.34298	0.457307	-0.950121	1	1	98.5521	94.4479	1845.03	1952.99	0.632248	0.861039	0.480364	1	0.989796	96.2449	100.755	1580.69	1722.48	0.241052	0.301315	1.17472	0.976471	0.976471	84.6588	86.3412	1805.27	1816	0.576348	0.606682	0.560447	0.990196	0.990196	103.069	101.931	1852.52	1789.23
Wilcoxon signed-rank tests were applied to detect differences of blood bile acid (BA) percentage and total BA amount (TBAs) between baseline and post treatment in each treatment arm. The Benjamini–Hochberg (BH) method was used to correct the multiple comparisons.
CA, cholic acid; CDCA, chenodeoxycholic acid; DCA, deoxycholic acid; GCA, glycocholic acid; GCDCA, glycochenodeoxycholic acid; GDCA, glycodeoxycholic acid; GLCA, glycolithocholic acid; GUDCA, glycoursodeoxycholic acid; LCA, lithocholic acid; TCA, taurocholic acid; TCDCA, taurocholic chenodeoxycholic acid; TDCA, taurodeoxycholic acid; TLCA, taurolithocholic acid; TUDCA, tauroursodeoxycholic acid; …
Uncon/ConBA, unconjugated/conjugated bile acids; PBA/SBA, Primary/Secondary bile acids; 12a/nonBA, 12a-hydroxylated/non–12a-hydroxylated bile acids; DCAs, Total deoxycholic acid; TBAs, Total bile acids.
