# Supplementary material for: Gut microbiome-related effects of berberine and probiotics on type 2 diabetes (the PREMOTE study)
Source: Nat Commun. 2020 Oct 6;11:5015. doi: 10.1038/s41467-020-18414-8 (PMC7538905; doi:10.1038/s41467-020-18414-8)
Supplement: Supplementary file 8 — Supplmentary Data 6 [file 41467_2020_18414_MOESM8_ESM.xlsx]

## Sheet: sheet
Supplementary Data 6 Correlation between plasma BAs and major clinical parameters in BBR or Pron+BBR treatment arms
	BBR										Prob+BBR
	HbA1C	FPG	2hPPG	ins120	cp120	HOMAIR	HOMAB	TC	TG	LDL_C	HbA1C	FPG	2hPPG	ins120	cp120	HOMAIR	HOMAB	TC	TG	LDL_C
CA estimate	0.153842	0.140463	0.0365983	-0.11874	-0.159422	0.0319299	-0.102788	0.103072	0.111917	0.0434325	0.0904365	0.109265	0.0951653	0.00780093	-0.0758675	0.225501	0.00755705	0.124837	-0.0263971	0.184179
CA p.value	0.032556	0.0913119	0.414132	0.0380867	0.014588	0.769072	0.07628	0.219767	0.0757489	0.596801	0.096371	0.0591966	0.0870623	0.916247	0.25538	0.218318	0.954644	0.0167615	0.620691	0.00699199
CDCA estimate	0.0372303	0.0348213	-0.0207115	-0.218903	-0.215451	-0.214968	-0.180186	0.00850542	-0.0386724	-0.00860813	0.0797457	0.0522846	0.0967738	-0.223881	-0.22474	-0.12202	-0.207455	-0.0182407	-0.00368865	-0.0219611
CDCA p.value	0.605941	0.657329	0.798684	0.00866909	0.0104049	0.003	0.0191151	0.909429	0.486996	0.910721	0.179808	0.404675	0.116679	0.00086717	0.0016279	0.10367	0.00400448	0.779043	0.949437	0.747308
DCA estimate	0.220109	0.142102	0.128991	-0.136801	-0.105574	-0.00462969	-0.0979489	0.141813	0.228886	0.0663712	0.162075	0.238114	0.122585	-0.183187	-0.226886	0.104012	-0.111106	0.089185	0.00987531	0.0545152
DCA p.value	0.00137582	0.0648716	0.0553421	0.133638	0.212098	0.963163	0.27134	0.0793619	0.00845483	0.41157	0.00863624	0.00054433	0.0754975	0.0149878	0.00323443	0.323895	0.180575	0.171123	0.862472	0.459552
GCA estimate	-0.136628	-0.0883775	-0.034241	0.181279	0.270879	0.192329	0.219431	-0.10029	-0.040616	-0.0696196	-0.0945369	-0.152403	-0.100589	0.245781	0.255488	0.0155125	0.172269	-0.0916917	-0.0237409	-0.0894931
GCA p.value	0.0109644	0.165384	0.532653	0.156113	0.00676708	0.128497	0.0186087	0.129057	0.391548	0.302319	0.116975	0.0115947	0.0294328	0.00594001	0.00637166	0.78704	0.0130878	0.162651	0.673407	0.139154
GCDCA estimate	-0.199097	-0.0894828	-0.0573242	0.132497	0.0723731	0.0762961	0.0984127	-0.0947253	-0.109727	-0.0316561	-0.163476	-0.200892	-0.137899	0.196037	0.218182	-0.133928	0.0457869	-0.151038	0.0285107	-0.134129
GCDCA p.value	0.003051	0.285205	0.453176	0.122347	0.424433	0.408443	0.282129	0.231833	0.161284	0.703875	0.0101471	0.00824457	0.0314577	0.00189471	0.00096016	0.118076	0.537717	0.0311834	0.624496	0.077128
GDCA estimate	0.14486	0.159666	0.178005	0.0393306	0.0654202	0.0687573	0.024211	0.0787391	0.0475093	0.048696	0.105309	0.183982	0.105063	0.00132725	-0.0600067	0.154947	0.0596429	0.162098	0.0264965	0.175257
GDCA p.value	0.0790316	0.059616	0.00859818	0.566387	0.518513	0.273719	0.762151	0.31664	0.309507	0.56198	0.0373555	0.00346047	0.0610663	0.987243	0.449742	0.027569	0.482155	0.00807511	0.576883	0.00418082
GLCA estimate	0.0342649	-0.0215033	-0.0590762	-0.0441824	0.00883306	-0.102047	-0.0493818	-0.0719399	-0.00914201	-0.0638801	-0.122633	-0.0814547	-0.0683125	-0.0495155	-0.10205	-0.120651	0.000878752	-0.0371019	-0.13544	-0.0474315
GLCA p.value	0.677388	0.741632	0.489011	0.543848	0.922207	0.0671594	0.436946	0.447491	0.855916	0.474244	0.0898174	0.297111	0.39411	0.461383	0.122807	0.0462421	0.990936	0.67666	0.00807099	0.649156
GUDCA estimate	-0.0367815	-0.116403	-0.1224	0.0312066	-0.0297327	-0.0182442	0.0279456	-0.0445516	-0.0821655	0.0348171	-0.0367951	-0.0923113	-0.0743733	-0.0568719	0.0560159	-0.0485993	0.00407215	0.0546699	0.0553319	0.0538709
GUDCA p.value	0.503355	0.0804498	0.0509189	0.69995	0.76548	0.802893	0.689923	0.590349	0.18706	0.698174	0.526166	0.118727	0.235218	0.444236	0.549569	0.556687	0.955694	0.426006	0.358778	0.402266
LCA estimate	0.0813171	0.0144368	-0.0135349	-0.0199134	0.0213446	0.00774222	0.0381623	-0.0718773	0.0897016	-0.0911219	-0.00352021	0.0571295	0.0030986	-0.0495468	-0.0689096	0.029059	0.0568559	0.0491314	-0.0358899	0.0303297
LCA p.value	0.288053	0.8661	0.86353	0.814776	0.870072	0.923252	0.621985	0.409741	0.364532	0.287269	0.95708	0.472449	0.963443	0.502949	0.357287	0.646988	0.505397	0.505247	0.594795	0.70681
TCA estimate	-0.100721	-0.162428	-0.139176	0.227557	0.340591	0.086406	0.156539	-0.0247928	-0.0963794	-0.0194286	-0.0132282	-0.0619517	-0.012605	0.186745	0.239417	0.0916721	0.196883	0.0177582	0.0273534	0.0169782
TCA p.value	0.101937	0.0235871	0.022198	0.0259398	0.00971802	0.415743	0.0950492	0.555363	0.0171088	0.671892	0.7664	0.195623	0.780339	0.0243372	0.014885	0.226567	0.00072109	0.73216	0.544958	0.768559
TCDCA estimate	-0.162564	-0.171336	-0.167112	0.21247	0.266794	0.0263227	0.108179	-0.0964729	-0.137465	-0.0708073	-0.0899451	-0.109338	-0.0241996	0.229114	0.261382	0.115136	0.240061	-0.083415	-0.0308921	-0.0732281
TCDCA p.value	0.00304126	0.00575218	0.00406209	0.024702	0.00658907	0.759114	0.156058	0.147719	0.00206552	0.310147	0.0722027	0.0203569	0.675413	0.00420768	0.00218788	0.372184	0.0314216	0.158335	0.480975	0.289275
TDCA estimate	0.00225974	0.0220436	0.042264	0.115639	0.188247	0.0294217	0.0499582	-0.00353913	-0.0859406	-0.0435415	0.0405663	0.0828317	0.0546793	0.00525111	-0.0312814	0.230173	0.232059	0.0387836	0.00433485	0.0414477
TDCA p.value	0.977438	0.734681	0.477836	0.116912	0.110404	0.601308	0.392089	0.961248	0.0568739	0.547275	0.350528	0.0952281	0.224819	0.955891	0.745415	0.111492	0.114855	0.449128	0.908235	0.479026
TLCA estimate	0.018856	-0.073539	-0.054275	0.0192855	0.147277	-0.117267	0.026905	-0.0354284	-0.0710963	-0.0313465	-0.120355	-0.149921	-0.102425	-0.0201885	-0.0795856	-0.054024	0.122564	-0.134231	-0.0798091	-0.171183
TLCA p.value	0.831169	0.310967	0.52276	0.819449	0.134338	0.0309402	0.667648	0.696756	0.149303	0.720156	0.0310963	0.0338496	0.0516006	0.797607	0.426998	0.456404	0.0288504	0.0674766	0.0828247	0.0756986
TUDCA estimate	-0.0951995	-0.172829	-0.19667	0.144622	0.148912	0.0478214	0.104654	-0.0797035	-0.183659	-0.0115826	-0.0843778	-0.132534	-0.0801334	0.0998447	0.232842	0.0326556	0.168331	0.00474718	0.00108177	0.0212326
TUDCA p.value	0.0413922	0.0228932	0.0123585	0.183126	0.145688	0.640482	0.177101	0.331956	0.00268672	0.893051	0.060094	0.0155817	0.14064	0.22769	0.00465028	0.739249	0.0278717	0.933188	0.976695	0.716717
UDCA estimate	-0.0642062	-0.171469	-0.116697	0.0275821	-0.0420884	-0.0645091	-0.0044355	0.00720809	-0.0678907	0.0122022	-0.115189	-0.141917	-0.152919	-0.0811656	0.0232366	-0.11129	0.0154661	0.0718518	0.0318495	0.0880087
UDCA p.value	0.242784	0.0045211	0.0423263	0.699675	0.624438	0.296456	0.932766	0.923839	0.291752	0.865582	0.0282984	0.00558789	0.0110492	0.302119	0.800906	0.188672	0.850616	0.264262	0.610925	0.209908
Uncon/ConBA estimate	0.177577	0.116754	0.0263322	-0.187115	-0.182013	-0.0789337	-0.150288	0.090135	0.110595	0.0396438	0.0958466	0.123053	0.112696	-0.236105	-0.279792	0.0570137	-0.115604	0.0478869	-0.0446684	0.0680265
Uncon/ConBA p.value	0.00434096	0.124633	0.718782	0.0185064	0.0328398	0.353714	0.0243344	0.28306	0.0955363	0.648139	0.11708	0.0603413	0.0857912	0.00038431	3.193e-05	0.677092	0.289502	0.426116	0.459782	0.336956
PBA/SBA estimate	-0.220236	-0.0490752	-0.107201	0.0103309	-0.0195423	0.068841	0.0415786	-0.112627	-0.0702506	-0.0424988	-0.105851	-0.133149	-0.0460583	0.144901	0.111266	-0.0965215	0.0126412	-0.190803	-0.0753842	-0.18067
PBA/SBA p.value	0.0136537	0.45889	0.194831	0.869809	0.719936	0.566028	0.617705	0.255446	0.277429	0.568428	0.0218195	0.00542182	0.312498	0.0365704	0.0574543	0.050279	0.799841	0.0020026	0.0912061	0.00510457
12a/nonBA estimate	0.184943	0.158241	0.135483	-0.044655	0.0106796	0.0682475	-0.000538134	0.157482	0.244979	0.0857273	0.146841	0.226691	0.11226	-0.0536791	-0.11313	0.221846	0.0373101	0.12011	-0.022897	0.113618
12a/nonBA p.value	0.0203094	0.103441	0.0272701	0.472048	0.916736	0.300152	0.99519	0.0491755	0.0402078	0.278114	0.0148246	0.00332402	0.112845	0.417297	0.11898	0.0072062	0.547542	0.0763563	0.649879	0.0933381
TBAs estimate	0.0224205	0.0563014	-0.0048992	0.121183	0.0285519	0.321136	0.129415	0.102859	0.0142396	0.128213	-0.0494492	-0.0662259	0.0126437	0.168079	0.108167	0.094323	0.232094	0.0273317	-0.0544473	0.0787929
TBAs p.value	0.637297	0.27026	0.923267	0.12189	0.658769	0.0390626	0.234527	0.157328	0.826563	0.044382	0.284922	0.305167	0.8447	0.0862011	0.292211	0.38726	0.0135581	0.606555	0.232029	0.172378
DCAs estimate	0.22406	0.203692	0.186587	-0.0629788	-0.0451768	0.0492472	-0.0650335	0.15416	0.14942	0.0979994	0.164656	0.250283	0.124334	-0.1374	-0.198744	0.149462	-0.0406446	0.154565	0.0655603	0.142815
DCAs p.value	0.00126271	0.0093167	0.00277154	0.390077	0.586005	0.557196	0.459634	0.0504379	0.0142242	0.228736	<0.001	<0.001	0.036097	0.0820637	0.00697402	0.0181141	0.48315	0.01591	0.181919	0.0370306
Multivariate GEE analysis was performed to estimate the correlations between changes in the blood bile acids percentage with change in major clinical outcomes controlling for age, sex and BMI,
estimate represented β value. BBR, BBR treatment arm; Pro+BBR, Probiotics plus BBR treatment arm，
HbA1c, glycated hemoglobin; FPG, Fasting plasma glucose; 2hPPG, Post load plasma glucose; ins120, Post load serum insulin; cp120, Postload serum C peptide; TC, Total cholesterol ;TG, triglycerides;
LDL_C, LDL cholesterol;HOMA-IR, homeostasis model assessment index for assessing insulin resistance; HOMA- ß, homeostasis model assessment index for assessing ß cell function;
CA, cholic acid; CDCA, chenodeoxycholic acid; DCA, deoxycholic acid; GCA, glycocholic acid; GCDCA, glycochenodeoxycholic acid; GDCA, glycodeoxycholic acid;
GLCA, glycolithocholic acid; GUDCA, glycoursodeoxycholic acid; LCA, lithocholic acid; TCA, taurocholic acid; TCDCA, taurocholic chenodeoxycholic acid; TDCA, taurodeoxycholic acid;
TLCA, taurolithocholic acid; TUDCA, tauroursodeoxycholic acid; UDCA, ursodeoxycholic acid; Uncon/ConBA, unconjugated/conjugated bile acids; PBA/SBA, Primary/Secondary bile acids;
12a/nonBA, 12a-hydroxylated/non–12a-hydroxylated bile acids; DCAs, Total deoxycholic acid; TBAs, Total bile acids.
