# Supplementary material for: Gut microbiome-related effects of berberine and probiotics on type 2 diabetes (the PREMOTE study)
Source: Nat Commun. 2020 Oct 6;11:5015. doi: 10.1038/s41467-020-18414-8 (PMC7538905; doi:10.1038/s41467-020-18414-8)
Supplement: Supplementary file 9 — Supplementary Data 7 [file 41467_2020_18414_MOESM9_ESM.xlsx]

## Sheet: raw data
Supplementary Data file 7		The internal standards						Metabolite Identification Based on In-House Database
		CA-D5	CDCA-d4	GCA-D5	GCDCA-d4	TCA-D5	TDCA-D5	CA	CDCA	DCA	GCA	GCDCA	GDCA	GLCA	GUDCA	LCA	TCA	TCDCA	TDCA	TLCA	TUDCA	UDCA
	m/z (Accurate Mass)	407.28	411.306	391.286	395.311	391.286	464.302	469.333	448.307	452.333	624.339	528.264	528.264	448.307	375.291	519.316	578.246	498.29	503.321	482.295	498.289	391.286
Sample Name	Tr (Retention Time)	10.7025	11.866	10.5795	11.7155	10.517	11.8999	10.7064	11.9036	12.1506	10.595	11.721	12.0009	12.9013	9.63011	13.0768	10.5307	11.6454	11.9177	12.8101	9.62616	9.78025
R05 No 25v1	2-33	6144372	20136127	10638113	16781692	8727314	9630572	1327134	7234647	5010614	1530641	6630359	4028072	177519	1250884	32239	96851	574538	433640	16858	30784	160878	Linear1
R09 No 12v5	2-34	5412306	17769274	9277995	15653162	7908313	8294139	1001636	8569913	1881092	838847	12307254	12297376	23265	2244665	17909	53620	535265	25341	0	30002	2240603	Linear1
R05 No 13v1	2-35	5476058	18232028	9641401	16483661	8339284	8890645	4385300	11086536	3782299	3364775	11417248	396596	13023	3437374	0	123302	486607	35898	0	54724	843183	Linear1
R11 No 16v5	2-36	5053783	17409039	9306129	14915619	7781195	8331716	451455	2806096	3245034	1911730	11567101	2738988	170848	1133308	27481	59000	469481	181045	0	6943	155807	Linear1
R06 No 07v1	2-37	5127408	17093430	9190036	14745007	7996672	8291431	772115	11442744	6477681	9159477	19637747	8536317	301516	1250652	230527	1836764	3146160	1802768	112808	115820	313892	Linear1
R14 No 16v1	2-38	5984660	18888142	10651442	16994683	8875462	9737572	739642	6295204	3649885	1209477	7494390	2183819	47984	1186440	43215	87989	491540	252930	0	23705	402020	Linear1
R10 No 06v5	2-39	5592638	18740936	10081591	16744228	10643813	10492969	808310	6737690	6822225	5966773	27832400	7207934	89594	2518915	59718	621465	3581192	1291337	20198	179550	591326	Linear1
R14 No 03v1	2-40	5293852	17284976	9181023	15185534	8021452	9158237	322002	4969750	1983662	505691	6842215	358370	50249	619353	10149	45476	449114	54668	0	6817	250036	Linear1
R12 No 08v5	2-41	5288217	17273635	9731792	16249614	8547350	9730073	247527	3151742	3007130	418811	4193265	1764824	145398	278130	51496	22903	97231	93295	0	0	37191	Linear1
R09 No 08v5	2-42	5022404	16460099	8799273	14494147	7972989	8809783	231109	3834028	3604230	1077770	8054189	1465652	40332	1583941	127399	89306	675119	225027	0	40043	751126	Linear1
R06 No 14v1	2-43	5340026	17915295	9887890	15879983	8629401	9519021	261704	3764515	3338798	846403	6725390	1802514	290386	2518123	91936	58506	458509	271919	27588	67049	764489	Linear1
R03 No 13v1	2-44	4918125	16216592	8985636	13834786	7352204	8674381	317311	3756664	3157505	577121	3528252	1098991	159843	700464	58658	49935	401689	200470	22569	26155	143316	Linear1
R14 No 07v1	2-45	5397842	17405270	10064948	15278078	8339912	9888486	1411862	6308605	3937164	971801	4416707	1469389	22202	1136826	17209	34771	275702	125587	0	19722	515670	Linear1
R10 No 31v5	2-46	4549565	15266708	8251267	13584191	7207733	8062591	1556927	8412461	2960543	2624685	14215269	0	101555	4254025	0	99865	622844	8591	0	62233	926821	Linear1
R09 No 17v5	2-47	4700643	15510774	8660790	14025106	7384249	8266224	129253	2170091	1807958	1083098	6188869	2700679	871505	500811	157826	122676	609747	419920	85209	9557	111230	Linear1
R15 No 09v1	2-48	5236474	17432774	9617786	14082875	8408563	9965234	504839	4117543	1992682	706132	5802185	1391564	57946	700458	36592	38204	620392	226690	13182	24087	105961	Linear1
R14 No 11v1	2-49	4726299	15465970	8913593	14407925	7490444	8853886	430899	6119210	1490300	902691	14241693	371290	0	1730321	0	65426	1282695	69422	0	44789	524417	Linear1
R17 No 06v1	2-50	5023081	15918961	9035240	14733299	7920678	8424794	552489	7011879	6090890	4956522	20097327	8912896	266586	5157428	198078	1067184	3985593	3234415	79999	550327	1058151	Linear1
R17 No 08v1	2-51	4894731	15692825	9741132	16064640	9189061	8710570	764619	4377090	1382539	129505833	158684260	2989416	17907	6872303	0	43950493	26668341	826146	0	1019556	625660	Linear1
R14 No 19v1	2-52	4845460	15376891	8920516	14203765	7499904	8627558	646426	11486675	4937313	1248908	8611702	1243176	71453	802596	9992	116837	724075	179784	0	19761	341972	Linear1
R10 No 19v5	2-53	4712641	15142404	8986858	14299140	7527322	9021373	108939	3886640	4238748	396675	4192951	689532	162086	623461	236613	99685	1163115	295291	35364	46691	168967	Linear1
R07 No 08v1	2-54	4977260	16108927	9236228	14611519	7812789	9116188	525339	6247330	4371279	1093584	3002701	1775716	47522	262127	18745	142892	380060	342494	11997	6216	52141	Linear1
R05 No 05v1	2-55	4777695	15523872	8989849	13757502	7658701	9321546	4602008	15577091	5612607	2098142	8228695	840692	12396	1284603	23531	158215	411521	101453	0	29341	766079	Linear1
R03 No 12v1	2-56	4656888	14648664	8357974	12979950	7159583	8697586	296984	4496050	987407	430834	3507698	122579	0	444240	0	62519	604777	58780	0	0	226168	Linear1
R12 No 15v1	2-57	4709011	14695187	8671123	13770625	7157046	8173216	192503	3576993	4289678	345993	1335312	1512979	79617	98364	53259	36732	97333	206272	8571	6155	32607	Linear1
R07 No 09v1	2-58	5048209	16060030	9868722	15234301	8111217	9641072	306092	12267935	4868337	925210	7637610	0	86655	874883	0	76600	714930	19046	0	34745	167335	Linear1
R18 No 04v1	2-59	5161233	16745206	9878470	15475289	8381060	9326125	1281536	7186580	5718193	728507	7780380	2209509	254321	752916	124254	61350	324385	167863	27298	9145	343700	Linear1
R04 No 07v1	2-60	4555441	15217855	7725746	13093108	7360236	8190510	4531433	6936740	7177085	957334	6224435	2519344	52143	1885852	116798	85345	424501	289030	0	62634	1078409	Linear1
R08 No 21v5	2-61	5313657	17135912	9635210	15714344	8238255	10045240	1078307	8585900	2989057	8560641	35934367	1229821	117208	1427541	0	1262781	5105420	358002	0	96609	72110	Linear1
R06 No 19v1	2-62	5366779	17014270	9448421	15850468	8209199	9821132	408639	4762436	5185711	295706	4439994	1006419	141388	798618	95581	10577	99736	60445	0	0	516237	Linear1
R08 No 25v5	2-63	4923269	16928489	8164745	13927572	8111273	8317011	2732343	20526565	4733246	636142	19422248	23461	67309	8411077	0	25466	792095	9944	8327	146853	6900380	Linear1
R03 No 25v1	2-64	5542577	18038669	9914541	16266414	8427132	9521387	350152	6539040	2904684	1578812	12133965	78715	7602	3401765	0	190481	796400	30104	0	96521	203818	Linear1
R05 No 24v1	2-65	5664473	18168255	10180657	16839404	8830469	9173007	296231	4426486	2409843	219398	2610527	881358	54692	290776	0	0	197268	101862	0	0	40770	Linear1
R03 No 24v1	2-66	5367670	17477333	10224999	16271115	8526261	9921705	550064	10829041	5389070	794893	8248342	750922	67301	513351	0	98710	706357	117930	0	0	68828	Linear1
R03 No 08v1	2-67	5280016	17706359	10244688	15701958	8451412	10230928	379631	4488852	2844454	2500626	14614010	1967536	103065	841931	65309	371864	2133978	487825	18706	38230	337462	Linear1
R10 No 26v5	2-68	5365828	17044675	9193527	15049800	7940631	9096341	358290	2810164	1780160	757145	3589508	0	0	919000	0	113038	486834	19102	0	41774	140444	Linear1
R11 No 15v5	2-69	5015224	15593926	9025692	14267554	7457649	8570306	410657	7449892	2283499	555614	8838275	389898	32121	1828904	0	29242	422519	31358	0	30718	716727	Linear1
R14 No 13v1	2-70	5600098	17162380	9974033	16262612	8514248	9763468	176739	3412663	2823015	315865	3297010	618697	153402	259112	140283	21935	161900	73479	6613	0	106553	Linear1
R04 No 04v1	2-71	5267161	17844884	9682566	16265327	8461901	9378356	794538	3613884	2632872	2815825	8453104	4272251	135772	563364	30057	345668	1143055	710328	9737	31507	121535	Linear1
R11 No 10v5	2-72	5383291	17364670	10003741	15037120	8308585	10174112	5975275	13940938	10859440	387204	3544267	1334565	211794	694774	238437	16874	153912	81393	0	0	775448	Linear1
R16 No 09v1	2-73	4897130	15722401	9648229	14637941	7895464	8528689	264390	4074482	945110	847060	7583273	0	0	447921	0	78582	634405	18527	0	7287	286728	Linear1
R14 No 23v1	2-74	5329222	16719516	9840724	15933821	8500237	9791047	444309	4598398	7813556	1066645	5694269	4907268	408010	641942	297220	97306	491407	660896	24692	9138	299459	Linear1
R04 No 21v1	2-75	5360385	17104335	9509791	15985836	8301638	8894197	532889	6386986	4118628	2897465	16133741	3500461	327055	1618301	87322	318833	1370844	535053	34466	28318	285286	Linear1
R18 No 09v1	2-76	5281813	15942833	9723692	14720705	8154175	9375697	472317	4987439	4126352	631039	3023815	921401	83585	604798	78643	74275	287518	162126	7023	10568	420606	Linear1
R16 No 01v1	2-77	5535256	17425720	9956735	16421840	8691117	9906818	156818	3408448	5446284	664514	4314988	2122334	386449	307220	356473	34071	205346	198216	61885	0	43422	Linear1
R07 No 19v5	2-78	4887697	15719105	8675720	14337751	7150590	9165948	505502	6222349	5221490	1031068	6111903	1980187	172815	4926630	104645	35052	351980	194471	9918	88942	2860224	Linear1
R04 No 14v1	2-79	5242963	16276635	9457372	15824006	8038167	9226017	468913	6096634	3472942	791515	8286883	1283367	62452	1363078	12204	47835	381850	128184	0	15256	532780	Linear1
R03 No 20v1	2-80	4777420	15259742	9087376	14358853	7434604	8960629	565671	5290026	6559424	531658	4767498	1629425	110579	537156	98304	27222	207778	141667	0	0	576189	Linear1
R16 No 15v1	2-81	4763813	15443664	8837950	14941043	7625174	8475790	903432	4061690	1965681	604099	8588206	2036598	545085	1217145	41704	37355	814013	184576	23074	35089	298460	Linear1
R04 No 06v1	2-82	4778169	15201675	8902168	14275163	7658758	8710915	495495	6665245	4259912	1065190	7440953	1197451	80677	1028319	86904	122370	997176	292680	9551	43985	592895	Linear1
R17 No 24v1	2-83	4736941	14758515	8755022	13823204	7090808	8535144	399326	4551588	3884242	2201345	11377653	2871332	181755	1426227	166009	384719	1380470	612580	48357	65789	588240	Linear1
R11 No 11v5	2-84	4491487	14099305	7982842	12787984	7000820	7767448	176429	1655758	4181056	921035	4025556	3228270	548278	149071	173586	69374	198661	256433	49769	14259	91454	Linear1
R04 No 17v1	2-85	4887848	15064508	9173492	14486079	7833043	9220647	836082	6793980	5343070	1348878	7115868	2058271	0	873312	105400	170624	574046	313772	0	18196	551220	Linear1
R13 No 10v1	2-86	4392526	13484856	7906289	12261226	6549793	7860759	747022	3987891	2182806	1397854	11476074	1316007	31370	1337930	79985	102033	727137	147088	8038	30003	221467	Linear1
R12 No 21v1	2-87	5287905	16288972	9411697	15832549	8224995	8882476	244555	4455735	3485329	2158412	24155042	13632561	1182732	2498832	82040	329190	3401407	3065719	100647	137218	190982	Linear1
R12 No 10v1	2-88	4807820	15086504	9064705	13918425	7690281	8780436	243397	3608436	2763990	137025	2984662	686990	205326	626594	89874	0	159783	86124	11049	8943	72611	Linear1
R04 No 10v1	2-89	4641050	14771811	8624735	13821402	7106903	8281247	359669	2785401	3289007	1074926	2832364	963455	10874	1202067	19491	84034	172184	139084	0	21913	619985	Linear1
R10 No 27v5	2-90	4724854	14722341	8558344	13088865	7010204	8725829	221392	2942488	2144754	1341920	10204075	2142218	316909	955899	79291	70145	714866	298342	21813	13609	291411	Linear1
R14 No 09v1	2-91	5052976	16001070	9328602	14649950	8896010	9145580	677080	6136287	5593653	34750302	52780356	12929994	190298	1391611	200723	9933466	16428343	4587571	128528	188818	172895	Linear1
R10 No 23v5	2-92	4606834	14462017	8126104	13747357	7051771	8596637	261010	2453041	2595400	177713	2152028	924720	276637	205200	148308	9901	194007	131201	22265	0	81248	Linear1
R10 No 22v5	2-93	4262575	14261654	8015177	12765361	6979428	8347960	233327	3291237	481454	2679752	19156548	0	0	2008484	0	405029	3014804	0	0	105366	498413	Linear1
R04 No 01v1	2-94	4866071	15707096	8369567	13734090	7675900	8964986	439632	3670686	603731	514812	6557122	17885	0	1463518	0	50692	628927	17339	0	38640	538301	Linear1
R10 No 02v5	2-95	4548973	14162158	8216875	13030040	9372925	8332845	510943	5201606	6968443	408621	2986793	1935979	316721	1052641	328656	23926	123807	146348	21616	16588	983888	Linear1
R10 No 05v5	2-96	4581560	14544903	8830525	13660710	10064981	8399628	252166	5177792	5722392	1576009	6389953	2968379	220507	1000517	140066	103763	383194	320053	13028	20018	300669	Linear1
R05 No 10v1	2-97	4486295	14536131	8728447	13254889	7141487	8645524	1661750	8215631	3212536	1705256	8030123	57755	8759	3420909	0	70311	460409	20464	0	45606	822129	Linear1
R10 No 10v5	2-98	4509122	14198202	8503849	13521059	9419136	8259584	303526	1499065	2750419	1556247	8798877	1612378	84744	1029056	20500	106852	418600	131092	0	27450	205202	Linear1
R08 No 12v5	2-99	4643648	14240499	8529678	14306606	7264712	8108703	509564	2418761	2778576	1696517	8622342	2663644	543421	115870	50774	157764	790845	589523	39044	0	24780	Linear1
R12 No 11v1	2-100	4618901	14821543	8624152	13157285	7364316	9006591	3772403	13254227	903463	349053	3422570	23740	0	1586925	0	15754	113371	22016	0	9023	2077980	Linear1
R05 No 37v1	2-101	4585130	14560658	8525879	13490869	7154384	8192399	651727	6717073	5213326	1657059	5596456	3422308	95564	287048	99856	150892	736795	706978	19894	0	42297	Linear1
R05 No 07v1	2-102	4448846	14198344	8361739	13084890	6860772	8142606	251379	5558558	5609382	636624	3817776	2417548	104114	191062	86765	26244	207834	227181	5964	0	189321	Linear1
R06 No 10v1	2-103	4403897	13956662	8321311	13197377	7068419	7834833	265491	5766510	6178784	463149	4005579	3490028	630206	173653	142376	22085	250131	306707	16360	0	89495	Linear1
R06 No 20v1	2-104	4440966	14145635	7977476	12957641	7043292	7613225	807140	3177746	1799723	464952	3911612	838330	20911	1066589	23120	20934	142791	55361	0	0	639807	Linear1
R12 No 03v1	2-105	4205921	13797076	7806485	11050942	6558311	7479438	441952	4533698	3469074	597345	5249165	1075475	19360	4160641	20140	30172	269194	89901	0	53463	3125222	Linear1
R11 No 14v5	2-106	4271211	13551337	8029428	12339898	6870363	7500601	234995	6043506	1754054	369250	8868484	0	0	962723	0	40643	1093993	12503	0	28757	572286	Linear1
R12 No 24v1	2-107	4401192	13962374	8632982	12913743	7073873	8405006	514093	9100146	4446111	237721	4841644	1285338	130227	309371	58983	0	202119	107077	0	0	430315	Linear1
R12 No 11v5	2-108	4390258	14090182	8107380	12760216	6887318	7828809	324637	2925588	667614	348430	3840260	0	0	308878	0	0	174309	6317	0	0	107547	Linear1
R07 No 04v1	2-109	4372418	14319048	8505235	13155339	6913293	8041300	458060	7791683	3634837	791593	3820500	674868	0	521400	19924	114547	378182	118924	0	12226	383469	Linear1
R03 No 26v1	2-110	4419328	14390764	8390105	13406526	7519525	8334189	1561707	11805880	1341106	13484331	41918802	257997	0	24639013	0	2022106	5043070	80349	0	1258305	7145392	Linear1
R10 No 18v5	2-111	4481271	13668979	8250855	13630035	7018339	7465588	294570	2636034	3594413	553905	2582141	1185475	105377	600196	142428	93133	317679	247215	20878	22113	374905	Linear1
R09 No 16v5	2-112	4289785	13809767	7659984	12711543	6798290	7939906	387232	5039088	4857841	259706	3378983	2134324	239838	651126	96866	0	143334	170666	6168	0	136972	Linear1
R12 No 07v5	2-113	4459921	14230287	8444418	12807944	7064704	8284670	247363	3397633	5335882	322874	2559807	1946745	123275	403001	119117	16458	98465	114221	0	0	196320	Linear1
R05 No 01v1	2-114	4332983	13887363	7805887	12499619	6584113	8041655	986184	11556658	753348	342951	5097394	0	0	2440112	0	20183	421152	12595	0	55072	3412133	Linear1
R10 No 14v5	2-115	4423972	14065904	8189402	13480750	8672701	8054956	312817	2672267	5438916	594183	5816256	4693308	251189	606456	135184	41344	316268	287414	6693	5704	254201	Linear1
R11 No 21v5	2-116	4376423	14673131	8477346	12815406	7197773	8433567	1368903	6779471	2136108	4105169	17053435	470213	0	478127	0	164945	745765	56881	0	0	257842	Linear1
R18 No 01v1	2-117	4298524	13406843	7996264	12041119	6922847	7643585	1467426	7602152	2214014	1499090	10325982	610987	18014	2366875	0	111538	668820	72207	0	60727	2279776	Linear1
R13 No 11v1	2-118	4297627	13770825	7373549	11962112	6356556	6955534	497758	5679893	930659	4175058	17777680	1011770	0	7906849	0	928201	3115045	239306	0	599452	1810281	Linear1
R10 No 28v5	2-119	4442416	13883812	8452897	13366151	7148744	7735748	604173	6696992	2399787	3051690	16282207	9682	12461	4170877	0	174315	827170	13047	0	87994	1008708	Linear1
R06 No 08v1	2-120	4404650	13476673	8216895	12921179	6875731	7851428	1319538	7949393	3734125	319293	4045622	656186	42399	1331657	15651	6147	175212	53045	0	18717	1092669	Linear1
R10 No 30v5	2-121	4466548	14073445	8425169	13095528	7002876	8008160	237117	2644452	3128387	328961	3076066	1461139	68940	1081926	59677	18913	274984	219753	5513	25809	458754	Linear1
R12 No 13v1	2-122	4235585	13693149	8252371	12850923	6884566	7831694	3087956	5002872	2420517	982198	2759357	833198	0	300007	35148	167455	519191	194009	0	21506	161443	Linear1
R17 No 11v1	2-123	4342651	13514969	8294508	12809978	6783388	7700544	403122	3454697	4013671	1171688	5511145	3122803	117082	447126	211230	125673	577619	423830	15130	11544	143287	Linear1
R05 No 16v1	2-124	4534082	14306269	8305056	13219143	7263952	8473842	419535	5558142	3844111	898349	4316594	1145815	50190	226904	113682	32626	203065	114184	0	0	234245	Linear1
R05 No 33v1	2-125	4502518	13916322	8530507	12877927	7218705	8271362	516348	4168291	2385017	2177472	11623775	1771505	120551	644047	44821	102227	475474	141237	13635	0	272771	Linear1
R06 No 22v1	2-126	4322148	14020317	7894667	12831917	6784435	7824496	132552	2429062	7619682	380880	2539546	2978459	433518	139221	248663	29238	134446	268578	46667	12694	404479	Linear1
R11 No 26v5	2-127	4358045	13405812	7972645	12328670	6699085	7697399	419539	3082112	843211	1264584	10227905	19382	0	804605	0	129959	915236	11292	0	22344	165296	Linear1
R14 No 02v1	2-128	4336176	13950446	8403183	12925579	7284061	8040125	249456	3845091	2343066	592004	3919264	597632	37294	1162227	7290	32793	225299	63659	0	13739	175400	Linear1
R16 No 20v1	2-129	4475587	13624973	8383719	13684767	7186529	7718555	504335	5275357	1765159	654216	10913929	436367	0	584357	0	112686	1350010	91563	0	24664	82646	Linear1
R10 No 12v5	2-130	4129643	13169019	8588960	11931688	10195279	8260399	771987	10161334	1866522	2032444	10081579	34991	0	5123042	0	225840	697208	15873	0	192209	4008813	Linear1
R05 No 19v1	2-131	4348578	13668366	8250996	12348900	6797366	8044163	658057	10811322	9057109	384754	5096926	2771132	0	4232550	5599	20880	321193	240280	0	75736	4587367	Linear1
R04 No 02v1	2-132	4301629	13484799	8015939	13133124	6942491	7709609	162812	2949197	2286116	266172	1585234	957545	49426	153553	40215	10147	88239	119980	5690	0	125816	Linear1
R10 No 21v5	2-133	4151707	13275656	8222794	12503546	9114954	8256565	433566	6319694	1981151	416552	3976368	67505	8510	768028	0	22965	178516	16498	0	10404	470128	Linear1
R14 No 18v1	2-134	4566338	13721754	8660623	13056956	7137811	8105807	783507	4329551	3620655	1137788	8009084	1502200	439081	241428	63832	103621	782514	319370	32734	0	108170	Linear1
R12 No 08v1	2-135	4304283	13233802	8121627	12565665	7101209	7991195	128793	2327813	1474470	382159	2482600	664825	38223	191625	43469	24711	206026	86904	0	0	0	Linear1
R17 No 01v1	2-136	4217470	13300322	8059835	11929673	6773886	7748800	241533	3494921	4417017	209660	2019523	875143	102180	87083	127921	22433	215020	166423	8004	0	149401	Linear1
R08 No 13v5	2-137	4205042	13471007	8069476	12718586	6631155	7496421	145916	1807311	493657	1036538	8367464	132338	0	3591757	0	69729	718539	35702	0	94599	1469029	Linear1
R11 No 17v5	2-138	4318894	13670732	7992457	13407725	6970430	7674212	1228783	5364045	1043797	329358	8071001	0	0	2920607	0	36913	650304	8518	0	86286	1476934	Linear1
R10 No 08v5	2-139	4217645	13644243	8377626	12764471	8992074	8037409	438584	4599335	2420007	908942	5892005	417874	0	626218	0	95484	350727	61840	0	0	261643	Linear1
R14 No 01v1	2-140	3983059	13254104	7521151	12213392	6995549	7647038	468545	5402584	1970607	1129053	7056939	184405	0	378174	7439	59843	346799	27454	0	0	123187	Linear1
R07 No 02v1	2-141	4396911	14079429	8257382	12949994	7252452	8363841	188507	3659166	3669884	282068	2533922	945385	59528	268190	71545	0	83126	71617	0	0	163565	Linear1
R05 No 09v1	2-142	4493993	14235705	8608417	13710261	7182220	8402160	1016186	4701407	10027594	1708986	4540683	7970767	344574	261997	200427	99019	252715	534283	42905	0	245566	Linear1
R14 No 22v1	2-143	4251236	13629497	8314349	12457275	6552181	7716247	159401	2004269	1000551	82660	1194551	216600	25291	150562	11049	7246	58133	33463	0	0	6683	Linear1
R05 No 32v1	2-144	4179148	13138810	8397765	12786894	6893975	7612574	275770	4066380	4297352	1651438	6472407	4746097	327893	645831	150408	119563	414514	532288	49791	7010	131528	Linear1
R17 No 04v1	2-145	4375222	13597950	8339852	12884960	6931489	7699322	140359	2585491	2371712	242578	1941995	987801	115607	103914	181387	51491	329443	409590	52549	34003	282527	Linear1
R12 No 01v1	2-146	4365927	12939424	8265304	13013742	6830117	7852022	146265	2588325	905543	522427	10391038	421241	54712	1901571	0	35778	904589	64919	0	56006	126941	Linear1
R03 No 05v1	2-147	4007325	12964305	7769842	11658118	6579149	7518322	235090	3728262	3903764	250717	1753143	2015591	159414	150636	87299	22602	206972	347837	26919	0	140001	Linear1
R10 No 24v5	2-148	4182201	13116549	8109877	12737431	6878741	7580437	437951	5247556	3374247	1217263	14808251	1654322	184434	1253009	109461	145761	2063732	324576	47885	59642	229107	Linear1
R17 No 21v1	2-149	4251845	13321199	8236727	13265001	7010643	8124067	478120	3545912	607932	2026545	14405311	173378	0	4041081	0	161912	1188528	34238	0	124918	762115	Linear1
R12 No 16v5	2-150	4023677	13163667	7843996	12022356	6511993	7347004	362707	3265328	2903769	1421995	8640848	2226307	133046	628438	90249	138536	796236	281856	11951	17486	162169	Linear1
R03 No 06v1	2-151	4204392	12990554	8238200	12643650	6945009	8042992	705108	4880638	3410004	1849055	4059996	721487	62538	757940	311888	360957	718749	186658	7748	46866	189262	Linear1
R11 No 22v5	2-152	4416609	13805741	8101327	12774215	6809836	7659684	296478	5812507	5106501	560099	5330952	999675	248677	535885	275487	30187	252498	100984	0	6126	194421	Linear1
R17 No 22v1	2-153	4242469	13245774	7746922	12672503	6482765	7849245	306160	2643358	192279	1066360	8213414	85989	0	1123667	0	57727	350199	13892	0	14687	339411	Linear1
R04 No 13v1	2-154	4013421	12463906	7659945	11829271	6281012	7222500	624032	4127201	1185209	366424	3952728	0	0	668311	0	12546	134505	7826	0	0	424226	Linear1
R12 No 10v5	2-155	4310011	13605687	8541062	12648820	7083247	8256161	196265	2936048	2202223	516119	6505034	1446822	414231	1689598	104758	17493	270810	128365	29545	22564	132947	Linear1
R08 No 22v5	2-156	4314973	13373963	8215703	13010365	6727120	7705928	216839	2266064	3347759	510668	4025124	2112129	62080	386315	46620	33786	397883	340527	13349	6363	148839	Linear1
R12 No 13v5	2-157	4386414	13495495	8352776	12781247	6992773	7758169	692566	3431164	4031707	666549	3082127	2405834	132750	174526	173260	156781	759298	802722	47386	24189	36922	Linear1
R06 No 16v1	2-158	4014575	12398511	7707602	12233732	6460777	7296762	132189	2856001	1930862	420164	3788617	877775	170420	282854	63760	45705	402253	153283	28184	7533	44922	Linear1
R10 No 03v5	2-159	4012458	12963512	8082482	12000261	9296560	7634044	595451	7293214	1258272	1825973	8684889	0	0	2625942	0	284160	683238	0	0	100666	1797611	Linear1
R12 No 07v1	2-160	4041882	13481053	7861468	12747656	7762411	7642815	216462	3214705	4592498	249523	2449625	921405	193936	405617	225244	10118	61547	45804	8878	0	134231	Linear1
R07 No 03v1	2-161	4154039	12566680	8142755	12576501	6735538	7264817	184987	5330358	3063135	750999	4671418	1464506	53311	651421	66584	104372	676986	376455	20492	26154	94798	Linear1
R10 No 20v5	2-162	4157312	13424156	8280434	12536150	9151836	8237962	264261	3223275	2564590	1504491	4167852	1564442	19035	778452	30319	206351	521889	358002	5617	40383	203269	Linear1
R04 No 05v1	2-163	3946603	12735891	7633886	11972940	6690755	7593279	1289874	7064096	1301076	1294741	13134321	0	0	11911116	0	53326	598041	10425	0	220388	3185141	Linear1
R17 No 15v1	2-164	4036047	12538551	7798277	11940809	6389517	7549745	553565	4837514	1015812	462042	5627696	0	0	1839450	0	32851	513817	15741	0	54412	919924	Linear1
R06 No 12v1	2-165	4127933	12774027	7936677	12734054	6435647	7561312	2777809	6177816	4514902	654025	3670220	1391072	176960	267219	152665	70814	304432	131533	10988	0	151238	Linear1
R06 No 24v1	2-166	4258690	13232047	8109189	12925341	6620752	7884299	2705573	4583017	1945378	709736	7068167	857631	26281	1157687	6219	19261	176341	37699	0	0	529430	Linear1
R07 No 22v5	2-167	4263390	13064227	8049093	11883380	6783822	7603886	419168	2656881	1825311	1152188	3873847	947387	33316	290018	19789	81866	231977	91270	0	0	79131	Linear1
R16 No 24v1	2-168	4068641	12714376	8013062	12259255	6593640	7708760	85534	3470626	2200816	246593	3367460	312509	48477	1236740	18966	13965	237296	60409	0	20268	303772	Linear1
R03 No 10v1	2-169	4163774	12747349	7822928	12408882	6777777	7794508	157640	3570266	4549858	243452	2758047	1157500	237276	398324	157483	0	155264	113660	16588	0	258828	Linear1
R16 No 02v1	2-170	4165367	13108596	8020229	12310323	6774530	7501961	1307320	3768261	785315	2424831	8823419	72308	0	1780919	0	306513	1280488	22656	0	108796	656095	Linear1
R16 No 14v1	2-171	4183734	13167841	8136243	13053980	6869580	7679948	464686	3763594	3211787	2422271	10248884	5683773	230896	582326	18498	102281	465225	392704	9243	12940	168729	Linear1
R10 No 29v5	2-172	4057037	12888651	8332664	13001751	6842818	7692765	468191	3254183	2877696	15828733	40337625	7384876	41358	1718925	7379	1300307	2625594	742112	0	51741	230856	Linear1
R12 No 21v5	2-173	4119524	12678007	7981671	12203277	6786920	7518277	266350	3979091	2150228	667252	9379052	1080687	120047	5756609	41259	36208	602752	108364	5287	145058	1363386	Linear1
R06 No 27v1	2-174	4133592	12824519	8035106	12084982	6819073	7915832	417290	1831209	5063170	1159392	6375339	2397984	481002	1092849	280296	71693	293342	196302	23243	15371	833150	Linear1
R16 No 21v1	2-175	4032462	12520805	7910942	12471852	6569497	7261510	131207	1942307	2388377	2947834	14218659	5862328	150956	258308	39931	380431	1603859	1230329	28158	16955	49726	Linear1
R04 No 18v1	2-176	3942403	12624643	7823669	11930282	6605656	7471053	233749	1378709	1181181	1388580	6428748	632477	0	531384	0	101311	461881	100015	0	0	202885	Linear1
R04 No 12v1	2-177	3994436	12909774	7899810	12769193	6623974	7500057	519591	6347152	1828296	410106	7496211	73123	0	539399	0	18493	305232	9491	0	0	275671	Linear1
R09 No 01v5	2-178	4187773	12716004	8295173	12703100	6879515	7827504	126838	1604285	1046948	498610	2548728	664537	41150	135690	37604	49121	306604	200108	15490	0	14108	Linear1
R07 No 18v5	2-179	4115389	12846116	7918238	12252398	7307966	8098494	215227	3211783	2946379	1204431	5398660	1905908	79621	1035533	37433	72404	363409	285986	17180	25992	187319	Linear1
R13 No 01v1	2-180	3786511	12246749	6946277	10447943	5800904	7110301	455685	7892652	714943	451036	6212352	0	0	6542946	0	0	244715	8634	0	75103	4022279	Linear1
R14 No 21v1	2-181	4022883	12667498	7964782	11936088	6762584	7400026	1274255	4912598	3906709	829954	9975108	2840934	230779	1875761	96872	34327	334402	166568	0	18741	595058	Linear1
R10 No 11v5	2-182	4046522	12762180	8229525	12312174	9232053	7864938	677302	4903812	1201486	529011	6291637	0	0	1248627	0	33700	330305	16894	0	21610	866504	Linear1
R08 No 27v5	2-183	3933555	12499270	7716350	12337793	6493116	7325776	2249470	8237355	928176	4393491	19801247	0	0	2504675	0	169843	781445	8191	0	53432	1558820	Linear1
R10 No 15v5	2-184	4048782	12682493	8651481	12766370	9973758	7696547	212274	2872421	3559677	785588	3952425	2479726	237093	221750	101539	188380	965347	863513	99174	25984	65452	Linear1
R05 No 15v1	2-185	4081690	12780869	7917904	13367779	7598401	8074445	204981	2473420	3053689	1115239	4655522	2871801	253869	234784	165372	90588	459279	514328	27662	5120	206051	Linear1
R08 No 23v5	2-186	3976980	12852857	8137690	12313998	6949264	7795295	428651	6093155	2095275	661320	6003089	0	0	1140047	0	29888	407736	12247	0	23360	739285	Linear1
R12 No 09v1	2-187	3968759	12350499	8151511	12106086	6853002	7642417	1277728	5924075	1500311	1062661	9300464	95757	0	4727742	0	59830	764359	5984	0	132384	1013829	Linear1
R08 No 14v5	2-188	4095530	12696395	8068289	12411751	7073198	7976148	1614695	5809659	1641209	718099	5654031	353111	0	928392	0	47346	320915	29647	0	10313	414395	Linear1
R03 No 16v1	2-189	3977361	12857136	7894177	12388210	6733720	8618162	2690864	23575934	10935010	1115059	10145871	2616782	423211	1370175	132898	67327	478484	167977	30427	19491	1705440	Linear1
R12 No 03v5	2-190	3855340	12211716	7649439	11849996	6578189	7314045	1078264	4886054	1240670	2779611	9438160	23335	0	5829400	0	129460	503247	10627	0	129843	2472264	Linear1
R16 No 17v1	2-191	4129384	12647074	7846398	12589653	6931214	7695027	145773	2880518	1609667	1460181	3647231	1439466	156810	213793	68904	283720	410632	310164	27263	0	27287	Linear1
R11 No 13v5	2-192	3839129	11670256	7650433	11723007	6489418	7295509	108482	1923717	1544230	198757	1107014	515665	34870	227906	29222	29287	122815	104123	0	0	41098	Linear1
R14 No 04v1	2-193	4033244	12942534	8071523	11972329	6817889	8056449	186600	2933912	2759977	915101	6148647	1666260	160760	1377610	99360	41245	302401	174240	26356	21876	163890	Linear1
R04 No 19v1	2-194	4321934	13015135	8234493	12383086	7122364	7926666	173401	2014208	1610293	1434247	8608058	5304320	227636	515865	18286	102246	716166	861727	27580	0	0	Linear1
R04 No 20v1	2-195	3950900	12492112	8001690	12082952	6561817	7851418	2059258	10352503	5027449	1464582	12957146	3250490	1291417	1258417	127407	128245	1850965	579173	53357	82889	248307	Linear1
R04 No 11v1	2-196	4154175	12857430	8368107	13002959	7293113	8132689	404052	4951969	1442318	1119561	8136779	415047	0	5349582	0	151182	1048668	89238	0	317402	1983336	Linear1
R17 No 18v1	2-197	4031161	12570827	8083598	12065175	6546961	7716089	184802	1117301	1655922	1047710	5406989	4338732	154517	308124	49889	101236	460951	872732	44841	17507	99319	Linear1
R05 No 28v1	2-198	3881524	12409137	7721090	12128644	6599090	7665514	389649	4596428	4417488	1239444	6719644	2984361	54451	2790607	19055	75608	501755	366552	0	99298	1169386	Linear1
R06 No 17v1	2-199	4032119	12826231	8079245	12363818	6851470	7963346	715228	5176434	4494864	676691	9105085	2090323	134567	1094668	242269	31859	572094	189698	8295	22042	143124	Linear1
R03 No 18v1	2-200	3991990	12384941	7853508	11477176	6771601	8105071	3566331	10865196	4599138	1771551	8819143	2690129	118156	3320728	15916	75083	532241	164920	0	77604	1510040	Linear1
R10 No 01v5	2-201	4005856	12399530	7798975	11881690	6742680	7529884	1070621	4640363	705387	6597544	12849613	119156	0	1183044	0	333218	568012	14475	0	25716	743692	Linear1
R12 No 26v1	2-202	4008618	12486046	8061799	12294398	6916184	7713159	547179	4653716	1700440	2477909	9511007	1433630	16948	589274	0	246492	1148671	331071	13100	32349	81693	Linear1
R04 No 16v1	2-203	3967669	12313010	7714479	12030143	6470545	7143176	278655	4169568	1907482	250334	6451078	77945	23132	1809135	0	20728	568436	14121	0	48162	625139	Linear1
R08 No 17v5	2-204	4108928	12935485	8066731	12101249	7040142	7462518	315158	6658328	6962105	1212900	5934503	2551974	356745	276561	188812	37843	238281	180514	16192	0	235782	Linear1
R03 No 27v1	2-205	3998609	12372883	7912416	11612821	6555092	7450432	336664	3381231	2041689	2623957	11570060	4624538	110907	2903338	16153	300210	1126018	755731	37734	111831	227646	Linear1
R05 No 08v1	2-206	4000674	12354843	7868583	12112321	6749604	7564104	115113	2053738	2032327	327283	1833497	763539	144565	163563	94362	37909	170455	111796	21704	0	62333	Linear1
R13 No 17v1	2-207	4063036	12226554	7800778	11583303	6323954	7471756	264777	3886457	1406952	895674	5439150	149532	0	1014140	0	67025	437997	40127	0	13599	177593	Linear1
R05 No 12v1	2-208	3917187	12131151	7613086	11785074	6442271	7268722	228137	3233822	3238518	317679	2184690	1459980	131289	234616	114828	35598	222421	239532	31554	0	105990	Linear1
R07 No 23v5	2-209	3815748	12014805	7215984	11245216	6582472	7430180	3089802	8249105	4206860	4134296	27785301	5340181	905380	6453345	92626	432220	2727609	701818	45024	259859	1471434	Linear1
R11 No 23v5	2-210	3846575	12343441	7763137	12074275	6652675	7358548	183896	2131704	2953941	1437688	8935524	2510721	341793	1312394	155317	73472	639647	313210	42163	35833	172532	Linear1
R05 No 17v1	2-211	3967474	12520101	7955805	12876010	6889045	7738499	182622	4074510	2906342	455333	2548549	876966	34137	507952	29012	39808	166869	123949	9228	5097	108637	Linear1
R13 No 08v1	2-212	3918736	11731656	7613563	11535089	6607746	7364942	464446	4683884	4755567	3414168	24833496	6177926	603526	8118276	119939	226820	1681124	630102	28092	263536	2080548	Linear1
R08 No 15v5	2-213	4024769	12040912	7848246	12839219	6867322	7409911	933607	4482170	945895	2708521	17331398	256381	0	10534593	0	95388	774770	40029	0	215556	1070068	Linear1
R11 No 08v5	2-214	3882420	11812127	7893479	11548511	6565446	7091184	407417	3884455	1678977	949943	7009346	723424	28998	462089	6747	84504	982641	150249	6251	0	109216	Linear1
R11 No 27v5	2-215	3959034	12138324	7807688	12103271	6734165	7446385	2681997	6865997	4914411	2199963	13019900	4121254	220792	516345	40564	309382	1749282	912360	25534	30711	200187	Linear1
R07 No 27v5	2-216	3909541	11820107	7644421	11330219	6573963	7602465	278858	3233643	2858756	263105	1816218	412605	59599	1955794	27139	16295	80408	48821	0	16084	767757	Linear1
R03 No 14v1	2-217	3771300	11645754	7513046	10926946	6160691	7058970	430334	3742955	3664181	1500223	10460757	2590057	376043	1108284	140598	189748	1010374	511636	29745	49441	233127	Linear1
R16 No 05v1	2-218	3956852	12485315	8031114	13701867	7096218	8026774	3843410	7224547	927357	21276584	67380212	2648425	24638	7839032	0	4898072	14203372	723788	7453	773139	1036715	Linear1
R03 No 23v1	2-219	3787413	11987292	7265211	11405918	6254785	7307785	481290	3641527	1395450	2399734	4003633	104546	0	556760	0	334051	598298	25855	0	25736	320367	Linear1
R05 No 29v1	2-220	3823314	11924672	7812198	11284983	6456154	7417366	599827	4417945	4908997	980428	6270715	1775435	137807	312647	49237	53221	350654	175354	13630	0	276401	Linear1
R18 No 08v1	2-221	3511352	11579200	7145335	10537422	6163533	7152631	400679	3753485	1103238	720059	4370309	0	0	713063	0	32349	240597	7592	0	0	249717	Linear1
R11 No 28v5	2-222	3749766	11677386	7552336	10999812	6486550	7236794	624848	2657409	2209697	2947035	2957778	802035	41309	276936	15826	278412	287827	184787	0	10575	219165	Linear1
R14 No 05v1	2-223	3659662	11501461	7389864	11122138	6279315	7138597	273380	5240965	1340438	525337	8021973	0	0	1621718	0	33414	696642	8816	0	38092	441037	Linear1
R03 No 03v1	2-224	4341685	14190296	9315838	14137648	7465259	7803954	0	9896	0	0	141077	0	0	0	0	0	0	0	0	0	0	Linear1
R05 No 36v1	2-225	3768473	11455698	7466713	10817544	6565399	7661763	774156	3972297	5112019	1073984	6233183	3353083	715139	1435959	113416	77038	248379	262662	37913	18345	202428	Linear1
R08 No 26v5	2-226	3806839	11761050	7852049	11697316	6499760	7169056	307857	2550541	817478	2612422	11927920	0	0	3427948	0	204102	1318446	0	0	156785	337524	Linear1
R07 No 21v5	2-227	3634895	11417580	7150555	11246638	6030139	7237425	450992	6374485	2237157	2073462	23722616	60802	0	5612330	0	98042	1072191	15158	0	90008	398542	Linear1
R07 No 21V5	2-228	3845316	11691775	7815761	11535840	6548084	7487284	326100	3781234	2209776	619340	4619388	745126	0	1075181	0	37984	377207	121239	0	42229	243252	Linear1
R11 No 25v5	2-229	3783551	11324522	7350360	11000747	6080620	7006664	471819	2772127	4531464	116273	1236089	1167227	463609	77693	104122	0	11326	39237	0	0	105833	Linear1
R06 No 15v1	2-230	3564048	11353473	7073106	10524616	6036546	6831380	646907	6256494	3003660	614597	9922157	603343	22826	2516687	15306	36469	672910	83380	0	63869	299696	Linear1
R03 No 22v1	2-231	3829261	11705595	7726779	11354432	6556708	7300433	364838	5623868	3636554	399348	2592011	577772	29815	441475	31020	27245	257020	120089	0	5919	423111	Linear1
R13 No 09v1	2-232	3842627	11376252	7598697	11018544	6054038	7450843	236296	2166178	2292248	167273	1492995	659348	27078	208099	21035	6250	52960	67322	0	0	241374	Linear1
R11 No 20v5	2-233	3871352	11924201	8524642	12683987	8351179	7724367	7983262	13369186	6066144	139930111	172758187	29592219	34421	1839296	0	17951358	7540600	2268381	0	49851	397019	Linear1
R14 No 15v1	2-234	3707297	11694301	7376759	11257762	6380641	7634622	1065859	3375432	3045351	451902	3948873	2049370	124111	344791	30262	14548	221045	188552	0	0	156977	Linear1
R14 No 14v1	2-235	3633524	11786327	7188093	11140142	6268650	6916294	6001182	6907724	5480904	4455502	8757967	3115243	212310	1736002	113812	364415	521786	274847	11128	52049	638698	Linear1
R08 No 05v5	2-236	3732137	11439214	7475033	11174494	6201734	7197756	581555	2077504	3252482	223953	1733652	745555	65091	151775	88089	13630	136681	92062	0	0	85408	Linear1
R17 No 07v1	2-237	3693958	11386213	7168741	10936953	6292305	7261105	352153	4030998	981781	903646	3600302	156447	0	2197880	0	64633	266210	29409	0	39889	1060366	Linear1
R18 No 05v1	2-238	3707927	11172161	7382144	11194808	6492273	7659529	717760	5365853	522935	1396921	6887344	17897	0	2388459	0	112729	540323	12192	0	49680	3376216	Linear1
R14 No 24v1	2-239	3642986	11142479	7391876	10908891	6130507	7122918	523541	3680575	2848045	338803	4572759	2210858	216253	1244989	259096	10373	239851	175857	22601	23830	213695	Linear1
R12 No 23v1	2-240	3637498	11221442	7553265	10977532	6256239	7037466	829797	4715658	4634291	840838	6675615	3499946	264066	1779722	35953	26039	290450	213942	8728	21722	912681	Linear1
R06 No 23v1	2-241	3591700	11392999	7481238	10473762	6070321	6673223	291706	4577016	2981882	319824	2723697	1131120	75436	458851	33328	18167	172461	128720	0	0	193803	Linear1
R08 No 16v5	2-242	3770666	11431251	7165715	11501912	6105335	7092935	636716	6483209	1551219	4179740	24955205	0	0	2230698	0	207723	1251827	0	0	0	454620	Linear1
R05 No 06v1	2-243	3432119	10874985	6769526	10427547	5771192	6913913	1329574	7503025	765409	2759656	13458158	8859	0	7504639	0	233191	1802192	0	0	377272	4112539	Linear1
R08 No 19v5	2-244	3595197	11160569	7209332	11302859	5976553	6887007	225616	749702	359966	1323897	2826349	912612	97907	117259	41166	344585	542816	292134	32250	0	21431	Linear1
R08 No 08v5	2-245	3672673	11498564	7500052	11111176	6206617	6825357	480508	6480949	1541770	1093920	6555985	0	0	9142215	0	60137	418255	5323	0	191618	3895933	Linear1
R08 No 24v5	2-246	3705523	11062043	7253257	10808759	6123558	6774274	202430	1410170	1894565	1104752	6696856	4359376	288644	324160	92944	84861	732876	787100	56563	22893	72081	Linear1
R16 No 03v1	2-247	3686325	11109552	7485440	11050666	6125139	7077265	258328	1940454	1890092	999434	7634124	1835390	134237	344354	36704	25518	202567	102746	0	0	164882	Linear1
R10 No 17v5	2-248	3715132	11391467	7189176	11010374	6050166	7053824	257717	2149480	1187246	908562	7879267	812984	0	1609930	0	63551	423944	95491	0	28674	196611	Linear1
R16 No 19v1	2-249	3669838	11101527	7190049	10649448	5997267	6720942	198586	1830924	840515	392269	4431765	887576	19556	545556	0	17505	322916	126490	0	13130	82926	Linear1
R12 No 05v5	2-250	3685387	11506698	7537380	11092070	6178229	6891795	130325	1919570	1111158	572427	2802940	1107525	158945	279592	26019	155123	936515	526441	59169	0	14773	Linear1
R03 No 19v1	2-251	3629136	11305703	7233693	10992320	6057275	7147775	413909	5737048	2493909	347412	3391976	542573	0	227471	0	9491	236419	59721	0	0	185360	Linear1
R14 No 06v1	2-252	3844642	10997923	7396295	10530025	6389105	6973677	179215	6702812	4306838	673083	3287849	1442603	101507	155004	153680	47892	303047	221999	7134	0	151680	Linear1
R12 No 09v5	2-253	3691701	11650850	7338011	11187217	6169837	7133756	405221	5112094	1243125	905033	8330367	0	0	1033271	0	82432	951470	0	0	28397	459046	Linear1
R06 No 26v1	2-254	3910225	11911691	7472402	10919875	6269192	7982057	1465253	18401096	2451881	775611	6493010	736232	0	908114	6428	43591	702522	96876	0	0	1060085	Linear1
R17 No 09v1	2-255	3856270	11471681	7442224	11016635	6320309	7253908	816852	4170935	3018731	765447	3914074	2360513	59831	415219	50858	79396	610717	532365	5520	12236	138191	Linear1
R06 No 05v1	2-256	3790511	11220528	7364006	10830025	6207490	6991183	733402	2924572	6623349	587895	2026050	1431371	53588	61231	127953	33116	215294	212103	5341	0	122627	Linear1
R11 No 04v5	2-257	3788554	11369673	7487438	11195423	6351661	7306200	246538	2733368	1780538	296380	2887888	329165	38579	265287	17238	7905	211645	72104	0	0	178312	Linear1
R15 No 08v1	2-258	3639741	10766728	7335061	10923592	5919492	6958156	252469	1768849	1359245	398317	2071503	780417	83082	196483	0	34169	191478	138055	16947	5929	218144	Linear1
R16 No 12v1	2-259	3649531	11293816	7455743	10991174	6070783	7108311	291068	3956060	3115145	164421	2629624	713833	56773	210452	96056	13310	293491	151013	0	0	535908	Linear1
R09 No 19v5	2-260	3661350	11116070	7538885	11089068	6195384	7028906	317248	6589801	811646	1019735	12266653	0	0	976670	0	64568	772711	5924	0	19962	219618	Linear1
R06 No 13v1	2-261	3665426	10905309	7234978	11059615	6223186	6909960	907812	5740474	2017553	905121	10060747	726054	78790	1792465	0	56448	628607	47915	0	46384	595574	Linear1
R05 No 30v1	2-262	3603125	10861637	7433617	10625063	6127387	7014125	2824551	4621956	4866387	568430	2058578	1546787	47506	530978	76212	41349	146460	173870	6533	6625	534852	Linear1
R03 No 21v1	2-263	3554705	10603346	7122240	10898110	5890110	6706409	564402	3612797	3807061	1081162	5403198	1935928	124151	1079233	47069	103255	574128	309163	0	23969	504076	Linear1
R18 No 06v1	2-264	3587899	10681700	7336247	10760911	6119048	6561927	301766	3353664	3268061	707925	3220919	2302970	95738	814465	89640	88658	406296	433909	20442	27226	137800	Linear1
R08 No 11v5	2-265	3495081	10690650	6954952	10248208	5741102	6627066	1226042	5435904	1284331	1240326	7284292	0	0	1066479	0	56435	415522	0	0	0	291963	Linear1
R08 No 03v5	2-266	3558713	10846599	7220796	11010904	6015725	6714857	295444	3584542	776501	6432033	26292454	0	0	1812098	0	893755	3086244	14998	0	106614	478807	Linear1
R17 No 16v1	2-267	3500024	10746101	7032863	10340249	5909339	6751847	127999	1703747	3743464	1129974	3624476	3994679	353131	1027206	209392	59061	274002	548324	42187	9406	595159	Linear1
R11 No 19v5	2-268	3584860	10846896	7318915	10801275	6131016	7071743	539033	5698907	2321685	3939230	18394245	1791076	131345	1215488	28424	439507	1655475	268045	11262	42179	500621	Linear1
R07 No 26v5	2-269	3557619	10566623	7120587	10445647	6166722	6962131	141963	985343	663041	1709708	14137528	1750455	301165	1448670	50101	120741	1102999	214915	20882	57937	87665	Linear1
R16 No 13v1	2-270	3637307	11013602	7370731	11059135	5979569	6576210	259169	2951487	1750229	3346947	13073218	2679211	24543	966840	50626	240206	1186719	457170	16292	23121	88293	Linear1
R11 No 24v5	2-271	3487345	10840080	7009359	10589963	5891266	6518782	88641	1515385	2299904	180575	2763538	1614075	236512	720776	53101	0	159539	182038	22924	0	176926	Linear1
R12 No 15v5	2-272	3391850	10608985	6728248	9918405	5638676	6481388	210886	2428942	1583653	568266	2545332	1140430	151981	448906	16784	33360	167033	131530	6951	0	69427	Linear1
R14 No 10v1	2-273	3481762	10485479	6960659	10442365	5669596	6829950	236245	1149766	4660319	1980463	7589098	3341376	305765	416078	109238	49167	269794	229389	0	0	173711	Linear1
R08 No 04v5	2-274	3548918	10854193	7033109	10687662	6017504	6753973	1077941	5468357	1391639	1335650	6884687	0	0	2630735	0	52279	297913	10868	0	37142	1483623	Linear1
R17 No 10V1	2-275	3405560	10526430	6513162	10441790	5711182	6256285	167954	1398751	2045126	990492	7032536	3632467	77577	449135	41780	166973	1292813	1138783	44645	30505	189863	Linear1
R15 No 07V1	2-276	3570664	10214240	7233272	10328891	5945682	6649806	271257	2661229	1159395	704679	4914512	404251	21891	289938	0	50761	485178	95796	0	0	44361	Linear1
R07 No 06V1	2-277	3276329	10252933	6587609	9926288	5533094	6319746	266011	2850716	1351390	322865	5727394	931073	36235	3864657	9033	22121	453672	107828	0	99531	700379	Linear1
R17 No 02V1	2-278	3321644	10645701	6758385	10108905	5726472	6728383	177460	2073218	105524	653365	5709159	0	0	1216443	0	74826	893646	0	0	53353	636812	Linear1
QC7-3	QC7-3	7256123	23613331	12488751	19885575	10956010	10872260	1508772	9654344	5366731	3689963	15991510	2558272	187442	2938638	91601	477742	1246535	341100	10329	84286	1116595	Linear1
QC8-1	QC8-1	6160916	19304347	10803239	17571778	9627589	10767234	1260544	7846996	4334932	3172671	13908623	2161111	153938	2506438	76665	416140	1248816	352926	19174	87969	975622	Linear1
QC8-2	QC8-2	5677980	18296089	10717307	16998399	9425871	10900368	1160531	7703629	4024796	3142144	13537970	2158498	158723	2436455	74303	409347	1196723	345665	9756	81307	886429	Linear1
QC9-1	QC9-1	5522266	17679726	10548967	16322415	9284724	10535436	1060430	7385519	3979756	3051715	12960335	2061897	137109	2378563	69401	392605	1195898	339565	11859	82926	932575	Linear1
QC9-2	QC9-2	5619473	18494661	10499598	17386069	9606698	10440067	990684	7700073	4012960	3088758	13901267	2214203	138997	2361894	68293	399432	1272861	341732	8420	80920	934139	Linear1
QC10-1	QC10-1	5568129	17343704	9982621	15834224	8858238	10224718	1044191	7106261	3736305	2788032	12753386	2021187	132458	2269256	51408	370737	1124743	328015	13537	78951	866412	Linear1
QC10-2	QC10-2	5411742	17092914	10033164	16174898	9010149	9776904	1014865	6922572	3649043	2900865	12923979	2000391	128773	2136049	63251	398181	1171693	326857	10470	73640	852328	Linear1
QC11-1	QC11-1	5161309	16758722	10226545	15918934	8979061	9691530	953406	6839876	3624747	2992312	12601838	1970844	130351	2240756	69911	391969	1152658	317738	9470	73064	848194	Linear1
QC11-2	QC11-2	5280655	16804311	10203805	15847405	9219465	10204420	1042745	6775437	3603545	2994038	12520557	2007450	141678	2225429	61319	395668	1162314	324034	12154	80890	823270	Linear1
QC12-1	QC12-1	5311959	16618592	9910961	15651534	9003964	9683515	1016563	6744427	3452660	2853071	12389454	1996447	133077	2103389	68713	391090	1087350	327105	12187	73737	818455	Linear1
QC12-2	QC12-2	5175241	15900556	9919128	15706789	8717621	9591441	1028573	6439331	3485349	2905942	12450469	2033500	138492	2167806	56379	372036	1144840	284914	17762	76715	824325	Linear1
QC13-1	QC13-1	5084678	15840689	9593534	15478852	8714716	9504509	980258	6233050	3334344	2730679	12244337	1865753	136595	2022831	56600	372400	1078384	299660	11616	65650	757776	Linear1
QC13-2	QC13-2	4963724	15910109	9681319	15214898	8868789	9512646	915842	5910583	3329381	2793424	12174838	1853312	118913	2046490	54749	374207	1131450	318313	13777	71760	804988	Linear1
QC14-1	QC14-1	4835090	15222075	9503507	14964033	8807416	9037433	976161	5686909	3233060	2737027	11689020	1855316	122151	2004139	58715	361115	1079364	306831	13463	70954	754763	Linear1
QC14-2	QC14-2	4672785	15062030	9253716	14828909	8562558	9346698	976986	5660040	3195851	2698448	11757017	1899073	114322	1973045	65624	369652	1055077	317202	10640	74551	707906	Linear1
QC15-1	QC15-1	4730784	14785321	9619779	14185677	8130069	9203043	953629	5532209	3160452	2765836	11551433	1802497	108087	1927187	52535	363099	1020141	283001	14418	70280	746641	Linear1
QC15-2	QC15-2	4764925	14519740	9325749	14494698	8610223	9282755	963524	5568991	3075579	2705702	11511618	1758828	119228	1957451	55132	360827	1061421	320226	11540	53896	733563	Linear1
QC16-1	QC16-1	4655713	14132906	8996316	13544077	8107215	8627366	912326	5392493	3015198	2563197	10732154	1709551	104221	1837649	50265	350271	1034701	288741	8610	59533	729950	Linear1
QC16-2	QC16-2	4746120	14590881	9254067	14297565	8373562	9006762	908945	5526585	3125920	2704063	11342557	1766925	160559	1951008	76108	350755	1065781	292021	19548	73980	740440	Linear1
QC17-1	QC17-1	4623091	14438777	8946408	13599761	8219516	9143555	929542	5248058	3026097	2615839	10688233	1753473	120637	1840745	54696	365902	1032762	302618	9557	64959	723208	Linear1
QC17-2	QC17-2	4323952	13733274	8841038	13667933	7938667	8926866	936853	5303126	2996163	2530661	10867725	1625541	115736	1880643	46654	344360	1021237	304327	14726	71264	687394	Linear1
QC18-1	QC18-1	4354337	13679795	8737192	13218683	8066948	8720983	850620	5105437	2825453	2479679	10244640	1539153	100267	1829663	46146	346266	994039	273542	11262	63536	736025	Linear1
QC18-2	QC18-2	4408087	13068523	8697894	13105733	7975538	8411181	887507	5012853	2774271	2477279	10212841	1596498	109567	1804076	49580	346881	997817	283458	8686	64468	704507	Linear1
QC19-1	QC19-1	4520152	13954138	9125747	13988506	8252400	8910028	962404	5395525	2963152	2607726	10958851	1690294	123135	1854586	47832	363809	1005724	297591	5108	56500	718081	Linear1
QC19-2	QC19-2	4409637	13180553	8975734	13248834	8274277	8396215	878456	5039171	2757454	2509612	10299612	1629181	97493	1759419	53677	345802	1013204	273000	9774	55673	694825	Linear1
QC20-1	QC20-1	4161160	12538542	8324783	12405131	7648055	7889364	860432	4678554	2705570	2388994	9592487	1455658	101484	1725684	48689	334308	953909	258501	5730	62915	628677	Linear1
R20 No 08v2	3-1	3665949	10511673	7092525	10787982	6001330	6229424	235276	3958242	1725106	346754	3159094	647139	18630	1055928	7792	110354	525605	175207	0	59611	269067	Linear2
R01 No 47v1	3-2	3744752	11304416	7668103	11095604	6139256	6744337	1220759	6569433	864423	8301949	13575293	15019	15812	2475719	0	873670	1379912	0	0	121642	875566	Linear2
R07 No 22v1	3-3	3581459	10542968	6993945	10020713	5664055	6117560	915749	3670529	1753959	1164088	4149319	457733	0	358436	0	57953	217749	31590	0	0	210886	Linear2
R02 No 45v1	3-4	3500694	10534622	7055147	10326115	5666889	6118505	475367	2543508	455641	624540	6302824	0	18259	2005063	0	29390	403116	0	0	29952	522414	Linear2
R10 No 06v1	3-5	3426090	10330567	7461128	10321577	8650164	6277146	447167	2227993	1596195	2526882	9486886	727202	65708	526128	0	367340	1097817	155993	13512	0	81953	Linear2
R01 No 03v1	3-6	3387167	10410422	6540009	9767460	5274113	6080301	2440616	5415215	3095480	1344806	7810090	1617923	144537	2339063	123284	301608	1927738	692721	56012	231241	1630613	Linear2
R02 No 17v1	3-7	3659114	10668181	7250405	10363266	5748527	6429433	115614	1123731	660572	207457	1494297	797120	18698	197864	0	33248	237343	267305	7075	0	0	Linear2
R01 No 45v1	3-8	3546468	10374836	7255678	10687944	5994033	6343073	567607	3045503	2721874	775704	7522603	1381435	199735	3315026	56580	26887	334567	115582	0	35757	1017539	Linear2
R08 No 21v1	3-9	3600595	10342562	7238507	10351947	5861278	6360955	1078979	2924320	1170473	472988	1976882	219638	40939	0	0	62420	345070	97441	0	0	11582	Linear2
R09 No 12v1	3-10	3728847	11084453	7279036	11202854	5997032	6695828	236094	2833048	442120	1110307	12155258	0	9864	4018254	0	125890	943257	0	0	118945	1375928	Linear2
R20 No 14v2	3-11	3852403	11692812	7515996	11220986	6215716	6863292	161334	1010044	2875252	2729450	8339102	8401763	91106	652292	106271	299452	826897	1760536	34852	0	67320	Linear2
R01 No 08v1	3-12	3910106	11158643	7789447	11322259	6170009	6680126	331322	1213062	1474965	662963	4861163	791390	65113	514028	118921	32197	449817	122230	0	11335	231481	Linear2
R20 No 12v2	3-13	3879167	11469689	7463512	11719173	6826070	7320899	451440	4942474	778869	5566288	25645793	127432	0	2822438	0	1372992	4439998	79272	0	177895	343994	Linear2
R10 No 15v1	3-14	3405136	10525373	7192588	10393611	7836198	6187329	213571	2346188	3006348	567801	4728735	1880643	169487	732913	95432	82138	516354	287744	28506	35211	334619	Linear2
R02 No 18v1	3-15	3821688	11209407	7675275	10825121	6300818	6886966	431881	3274247	1422917	566767	4008688	35109	6960	945271	0	25462	116727	0	0	0	492910	Linear2
R01 No 37v1	3-16	3617437	10497877	7201357	10321054	5916146	6483563	437294	4157519	3465064	375125	3325762	1314334	174659	402760	158403	23267	260054	194592	11940	0	243938	Linear2
R20 No 22v2	3-17	3870974	11569347	7703703	10938376	6320462	7293322	248532	2937240	837448	236508	1645893	0	7577	1194132	0	29519	217241	0	0	48843	689303	Linear2
R11 No 24v1	3-18	3700459	11041728	7614813	10912193	6317869	6617192	88817	1441670	2664857	128884	1287240	734941	268837	146167	112198	61843	116737	129704	26863	0	132997	Linear2
R01 No 64v1	3-19	3715356	10923741	7670626	10864594	6174694	6859267	1172853	5391223	1741479	1187347	7339081	0	51529	854860	0	70940	362920	0	0	0	206719	Linear2
R01 No 35v1	3-20	3499351	10490323	7087822	10487220	5778848	6411438	411100	2779703	2473994	896108	6481715	1019543	86592	1486474	56002	53283	360886	109603	0	16766	210062	Linear2
R02 No 05v1	3-21	3551254	10273328	7217583	10155039	5919349	6581249	501920	4068426	1594233	1470351	8399153	204843	0	1712815	0	223663	981830	69297	0	71374	433336	Linear2
R18 No 22v2	3-22	3566719	10460525	7016576	10345382	5773118	6668989	369245	3225801	1104543	1624848	4418593	516996	5926	1764962	0	227497	551785	138222	0	79139	939404	Linear2
R18 No 09v2	3-23	3585504	10288832	7110839	10123857	5864574	6582668	693561	3645870	1050540	3701356	15879421	367712	13992	2869645	0	320521	1304632	105314	0	96265	384154	Linear2
R01 No 19v1	3-24	3589262	10553317	7292012	10196580	5808999	6462595	295198	3871002	4051483	351069	2219452	1467495	157308	73412	47111	9277	70954	105183	0	0	85294	Linear2
R02 No 04v1	3-25	3514761	10565681	7116102	10209266	5827798	6177313	173480	1974163	1258070	233889	2493785	1113838	108790	411127	12652	8919	192507	161066	14343	0	30244	Linear2
R20 No 09v2	3-26	3538951	10862031	6914624	10426026	6690375	7228200	1201964	15847734	855455	1458148	13822880	0	0	2301401	0	97994	805938	0	0	48693	1274629	Linear2
R02 No 35v1	3-27	3618104	10697537	7298650	10365309	5976322	6696459	342512	1711130	1450112	440320	1934023	813340	24581	320101	55757	39564	152495	84577	0	0	131729	Linear2
R11 No 09v1	3-28	3531299	10394162	7120566	10400883	5596342	6493371	329748	3660173	1741978	490382	6116603	891139	56830	828594	26256	8074	314245	100503	0	15473	381549	Linear2
R02 No 11v1	3-29	3465697	10492910	7397218	10232109	5958054	6898581	837994	9067954	892340	1129592	10499372	0	0	3119948	0	37196	463373	0	0	50549	2339794	Linear2
R01 No 46v1	3-30	3464930	10489288	7088648	10388292	5619116	6575932	316793	1314276	299429	578099	3454479	215216	0	763502	0	52252	403781	58598	0	26125	410570	Linear2
R07 No 19v1	3-31	3597902	10398159	7355209	10596019	5999248	6578613	226260	3879302	1033837	521583	4640896	0	11153	3543805	0	22388	237952	0	0	33243	1126951	Linear2
R10 No 16v1	3-32	3374897	10075807	7347134	10047413	8067395	6524537	374351	1418816	1762550	905614	3490216	1103762	68543	510243	0	71486	155163	114195	0	0	271900	Linear2
R20 No 29v2	3-33	3296972	9861468	6906470	9872880	5524823	6453854	245085	3668522	930280	543410	4798082	63864	13174	800693	0	19656	234804	11899	0	0	350794	Linear2
R11 No 15v1	3-34	3418429	9864081	6802179	10139679	5617583	6152108	100516	3082855	1538288	179861	2608517	486286	54432	944267	12743	17830	203731	57406	0	0	493519	Linear2
R02 No 12v1	3-35	3433501	10334676	6816048	9991565	5747252	6916202	1178151	6801594	1813022	2323073	9304531	1907047	45989	1171548	29025	83384	458089	163756	0	0	655922	Linear2
R08 No 15v1	3-36	3346907	9905121	6964374	10311852	5432231	6219987	4776050	7168381	8035779	1231184	6905599	4013183	309893	3156170	43242	107595	662439	758596	58848	120865	1705722	Linear2
R01 No 50v1	3-37	3477078	10025548	6999029	10370771	5843016	6401889	294842	4698627	1030032	1869700	22852146	0	0	6314635	0	123571	1572272	0	0	173927	668330	Linear2
R10 No 23v1	3-38	3148912	9692578	6332555	9328978	5343701	5873413	155287	1941549	1802518	155171	1897069	751553	60985	233745	78947	11980	212835	150930	11998	0	155309	Linear2
R11 No 23v1	3-39	3304998	9592504	6423807	9543746	5559082	5981394	96404	1596805	2550175	203765	4503299	1512271	245951	379190	47895	0	159303	88872	0	0	133037	Linear2
R18 No 15v2	3-40	3384610	9990766	6926247	10274100	5680383	6368887	432752	3527722	319858	9872496	24423559	323102	0	2547790	0	3785591	11494344	183609	0	533039	440936	Linear2
R18 No 18v2	3-41	3285782	9794146	6421370	9769868	5480288	6273082	123384	1635632	1225652	118659	1506711	252483	0	492021	64560	15111	211720	71201	0	12827	352563	Linear2
R08 No 05v1	3-42	3374908	9685271	7001053	9967499	5546544	5917238	314111	3321067	921639	1020127	5661171	171002	0	2509861	0	180961	754601	70017	0	141743	550817	Linear2
R01 No 20v1	3-43	3406920	9772951	6849161	9826895	5576462	6028177	132689	992631	1717440	413264	2485128	1264325	358423	350567	84576	35249	315957	267043	29010	10267	89551	Linear2
R11 No 22v1	3-44	3260755	9651785	6691858	9464019	5379434	5896224	423539	4445813	2002382	1877737	4808435	980834	27715	231893	13816	310433	660172	224745	0	0	41574	Linear2
R02 No 14v1	3-45	3365421	9838060	7077680	10091009	5542702	6302696	181989	1458401	374763	643948	3488892	0	0	914308	0	94624	619216	0	0	45427	402922	Linear2
R01 No 05v1	3-46	3373937	10030674	6947559	9899454	5684116	6386342	579891	7040828	1143563	695637	7530500	0	0	2471451	0	31469	460856	0	0	56705	841772	Linear2
R18 No 16v2	3-47	3433895	9822275	7053860	10017121	5588592	6465837	206203	3199153	2069597	937426	4630245	733104	35321	337992	48591	128466	827621	262916	0	20529	170412	Linear2
R10 No 31v1	3-48	3105318	9599606	7015669	9845169	7932695	6376144	2104942	5462113	1538428	2487611	11219540	0	0	2913187	0	83605	269501	0	0	37164	710877	Linear2
R02 No 09v1	3-49	3201740	9274346	6440751	8866177	5280257	5644835	174254	2512052	691696	128002	5304261	80610	0	754617	0	0	255430	9306	0	0	238789	Linear2
R10 No 27v1	3-50	3278652	9835926	7283754	10207822	7630095	6388299	637356	3109289	2479635	530614	5066088	1211735	78557	1201038	30235	10193	210125	63787	0	0	492759	Linear2
R09 No 15v1	3-51	3463443	9629858	6979538	10085312	5788002	6237453	803944	5659311	1033825	749959	9599455	0	10422	2895726	0	17225	344147	0	0	25604	1157464	Linear2
R07 No 16v1	3-52	3378225	9696776	6829610	9969788	5561760	6069961	630178	3223075	1485381	405719	5136662	0	0	2615370	0	0	270938	0	0	47475	523156	Linear2
R20 No 07v2	3-53	3359137	9796697	6899717	9934149	5666646	6382673	510213	5363546	1418915	890880	16544443	241935	0	3532403	0	79175	1047486	49621	0	55336	1441991	Linear2
R18 No 12v2	3-54	3343279	9745303	6810063	10028187	5450355	5786437	241361	3303940	617438	862305	6088619	85422	0	1653446	0	103619	628111	20809	0	49904	212263	Linear2
R11 No 27v1	3-55	3243782	9514070	6445778	9587259	5251594	5773420	1150351	3916814	2058558	1002072	10194538	2665890	18448	769021	0	99248	1081452	429578	0	16354	311563	Linear2
R08 No 27v1	3-56	3254269	9621076	6818684	9796106	5488344	6056827	2890117	7951562	10927489	3384663	20481751	10102241	217453	5001419	176627	156286	1173813	809779	9007	135114	1959539	Linear2
R01 No 44v1	3-57	3210143	9064368	6836260	9470655	5387761	5886291	122767	1046298	1341760	316491	888102	1164411	20311	37498	36991	47593	111464	346035	7867	0	30887	Linear2
R09 No 18v1	3-58	3288735	9242414	6516964	9535335	5379267	5857763	201570	1125335	1476749	430409	1768752	654434	40336	192664	7049	47936	215650	198380	0	0	15541	Linear2
R09 No 17v1	3-59	3338805	9569980	7087575	10010520	5618603	6207294	2127682	2309700	5432298	923138	3385762	4544689	116405	340056	116231	73814	257732	533307	17728	0	241711	Linear2
R01 No 43v1	3-60	3277793	9150675	6565340	9313445	5551411	5643981	295869	1344247	1233889	733604	3815766	1686956	169498	338398	13798	41748	220799	171334	0	0	45040	Linear2
R02 No 07v1	3-61	4193340	12218517	7922946	11849771	6648392	7245358	595023	4593397	4400723	571245	2915877	1208422	21180	388029	36173	31307	205051	150144	0	29458	443263	Linear2
R11 No 25v1	3-62	2876857	7955444	5482627	7573003	4295846	4237159	142676	1690090	1651635	101301	1198581	668918	158549	239318	52666	0	79694	71104	0	0	92795	Linear2
R02 No 30v1	3-63	4059643	12102292	7892347	11160222	6343054	6805093	1344822	2468554	1795325	232756	2475019	451606	54197	388677	297693	41029	253953	74585	0	12763	410374	Linear2
R18 No 23v2	3-64	4082382	11617945	8048705	11640522	6583812	6933290	480333	4222825	3915236	3313479	13572951	4122957	39370	1601946	84775	384920	1959550	1052541	12243	106042	322762	Linear2
R20 No 11v2	3-65	3729524	11389476	7790164	11472068	7957122	6795336	158849	1283845	1821665	6705773	6838249	4252292	331825	690452	77653	2346426	2143307	2323891	86789	157837	44763	Linear2
R10 No 22v1	3-66	3683714	11429700	7878340	11379292	8880789	6930920	496437	4327073	1886949	1530366	16051942	768831	0	3198858	0	282448	2036944	177922	0	184763	749458	Linear2
R01 No 58v1	3-67	3873809	11426671	7791965	11153784	6215792	6718454	946080	3953719	2122214	3545542	23247295	2614726	87307	1104166	141057	230024	1949008	343084	15647	0	211844	Linear2
R18 No 25v2	3-68	3825329	11404018	7540926	10753520	6252228	6875535	211394	2541517	2370890	807861	3560812	1927988	52463	285526	73185	77286	441932	428103	18945	0	26389	Linear2
R11 No 20v1	3-69	3836808	10984317	7886948	11472422	7509078	7016967	3224549	13434480	4963688	85794543	99684805	11229037	15023	4975184	19395	13870575	6471278	1199208	8227	238387	1861577	Linear2
R11 No 19v1	3-70	3745776	10849870	7511608	11046482	6294955	6760975	126722	1251083	1959877	5487517	4733076	1469484	113840	378733	58801	555616	489371	217181	8205	33111	146897	Linear2
R01 No 01v1	3-71	3746212	10876567	7587969	10925886	6242916	6909162	603796	6072693	793581	1123848	8353800	107178	0	993971	0	37732	391926	21400	0	0	515980	Linear2
R10 No 20v1	3-72	3441171	10722639	7471547	10708291	8516875	6729557	490239	2635827	2328423	600383	2211567	992249	24388	393565	16453	49594	167602	128637	0	6057	229543	Linear2
R08 No 17v1	3-73	3566486	10420948	7271058	10450782	5996664	6280238	129349	1240657	1611237	631617	4033814	2545173	164964	491825	87085	56510	489232	440287	21868	0	90481	Linear2
R01 No 14v1	3-74	3672016	10593976	7231768	10836467	6197866	6656224	164524	1605343	1660840	976441	4250716	1311206	33102	2743333	23937	83912	463239	240849	0	84322	663589	Linear2
R01 No 13v1	3-75	3700230	10506556	7127024	10809493	6087104	6647378	807349	2617083	570929	2724497	12762216	699934	18573	1444092	0	248586	1096433	103957	0	39831	966235	Linear2
R07 No 27v1	3-76	3579658	10091985	6945249	10098339	5818085	6209712	372552	2531174	2125545	1661767	7172153	1839098	129983	444661	106992	222222	1309399	574685	10980	0	70920	Linear2
R01 No 33v1	3-77	3608271	10699628	7353489	10509187	6116269	6521527	495008	8566771	3715726	255243	3321694	753125	24879	1064325	37998	0	169647	57368	0	0	421528	Linear2
R02 No 47v1	3-78	3653604	10346987	7284050	10314721	5948739	6147525	490328	3246846	2656087	581577	2813208	1420758	54532	177237	30579	55922	302274	241816	9221	0	96242	Linear2
R11 No 05v1	3-79	3468081	10128127	7068929	9860546	5864214	6313194	453231	2902196	1348978	789784	4862334	684174	22557	727823	17074	26008	197220	61054	0	0	188642	Linear2
R11 No 08v1	3-80	3435205	10251277	7239934	10041174	5875721	6219821	268266	2769737	1227691	985241	3908098	448536	0	218323	28830	85184	495110	87838	0	0	50167	Linear2
R09 No 07v1	3-81	3117873	9128880	6337895	9227900	5234432	5383127	483215	2053988	918231	937648	4559645	630639	26954	838332	7476	48741	286215	69638	0	0	408878	Linear2
R02 No 43v1	3-82	3293492	9479868	6825173	9671679	5690089	5600776	196453	2360412	797341	362236	3030769	86126	0	1513282	0	56950	717148	35691	0	129495	502875	Linear2
R01 No 17v1	3-83	3289149	9376670	6699122	9689395	5749895	5744368	773630	3988501	249763	1623658	10797023	197480	0	2448151	0	48907	439505	26429	0	43207	859033	Linear2
R19 No 05v2	3-84	3321537	9473177	6680591	9348364	5636509	5805365	486677	6282203	1254459	666104	3059055	98672	0	744776	0	37784	165717	19482	0	0	535849	Linear2
R11 No 16v1	3-85	3293972	9333773	6738916	9424097	5406339	5908059	757394	1340705	1876246	741366	2659682	911016	95587	330187	44346	5325	129117	58719	0	0	97906	Linear2
R20 No 19v2	3-86	3160099	9186592	6575334	9359160	7109597	5943663	263605	2771121	490501	724019	4286833	19036	0	412045	0	69868	253807	5765	0	0	245712	Linear2
R10 No 11v1	3-87	3104528	9343860	6612913	9647660	7288011	5527803	282012	2040843	2322471	334143	2417749	1343822	54978	881030	38526	30135	168614	134747	0	5442	324167	Linear2
R18 No 24v2	3-88	3552352	9844624	7168427	10053797	6281519	6260488	311513	3661345	2271082	6362679	26155744	3069518	76556	902436	26643	768288	4020831	868439	0	65224	131888	Linear2
R01 No 53v1	3-89	3228089	9305315	6766491	9711629	5636951	5819259	89863	1503665	1177345	233737	1505292	543792	13330	165008	5355	6462	122279	100234	0	0	56238	Linear2
R08 No 20v1	3-90	3073287	9097531	6596955	9418519	5479080	5702720	384841	1542327	300558	987000	6844665	9885	0	1080600	0	99839	746605	0	0	23155	207314	Linear2
R20 No 23V1-3	3-91	3233873	9421032	6844799	9648325	5678542	5927434	253822	3487785	1127630	355681	2645993	0	0	1599077	0	20472	263944	0	0	53751	1159239	Linear2
R01 No 56v1	3-92	3095115	9085266	6607209	9331346	5387388	5538038	385082	2412233	1071870	959442	5378101	765505	0	2196550	6250	200379	834498	193116	0	131736	722618	Linear2
R08 No 08v1	3-93	3274382	9284692	6853896	9771818	5748382	5752646	582503	5792365	1081578	10696662	26620059	14119	0	4628306	0	1119936	2762724	0	0	183858	331339	Linear2
R11 No 14v1	3-94	3163965	9154669	6751293	9511508	5738712	5646043	270292	3333561	831331	564441	7971717	0	0	601958	0	41571	741941	0	0	0	97933	Linear2
R02 No 39v1	3-95	3170111	9087364	6564385	9478175	5478814	5791982	256880	1989594	2740542	252962	1731561	1337979	93700	93939	155673	55596	328369	431651	22387	0	108300	Linear2
R18 No 21v2	3-96	3336001	9365505	6735300	9676715	5745948	6071181	368217	3837063	755925	135458	1549964	0	0	2034616	0	0	35230	0	0	0	2168960	Linear2
R01 No 66v1	3-97	3068781	9192708	6516177	9328223	5458953	5718502	224125	899232	474420	447849	2272092	300075	0	213622	0	24962	96455	32156	0	0	37056	Linear2
R02 No 37v1	3-98	3521265	10073297	7156079	10089604	6135589	6551594	459184	2732159	3097390	650509	3922106	1586193	89564	1374530	33616	34261	162084	114403	0	0	679567	Linear2
R08 No 11v1	3-99	3313862	9110136	6631650	9422291	5647148	5758696	304983	1991803	912165	238011	2423556	121662	0	967047	0	10452	83792	0	0	0	375386	Linear2
R02 No 40v1	3-100	3213629	9045278	6684821	9188334	5407113	5654182	486132	2053844	896621	185120	915917	140028	6453	62794	0	19605	244144	82803	0	0	0	Linear2
R01 No 15v1	3-101	2928887	8648069	5949326	8559578	4932002	5285489	362927	2698077	2419993	3702357	6187991	2610990	111190	2024985	101181	526863	1248346	451290	14195	108543	895470	Linear2
R20 No 28v2	3-102	3172463	9051867	6795823	9234571	5365699	5879936	559443	3970499	1944944	773609	2893850	475594	0	226223	0	29611	175252	68863	0	0	119951	Linear2
R01 No 49v1	3-103	3112437	9007457	6555680	9023301	5327102	5771598	134872	1939482	1607463	279443	2767002	592089	145491	255486	183355	14329	302265	117619	21741	0	175870	Linear2
R10 No 28v1	3-104	2849165	8853428	6343500	8804518	7516421	5479455	685175	6417475	1101344	863266	5517163	43190	0	540257	0	73233	337489	0	0	0	531293	Linear2
R08 No 19v1	3-105	3047270	8854483	6254546	9179996	5028720	5240841	174706	359242	253575	958593	2139546	643213	24982	97780	22017	211894	322370	186945	6282	0	0	Linear2
R01 No 06v1	3-106	3092768	8871126	6340008	9017920	5241261	5339611	277651	2643571	337251	831087	4900686	7990	0	842232	0	31528	215323	0	0	0	504329	Linear2
R18 No 17v2	3-107	3128542	8742782	6307193	8915808	5412257	5624756	465908	5099161	666864	2927950	14221799	0	0	9356715	0	239957	909008	0	0	207231	1483659	Linear2
R01 No 39v1	3-108	2907527	8330039	6304631	8592777	5275306	5174872	275261	2994897	2487718	480140	2130913	785308	0	933584	13147	45038	330853	217340	0	26354	313263	Linear2
R02 No 15v1	3-109	3119584	8606919	6490590	8614927	5392262	5514240	259905	2900770	1311196	452108	1922146	1232411	208632	301305	71530	37109	199835	222667	28331	0	25774	Linear2
R02 No 16v1	3-110	3113240	8914350	6230822	8850189	5192459	5491421	320436	2662322	2768560	97196	1433391	905505	79773	193630	10071	0	95460	113639	0	0	236706	Linear2
R07 No 15v1	3-111	3045580	8645320	6288319	8920257	5188272	5410831	196261	2387486	3209703	361910	1901398	941450	45886	72562	168424	21092	249171	188241	12449	0	86942	Linear2
R20 No 27v2	3-112	3139465	9147703	6614425	9058077	5585686	6155112	303541	4281192	893561	714076	9431685	0	0	4148755	0	98403	1459374	39876	0	223223	541935	Linear2
R20 No 30v2	3-113	3080850	8789330	6371885	8990405	5536671	5862558	286264	2060812	2229139	826208	2149618	1189486	0	449103	11332	142334	386794	328289	0	21108	314960	Linear2
R08 No 12v1	3-114	3284446	9241232	6605638	9465951	5667550	5536391	290655	401927	588699	4157197	17261141	9314093	155182	3058824	46598	938296	4379635	3585049	133943	351633	20317	Linear2
R10 No 12v1	3-115	2867316	9051239	6311766	8920309	7172828	5463169	996434	3646732	2050342	1729513	6272866	1658061	0	1260492	0	190278	629834	208022	0	50539	534339	Linear2
R01 No 38v1	3-116	3088054	8748843	6313005	8742539	5254995	5499514	2157284	4061501	1921946	246923	1619165	595300	39014	467844	31096	8178	147715	72210	0	0	242287	Linear2
R08 No 24v1	3-117	3139080	8913218	6473620	8930894	5481385	5336208	139818	729247	2576507	284202	2095140	1976018	443936	131185	233142	8101	171407	234552	39173	0	177838	Linear2
R10 No 07v1	3-118	3019934	8681850	6310717	8579033	5163053	5148139	362058	1483069	879166	1897479	7340850	1931239	360700	442617	116143	345231	1604815	601305	62649	27637	8983	Linear2
R10 No 30v1	3-119	2934072	9020951	6660953	9178235	7773761	5783761	901438	1999469	2334315	439246	3005463	1197250	65040	949179	38459	18578	151528	105940	0	0	248272	Linear2
R11 No 11v1	3-120	3036618	9008682	6334677	9046084	5338532	5458866	284899	1213696	4111243	2073718	9780675	6016022	684137	4746709	122034	176995	683327	628039	71535	117511	631064	Linear2
R02 No 10v1	3-121	3064975	8674434	6455641	8878215	5360258	5504000	278106	2528326	2613432	368875	2286045	1592278	111337	354079	65702	33298	262802	354125	25931	0	99671	Linear2
R07 No 14v1	3-122	3022925	8520576	6199689	8944731	5148721	5096209	446497	4705168	2335452	1939498	9840945	1901172	70364	4075475	49956	99704	706306	253141	0	125257	1544281	Linear2
R07 No 10v1	3-123	3027844	8393763	6120677	8639986	5184812	5352356	208031	1907025	1919723	826083	4268909	1152795	0	406484	37377	60051	349775	185662	0	0	30880	Linear2
R10 No 05v1	3-124	2892699	8465563	6062774	8761431	6036213	5163837	124256	2749676	3958938	527407	4227294	2558828	217049	824182	103057	0	237880	203288	7859	0	269282	Linear2
R07 No 26v1	3-125	2922349	8558905	6401513	8974741	5267325	5538156	162691	664751	159310	896941	7101224	529819	0	1503232	0	58846	463264	37276	0	0	189880	Linear2
R08 No 22v1	3-126	3040488	8587005	6018554	8802808	5174774	5392138	162082	1425276	1781672	354425	2409087	938106	251052	241648	119624	25127	420423	262516	30186	7562	157953	Linear2
R01 No 09v1	3-127	3064066	8895337	6439160	8895104	5449471	5513352	328027	2967442	1887355	709836	1253442	632092	0	69918	34152	127896	250400	218450	0	0	14978	Linear2
R10 No 10v1	3-128	2895512	8859981	6334205	8979983	7190421	5464615	774048	1838519	1338597	756110	3288539	759397	6066	515433	0	62044	240674	92331	0	0	319319	Linear2
R02 No 46v1	3-129	2975732	8650052	6217405	8378312	5175123	5137768	348597	2542312	1385252	234002	1956249	802909	83847	114551	26681	0	102849	60579	7541	0	30126	Linear2
R01 No 48v1	3-130	3114461	9003449	6493660	9066220	5396988	5448074	500227	2359269	1577245	967957	2978519	1387924	23723	263467	0	20677	171201	106354	0	0	216440	Linear2
R10 No 02v1	3-131	2970023	8857466	6499932	9205280	7224004	5171196	147129	2503515	1972328	155272	1077417	953748	242731	202578	283802	10447	88331	128908	22531	0	26149	Linear2
R19 No 11v2	3-132	3000170	8574373	6309614	8651509	5400490	5362656	485196	2463918	167859	3325760	16250382	206700	0	2066479	0	454021	1554501	68796	0	59825	190151	Linear2
R07 No 21v1	3-133	3013765	8861595	6392907	8908642	5312373	5299249	287512	4585684	1715726	1631298	15318673	441642	0	6344976	0	55862	739192	0	0	109607	613197	Linear2
R11 No 21v1	3-134	3148345	9051748	6470471	8924410	5499397	5669278	4813066	5836487	5790519	2530828	8757046	2960979	104734	970212	55614	128465	439711	263354	0	8056	952842	Linear2
R20 No 25v2	3-135	3075928	8550086	6253792	8578381	5248626	5320715	160042	2037697	1036933	1064608	3371152	801668	0	158483	57128	224772	878875	410628	14608	0	6858	Linear2
R01 No 22v1	3-136	3056095	8806960	6443953	9036960	5333387	5327901	323070	2178535	2497665	2047728	9051295	1424703	99700	637211	79624	98245	565513	118788	0	0	535339	Linear2
R08 No 25v1	3-137	3136309	9071863	6427938	9096511	5599419	5607068	3319890	8775355	4010404	484963	8323697	1670684	180559	1498624	52955	0	196929	68406	0	0	775613	Linear2
R10 No 08v1	3-138	2896197	9042394	6719410	9008337	7950437	5529956	931879	3375639	1427564	464365	2402791	396815	0	982951	0	37288	179598	40195	0	0	545185	Linear2
R01 No 61v1	3-139	2851218	8581540	6048793	8849663	5220235	5067480	411090	1410012	516802	794756	7043061	39623	0	419863	0	44106	468003	0	0	0	50335	Linear2
R20 No 15v2	3-140	2972601	8798927	6406287	8993881	6417895	5466735	444332	1978615	833689	693875	1502474	257594	0	298166	0	72407	201323	77573	0	0	295717	Linear2
R01 No 54v1	3-141	3062731	8811790	6499121	9045233	5406347	5674675	328272	1160727	4111580	1153436	2284854	2224249	177400	301403	388863	170604	327673	327409	17074	0	405130	Linear2
R09 No 01v1	3-142	2866331	8422470	6196352	9079083	5331194	5369336	379016	1484941	2669606	727776	4004084	2579957	163807	325835	59422	64366	488141	445848	14243	0	288421	Linear2
R02 No 42v1	3-143	2924022	8419498	6201758	8611655	5122771	5178135	405243	2944349	835016	670933	5351125	0	0	1500232	0	15359	207204	0	0	0	424277	Linear2
R07 No 12v1	3-144	3060594	8589924	6262316	8987562	5181050	5335452	372571	4540632	436967	768801	9272604	0	0	2553980	0	46922	682138	0	0	55743	805267	Linear2
R07 No 13v1	3-145	2993509	8566056	6328087	8964656	5230449	5075987	154574	1095831	1695341	802357	2714839	1490172	56141	1408385	76273	60413	164678	158817	0	13849	291108	Linear2
R01 No 31v1	3-146	3000143	8557260	6240236	8850152	5209336	5005408	760756	1932412	1888623	299044	1216127	340384	0	231925	9350	0	61128	25544	0	0	139543	Linear2
R20 No 16v2	3-147	2934979	8505653	6137285	8691451	5863186	5005379	126463	1051473	1829086	1461026	11310673	4099994	208403	2237130	73171	223156	1213447	873712	0	85541	284370	Linear2
R10 No 09v1	3-148	2756347	8436584	6290075	8719761	7679145	5138259	565231	1924779	2509553	328522	1362000	1197784	51618	315261	84080	7275	87388	116958	0	0	163203	Linear2
R10 No 01v1	3-149	3062926	8868055	6412499	8984997	5469742	5316632	803961	1807771	256431	4159916	9631469	0	0	566064	0	349208	691188	0	0	0	140795	Linear2
R09 No 14v1	3-150	3115264	8516632	6314727	8709589	5297094	5315182	504413	2801058	714415	1844164	18828762	68230	0	6363961	0	69672	865001	0	0	129740	749030	Linear2
R01 No 40v1	3-151	2965252	8724854	6371101	8888688	5441592	5383967	209597	1115803	1007354	252103	1633896	1082160	0	399694	6676	0	197606	129393	0	0	145590	Linear2
R07 No 11v1	3-152	3003312	8712589	6507851	8929674	5412040	5220906	2935583	6496883	1258125	1372462	7911217	442326	0	997572	0	86358	385783	39870	0	10772	616390	Linear2
R01 No 32v1	3-153	2980681	8796197	6434919	9088270	5438078	5233897	564570	3214130	1837046	222900	1255127	412155	0	254876	0	5314	67916	43728	6461	0	390884	Linear2
R07 No 24v1	3-154	2971311	8663284	6204689	8441734	5027926	5340043	213883	2078459	313063	885609	8433283	7490	0	1230278	0	62381	636117	0	0	11976	133014	Linear2
R01 No 28v1	3-155	3030209	8649048	6295162	9051872	5437993	5391915	198444	1305563	2595900	728721	2478988	1844314	231775	152432	24549	35851	208539	278400	17812	0	107164	Linear2
R01 No 24v1	3-156	3032804	8872490	6531353	8888239	5620189	5588912	259422	1267458	1302670	328470	1994944	470236	0	727119	0	9715	48730	28454	0	0	123885	Linear2
R09 No 16v1	3-157	2952083	8546321	6325870	8813779	5342481	5267849	291113	1388717	1942858	207886	2161995	894868	77799	697365	12410	0	57354	43367	0	0	336794	Linear2
R19 No 01v2	3-158	2998148	8707286	6427658	9243988	5610898	5191099	213437	1501584	1035967	1269946	4286957	310214	0	2516514	0	514574	1704996	241071	0	409919	318005	Linear2
R01 No 16v1	3-159	2957475	8502125	6164942	8771742	5257219	5168450	190960	2618794	3959331	842870	3001654	1458593	223650	827675	136872	64569	170475	151173	17990	6941	548833	Linear2
R11 No 26v1	3-160	3004800	8696749	6247743	8891854	5243107	5289052	475180	1976494	631648	725202	7112248	718171	23747	491802	0	33348	354732	74638	0	0	55914	Linear2
QC20-2	QC20-2	4379524	13034840	8652861	13186637	7661090	7881852	1004801	4693090	2584328	2510315	10198068	1580704	103314	1672718	42566	313444	928081	280876	5891	51785	669635	Linear2
QC21-1	QC21-1	4783070	14622149	9071060	14314910	8045845	8512851	1068574	5005834	2763756	2610691	11090325	1687855	127304	1903863	59796	345496	1018201	288002	9444	62769	757818	Linear2
QC21-2	QC21-2	4365424	12607594	8819107	12916923	7681257	7851825	930603	4192063	2258738	2485704	10107706	1540047	103716	1718760	39466	321912	949330	279662	0	55605	655535	Linear2
QC22-1	QC22-1	3698844	11443313	7747650	11822775	6976323	7263311	866912	3910592	2235456	2226305	9082670	1407532	80451	1505963	36211	295944	873741	248959	8355	43010	598648	Linear2
QC22-2	QC22-2	3863950	11217507	7733010	11451724	6765098	7065935	903190	3918948	2062686	2246904	8769024	1317890	99470	1521599	43424	282951	814706	228864	9436	51581	594058	Linear2
QC23-1	QC23-1	3698461	10610702	7601943	11055219	6551246	6787182	861552	3909930	1927798	2197420	8374413	1307886	82376	1509617	35422	291992	854955	239702	0	42296	522498	Linear2
QC23-2	QC23-2	5008675	14806318	9200637	13859977	8358693	8066258	1168516	5159468	2624906	2698266	10776690	1550642	113155	1846808	53408	354720	922034	277157	6893	61916	734546	Linear2
QC24-1	QC24-1	4303811	12025073	8214325	11855193	7404449	7396808	954298	4419535	2186631	2362155	9070174	1381651	99629	1628460	45233	311274	858196	257757	0	47999	614598	Linear2
QC24-2	QC24-2	3901042	11272019	7923494	11385010	7144632	6900233	922522	4300627	1978931	2276463	8843009	1480838	94053	1581737	35389	305796	834914	240064	0	46449	586598	Linear2
QC25-1	QC25-1	3596570	10618078	7666565	10694432	6714553	6575827	881501	3979065	1820014	2148439	8076909	1289345	110997	1395141	40543	281688	775882	196612	5029	45507	552803	Linear2
QC25-2	QC25-2	3655307	10413666	7478864	10460980	6484360	6526049	809929	4383958	1962916	2115160	7976219	1284770	108494	1435936	42777	294760	806516	229662	51906	43879	513098	Linear2
QC26-1	QC26-1	3368723	10067150	7082682	10345414	6216196	6028968	727823	4106889	1827490	2018033	7618737	1179713	78312	1299459	31386	272151	729660	201977	0	45611	497267	Linear2
QC26-2	QC26-2	3355293	9952124	7039124	10080429	6516810	6251543	748301	4268949	1778883	2079452	7739870	1352303	76422	1307218	28827	285286	738318	171916	0	43855	496681	Linear2
QC27-1	QC27-1	3579875	10202998	7431364	10460234	6622212	6094980	833515	4440272	1700688	2150471	7813735	1194120	80377	1350499	35548	304341	758308	193257	0	36884	541004	Linear2
QC27-2	QC27-2	3552806	10260997	7301883	10683181	6849234	6400368	819566	4415768	1771235	2120665	7939570	1219725	81655	1372429	37678	288961	774757	226085	0	39775	496041	Linear2
QC28-1	QC28-1	3434024	9867654	6950234	9853617	6330729	5898540	828385	4033423	1782941	2033526	7561260	1307400	69553	1316606	27411	267547	725177	207052	0	42514	491731	Linear2
QC28-2	QC28-2	3374278	9719622	7119886	9910886	6386186	5958057	718299	4240219	1491205	2060436	7658308	1265257	71973	1305798	33490	280593	710904	194746	0	38931	476572	Linear2
QC29-1	QC29-1	3383240	9629901	6887434	10103806	6346785	5874709	870049	4445123	1619051	2013560	7508490	1111331	74625	1235745	28497	270570	753347	226907	0	36670	517217	Linear2
R18 No 13v2	3-161	2768295	8003583	5610076	7680141	4543219	5123385	102703	1488446	2484347	88522	405453	267294	30567	95749	52641	6514	61739	82098	0	0	218679	Linear3
R02 No 48v1	3-162	2628940	7335220	5350837	7444654	4385409	4573108	91125	1542397	1152421	111373	987052	510159	71930	45320	19173	18520	165731	156997	23824	0	13344	Linear3
R20 No 21v2	3-163	2799246	8025265	5594634	7512191	4728462	5227248	93463	1339016	246995	380348	979419	25086	0	347262	0	141898	342238	7835	0	36372	290947	Linear3
R20 No 26v2	3-164	2845346	7953497	6026933	8042956	4839613	5628327	2282760	5690859	1972262	24521499	56509758	7804736	124350	4977359	25038	62947	303957	95964	16504	13164	433492	Linear3
R02 No 06v1	3-165	2803667	8013168	5820314	8069581	4584636	5019423	119335	1268371	1543046	172675	1036380	1234939	70885	31048	13078	11754	91109	191859	6135	0	0	Linear3
R01 No 67v1	3-166	2733479	8086183	5915032	7744905	5179543	5857226	652123	4735042	478385	1864225	8927076	0	7568	2568877	0	108989	368258	10648	0	37596	2722377	Linear3
R01 No 25v1	3-167	2809765	8140007	5968654	7912584	4913128	5420396	359851	2205490	1389548	461892	2492892	461990	43992	790497	19606	29019	198230	54318	0	12232	223611	Linear3
R02 No 03v1	3-168	2870631	7877278	6037164	7987862	4774983	4927358	381135	2703773	2116524	693271	1270752	841903	49145	271930	0	136055	248411	271938	0	23857	112681	Linear3
R08 No 04v1	3-169	2834906	8303292	6028577	7847524	4832156	5298410	499783	2140587	1671225	446227	2634722	865015	17455	743189	27356	15182	125592	47435	0	0	265382	Linear3
R01 No 04v1	3-170	2780784	7971543	5829383	7768555	4672349	5217283	226686	3343882	1200116	1431917	7628465	156091	42063	608806	0	99985	436255	22029	0	9828	131085	Linear3
R02 No 28v1	3-171	2842247	8331504	5832159	8007087	4879814	5431968	440590	5541045	2321603	420397	4499557	9743	48038	648148	0	20362	310897	0	0	20421	203176	Linear3
R08 No 13v1	3-172	2770093	7869190	5915950	7810419	4669047	5121213	69665	745383	994486	176397	1278267	545679	71380	291294	25104	19348	121505	105249	15491	0	87598	Linear3
R01 No 62v1	3-173	2834389	8007047	5797409	7598141	4888212	5104331	774643	3825334	2077804	1722763	7677219	331481	25655	3540650	69021	183003	873113	64524	0	143259	1806053	Linear3
R02 No 13v1	3-174	2765043	7891505	5863044	7586210	4930067	5735799	2351179	3598645	6582238	2003493	4723033	4745116	187493	678566	48530	100136	309898	498168	10138	17129	226217	Linear3
R19 No 08v2	3-175	2634458	7563504	5588612	7452045	4724237	4957470	580456	2900283	1668610	6472561	23582057	1624047	70421	2713450	0	411392	1782271	277362	0	86108	129865	Linear3
R02 No 01v1	3-176	2819619	8162294	5864616	7893412	4756433	5515288	4084176	7159478	2601884	382700	3984305	405495	36830	637212	0	14518	182578	35003	0	0	913611	Linear3
R09 No 19v1	3-177	2839889	8091035	5854943	8023059	4933229	5312168	285534	3415544	739674	924637	7653702	0	42788	1608906	0	69917	444690	0	0	36504	224948	Linear3
R02 No 44v1	3-178	2602347	7315460	5391482	7144239	4535826	5140602	701100	3961274	3428741	2318240	7246657	2508575	46944	1549344	19850	116363	688503	357686	0	43213	275320	Linear3
R07 No 25v1	3-179	2843942	8076582	6055625	7801940	4898243	5533292	139350	2348508	2047538	806648	4742287	506902	15434	3337503	23767	114092	804498	182761	10470	209292	581542	Linear3
R10 No 03v1	3-180	2638008	7985732	5565743	7515167	5024665	5235960	582368	3274224	889743	934900	2899645	40017	22815	667572	0	71215	175741	12195	0	13441	318807	Linear3
R02 No 34v1	3-181	2679705	7823877	5635191	7560106	4732685	5375244	306014	2617040	1918771	243041	2462891	659833	107312	302033	26885	7019	198466	91100	6558	0	220902	Linear3
R11 No 17v1	3-183	2804529	7917140	5828852	7908953	4678347	5299890	231864	2175318	783625	151639	3243030	0	20909	989300	0	18304	250167	0	0	22449	176210	Linear3
R10 No 21v1	3-184	2535889	7315523	5191326	7339722	4826083	5084699	781896	5090542	1383552	205507	3063813	127207	39761	1050441	0	0	138348	19391	0	0	837856	Linear3
R02 No 29v1	3-185	2700223	7829150	5717194	7675816	4672339	5262640	210801	1039162	822175	621199	3266918	673508	37740	466381	5225	33860	248809	99237	0	11490	71374	Linear3
R01 No 60v1	3-186	2818962	7853785	5858472	7366947	4729799	5177318	209654	1703747	2849984	559874	2884886	1550343	108703	171174	63434	36737	168317	179149	18090	0	33041	Linear3
R02 No 21v1	3-187	2651306	7546439	5577902	7099871	4571641	5160565	360871	1699406	911476	463385	2329331	126744	35729	113250	0	27037	138505	19054	0	0	155938	Linear3
R07 No 23v1	3-188	2858255	8236873	5986527	8164973	5026771	5444996	854505	2299850	1454246	1404864	7364050	1013651	51785	1229271	6624	117247	932975	165306	0	47406	135497	Linear3
R10 No 18v1	3-189	2698741	7995146	5687674	7980590	5831797	5232300	421556	1921479	2529054	916206	2510625	1473145	22444	876739	31782	126780	320047	304955	7049	43132	392143	Linear3
R02 No 26v1	3-190	2596768	7478697	5596883	7809101	4687703	5061927	569416	2726947	310582	1997085	8469772	0	0	440057	0	316679	1419890	0	0	30837	70443	Linear3
R02 No 08v1	3-191	2766279	8025187	5826474	7593886	4760713	5678666	236686	2525973	1179552	718342	3105881	172310	35525	2783106	0	112699	561181	65234	0	143139	1040619	Linear3
R01 No 42v1	3-192	2680834	7820911	5755523	7690098	4673815	5270318	284783	2458956	3453223	139584	717086	710991	59199	99219	47860	6297	62136	113331	6950	0	47315	Linear3
R10 No 14v1	3-193	2887688	8729397	6649946	8991142	6500397	5810289	97559	984520	1566295	502816	1731378	1605218	143811	92292	49013	140224	271927	539491	42486	5322	13580	Linear3
R09 No 08v1	3-194	2989787	8670315	6220572	8488249	5148940	5651840	2392023	3013985	3149088	957175	6959752	1646490	58134	1062703	52010	59495	612306	195902	0	21049	524909	Linear3
R02 No 23v1	3-195	3007027	8416581	6091625	7614117	5297814	5942965	70736	797264	1539501	287142	1144829	481151	56384	255287	29394	26608	150575	109923	5223	0	91493	Linear3
R08 No 26v1	3-196	3088692	9293676	6474541	9639095	5678220	6135595	336154	2473513	837808	785700	8157156	0	26988	1126829	0	54440	785564	5455	0	47899	88991	Linear3
R11 No 10v1	3-197	2869072	8693629	6013772	8144478	5119883	5857093	481246	2677358	3469403	575087	1339878	462942	35794	132109	63107	32944	75041	47492	0	0	149378	Linear3
R18 No 14v2	3-198	3081206	8851446	6485786	8713118	5476601	6049842	477373	4055904	1126888	345376	3110924	0	53940	2586702	0	24434	215763	11326	0	110934	2742270	Linear3
R10 No 17v1	3-199	3061146	9286091	6921811	9324525	7427520	6353088	447885	1958607	944310	2161622	10011524	885596	66867	1654161	0	186766	736349	156334	0	64370	281389	Linear3
R01 No 52v1	3-200	3127805	8953671	6302011	8981216	5516461	5915689	480974	1863622	1515941	678702	2405819	418007	41316	438210	12914	107878	337097	72668	0	17372	164157	Linear3
R02 No 41v1	3-201	3055487	8842123	6287388	8555551	5441174	6159965	308779	1901386	1143384	925359	4566515	1344935	110158	503578	18974	169284	627815	278823	39538	17381	34484	Linear3
R20 No 24V2-4	3-202	2767784	7982767	5809985	8165803	4802509	5302994	533587	1905569	1895118	2247663	7452929	1494095	64643	1549749	11790	355483	1072781	467289	7412	102284	390580	Linear3
R02 No 27v1	3-203	2715951	7483388	5680276	7429024	4488274	4995644	684106	1472352	1488062	602451	2886301	1139849	29406	598057	54847	29972	264469	129923	0	14572	179274	Linear3
R02 No 25v1	3-204	2656440	7627660	5681079	7750201	4708576	5220045	190648	819682	2326265	422353	1483188	1275911	82001	184387	64598	67385	197946	291500	48068	0	114810	Linear3
R10 No 26v1	3-205	2620531	7987261	5859551	8082367	6330604	5469713	342192	1122588	490412	522411	2848992	0	13267	666175	0	55708	235196	0	0	17099	60752	Linear3
R07 No 18v1	3-206	2870490	8392384	6085333	8270563	5098925	5525723	271960	2269616	2378688	467186	3323901	1338004	49621	747956	23223	26602	220534	167758	0	11933	294380	Linear3
R02 No 31v1	3-207	2885956	8017760	6106418	8085255	4928725	5515205	357055	2046257	2513215	785046	3570510	1826909	104888	676933	76883	155825	605701	492173	24643	46708	375262	Linear3
R20 No 23V2-4	3-208	2714180	7918902	5823647	7538101	4742328	5356945	103211	679783	330546	742404	1846413	0	0	962686	0	376755	774511	32992	0	121542	140718	Linear3
R08 No 16v1	3-209	2866717	8060050	5973050	8617403	4987449	5395260	2245488	3726423	1154138	7131507	30764158	490543	62109	2032969	0	160721	813983	26476	0	30874	234504	Linear3
R08 No 03v1	3-210	2716291	7782977	5527786	8020283	4572576	5214439	547704	1432685	1808913	3451234	7425570	4924376	64828	1735719	9274	351165	864054	704488	10499	78090	152861	Linear3
R02 No 32v1	3-211	2575962	7403617	5345269	7425068	4397435	5081627	231901	1818933	2695879	612301	3792498	1471200	115243	234983	90936	59832	356135	216051	26700	0	101323	Linear3
R02 No 49v1	3-212	2623104	7540161	5671643	7550872	4492826	5184803	439822	2846028	873998	826831	5652400	152591	42453	2314767	0	46451	336732	23427	0	55193	1119354	Linear3
R20 No 20v2	3-213	2577017	7416720	5505060	7255929	5121016	5164795	181198	2687887	1470772	599537	4244552	418920	36733	3423015	0	54255	303078	71746	0	106204	564314	Linear3
R20 No 18v2	3-214	2638155	7722468	5793945	7833497	4980711	5461630	178685	2893436	332634	10316515	38775182	54795	7197	10340984	0	1177431	4371921	22601	0	601614	1158519	Linear3
R02 No 38v1	3-215	2464952	7342544	5431994	7162835	4452496	4865421	177963	1089586	1376700	911209	2988193	942173	12877	1335217	7540	230361	840559	538549	5809	156814	224489	Linear3
R01 No 55v1	3-216	3156750	8867629	6593240	8721770	5874769	6121084	561529	3147647	1465656	5012542	11063945	1284489	19685	2416812	11350	898749	1670301	305650	0	168374	443826	Linear3
R11 No 13v1	3-217	2553466	7453826	5635820	7743704	4601108	5134400	96607	929116	1579246	175579	688837	448443	50437	153510	33927	33076	112561	135033	7701	6095	71145	Linear3
R10 No 19v1	3-218	2501382	7581686	5630031	7841241	5759943	5169278	112813	1443470	1119261	503555	2834679	582748	18253	149114	52034	118905	636285	238775	10274	13043	5370	Linear3
R07 No 20v1	3-219	2594985	7377471	5419218	7446513	4481639	4873461	293335	1902427	2093333	1476340	3550393	1416799	62872	170593	82085	137621	347654	201909	11736	0	24497	Linear3
R10 No 24v1	3-220	2705287	7587486	5740309	7453079	4662870	5053567	270190	2213855	1680604	638114	4807279	2285794	73992	342109	11782	57483	495695	378708	23310	10432	33416	Linear3
R20 No 06v2	3-221	2673940	7649773	5599750	7758141	4795017	4979571	52667	688198	823648	1681576	2737065	921440	7698	521810	35451	892779	1436201	917629	13878	107011	88559	Linear3
R01 No 29v1	3-222	2574935	7688881	5465882	7641472	4246955	5508444	134667	1894681	697611	252070	3964995	103499	41518	1647859	0	18590	463822	27261	0	48332	313333	Linear3
R01 No 30v1	3-223	2517386	7664475	5545849	7578622	4524904	5078434	143463	1528331	1897361	104326	709145	699788	49045	93609	41675	6756	71693	158966	9752	0	24307	Linear3
R20 No 13v2	3-224	2970882	8447310	6175784	8308966	5597530	5682678	153133	2316475	1117164	713332	5709319	677773	8416	2505162	0	74666	602746	159187	0	92050	1250426	Linear3
R20 No 17v2	3-225	2542502	7276358	5557998	7399348	5944323	5010682	297314	3083050	853018	1238029	6177546	127579	26714	170607	0	117236	466210	33358	0	0	30107	Linear3
R10 No 25v1	3-226	2682184	7613232	5645708	7862642	5878196	5208919	876911	3051850	1842784	130202	2670264	481012	88197	269185	45576	12438	154886	61517	0	5212	161586	Linear3
R08 No 14v1	3-227	2670949	8297098	6195544	8696671	5245614	5714713	4410833	7455505	2592688	7425277	29374432	2666619	57952	3628452	32638	1010219	6211295	725343	5277	254556	1138469	Linear3
R10 No 29v1	3-228	2771156	8087043	6353630	8178093	6724010	5485347	216866	1888001	1194403	5093158	15219506	1576281	16018	911049	0	507380	882323	161493	0	20972	198563	Linear3
R20 No 10v2	3-229	2649331	7578627	5641908	7343915	4913932	5355473	229538	3317527	892591	278739	2568005	19536	0	600893	0	17631	329012	0	0	15295	193720	Linear3
R18 No 20v2	3-230	2457725	7130430	5418473	7449856	4186544	4677781	106390	444565	1565724	483382	1017480	480045	23905	136488	34327	228184	523568	395033	22475	22203	72557	Linear3
R18 No 11v2	3-231	2518996	7424722	5491090	7566984	4384322	4948579	420350	3972502	1198985	3592821	18673061	0	17112	3596647	0	301494	1605338	7973	0	133697	486525	Linear3
R20 No 22V2-4	3-232	2556682	7206807	5517143	7369812	4558252	5160004	167803	1700898	588229	176059	1087874	0	14621	826871	0	25358	158855	0	0	35809	437188	Linear3
R20 No 24V2-3	3-233	2559333	7469782	5523726	7383250	4545276	4989223	498967	1888460	1755243	2188284	6889871	1291606	54446	1498948	9509	335619	1061901	457811	0	108605	355762	Linear3
R18 No 22v5	4-1	2503066	7117746	5215352	7322141	4194117	4898023	253746	2322153	428072	604622	5218653	0	0	1123992	0	26141	305196	0	0	16909	536238	Linear3
R20 No 20V1	4-2	2298823	6858704	5479869	6794176	6222079	5004667	373405	2516336	1088351	285228	2477012	341701	0	897728	0	25838	162309	36512	0	24620	342104	Linear3
R14 No 07v5	4-3	2460972	7251775	5162164	7321280	4114164	4697937	636728	2101951	1216148	103873	1228976	275597	0	201982	0	1567	58746	24635	0	0	116444	Linear3
R20 No 16v1	4-4	2254050	7166633	5051175	6880362	4385747	4497792	881419	1239399	2176324	475314	2588205	1492610	302957	330626	112306	86827	301410	257871	14627	15531	107304	Linear3
R17 No 09v2	4-5	2553149	7273177	5401620	7461223	4269915	4787952	137934	1578588	1637203	565069	2001090	497069	0	140362	15854	91670	357992	187729	0	7329	19512	Linear3
R17 No 08v5	4-6	2451111	7143552	5523673	7499738	5109195	4525775	604991	1420806	2346535	65741887	59528893	21032971	153756	6345935	9834	20819194	11421260	5219762	77435	1022505	653734	Linear3
R17 No 21v2	4-7	2448326	6896105	5102884	7027777	4203334	4865035	201062	1053026	271183	403407	3320157	0	0	3238738	0	23541	277112	0	0	73940	1026456	Linear3
R14 No 04v2	4-8	2432611	7146189	5387074	7149616	4146502	4832720	275544	2954388	2927188	619440	4390238	997622	130099	1760417	33207	24379	216439	107603	0	23694	632374	Linear3
R18 No 16v5	4-9	2480372	7185123	5241145	7122561	4173837	4932859	136858	1083274	751407	431250	2416823	619007	13079	159718	0	47494	317914	151319	0	0	48592	Linear3
R18 No 07v5	4-10	2394761	6818869	5311113	6871932	4106692	4636402	109835	929518	572183	468025	2779623	436659	0	197828	0	50549	297969	97627	0	0	12420	Linear3
R20 No 18v1	4-11	2300366	7070150	5111951	6913380	4668913	4852085	571531	2176378	261840	7857962	40939898	104004	0	7205075	0	734496	3625067	0	0	336409	514159	Linear3
R17 No 06v5	4-12	2429940	7211877	5291474	7311367	4250029	4699146	481051	3610858	980743	2358815	15053320	424253	0	11783597	0	221240	1696951	78622	0	572469	2549544	Linear3
R20 No 06v1	4-13	2416847	6897485	5352512	6964392	4714124	4634924	31709	492276	461487	959706	2726591	1021221	13664	341068	0	252759	691027	460280	31873	30395	0	Linear3
R16 No 15v5	4-14	2401934	6896903	4925105	6932243	4091908	4598042	152144	1584110	2432094	862745	4125541	1114429	178957	426994	30543	22099	124325	73789	0	0	359475	Linear3
R13 No 08v2	4-15	2406252	6794618	5004402	6707531	4158531	4483172	222801	1517732	515231	791636	4712520	357121	44952	2849629	0	55340	343733	52082	0	61263	410611	Linear3
R17 No 06v2	4-16	2453544	7185440	5383088	7222204	4284145	4689642	469356	3965383	1548557	451651	3117593	417224	45427	1217719	0	98417	656059	204701	0	92372	1101499	Linear3
R14 No 06v5	4-17	2387971	6970116	5232766	6868643	4132442	4728264	176706	3219262	2654969	362960	1819014	314006	38957	68452	33064	19395	159713	50494	0	0	12979	Linear3
R18 No 13v5	4-18	2426030	7088507	5304653	6895318	4166250	4560476	106706	967444	1310821	784946	3706008	1445169	150472	338318	23643	50364	368581	315888	46797	0	56432	Linear3
R13 No 09v2	4-19	2435169	6958944	5199077	6962171	4163189	4777138	203480	1686721	1681744	457362	1414455	204230	8915	78164	47495	47810	96599	40131	0	0	41117	Linear3
R14 No 01v2	4-20	2439744	7078410	5155925	6991684	4108084	4547858	329714	2330710	1158999	834490	4569112	0	23634	200102	0	116911	521381	0	0	0	19623	Linear3
R16 No 01v2	4-21	2498234	7470791	5323289	7591585	4315281	5007311	724806	3579460	5582258	188743	1493655	609812	133952	47300	233017	0	65596	37900	7406	0	111876	Linear3
R14 No 04v5	4-22	2335310	6866067	5013842	7092907	3970497	4482287	265102	1809274	1155525	538784	2696561	286404	25492	353668	0	19500	108979	37126	0	6731	123542	Linear3
R17 No 16v5	4-23	2413721	6987074	5203665	7052603	4091495	4667972	214237	2177811	5382728	881177	4215777	2668706	313781	425731	137780	52466	312635	362702	20239	6114	351693	Linear3
R18 No 06v2	4-24	2402741	7139904	5403988	7245652	4255616	4966890	413615	4771628	2117403	883731	4574154	535432	41962	2062500	9009	85140	422303	97058	0	72649	1447402	Linear3
R13 No 05v5	4-25	2396230	6880457	5157490	6885022	4072948	4531636	292676	2642666	583573	1124861	8482497	6169	17682	3091095	0	91462	884545	0	0	122283	1347401	Linear3
R17 No 15v2	4-26	2446663	6844723	4779654	7037760	3739822	4716990	290256	4300813	526416	694558	7850430	13832	0	1866740	0	42735	559680	0	0	48121	591122	Linear3
R17 No 09v5	4-27	2406199	7027768	5311285	6962871	4345464	4870308	184546	1589319	1501001	951463	3166234	1127637	22174	100922	7086	159744	662765	525562	14366	0	23950	Linear3
R17 No 11v2	4-28	2431961	7159735	5261032	7350793	4188701	4486141	105564	1284475	1016106	1284973	3277140	615921	19018	181307	13085	382336	722439	277547	0	16611	38015	Linear3
R18 No 15v1	4-29	2298617	6876413	4965481	7176097	4018906	4442758	248109	2095334	342855	2551478	19025427	737112	0	825583	0	723564	4537134	214695	7461	62153	122316	Linear3
R16 No 12v5	4-30	2489073	6998092	5413918	6974375	4106372	4528963	161105	1158399	1293738	281894	1794635	651392	28357	221984	44160	22492	197528	124250	0	0	144628	Linear3
R14 No 15v5	4-31	2284018	6780899	4905934	6918775	4106960	4474042	107757	1053204	969125	349792	2636111	669569	40251	195633	21157	10049	106630	49699	0	0	46655	Linear3
R16 No 05v5	4-32	2409760	7125001	5327449	7911059	4503079	4891814	469284	2594690	369224	16267740	54627875	0	0	5405783	0	3437231	8454742	0	0	451117	679235	Linear3
R14 No 18v5	4-33	2367242	6705959	5093645	6928745	4085579	4424007	170373	1646056	1099798	296503	2391800	433675	65704	257703	18517	43680	360370	116464	16983	6944	43239	Linear3
R18 No 12v1	4-34	2248598	6802110	4910595	6745607	3879521	4289926	511365	1476049	543675	283500	1764529	110952	0	520151	0	16586	122780	10778	0	8201	221465	Linear3
R14 No 10v5	4-35	2375199	6841198	5196510	7241303	4112677	4688479	195269	1362858	2628363	4780026	26680310	10661416	483420	1802475	53020	213485	948094	696051	34916	31820	78434	Linear3
R14 No 16v2	4-36	2337778	6619422	5132840	6790589	3987606	4418036	462584	3897728	736877	435190	3576136	78054	30850	901684	0	28228	287858	12936	0	22954	530269	Linear3
R12 No 01v2	4-37	2468106	7085311	5360947	7333895	4203354	4891544	90596	2105820	540157	213392	4073311	0	29502	1302836	0	15902	682864	0	0	61515	512135	Linear3
R20 No 26v1	4-38	2173335	6421383	4801421	6688682	4923688	4624743	2603656	4061642	2186483	6853560	18532903	3565089	359216	1222495	49264	53325	287695	147377	45036	9264	248551	Linear3
R14 No 09v2	4-39	2331688	6817299	5268535	7240939	4639208	4579434	439789	1925378	1746324	25693233	20872960	3369900	19872	776321	45118	5093184	5865078	1104210	10916	71203	133269	Linear3
R13 No 17v2	4-40	2279997	6979798	5205901	7004590	5220994	4541741	315878	3048559	722631	1319120	9710945	0	25553	3855021	0	118767	1028776	0	0	181560	1458567	Linear3
R16 No 13v5	4-41	2298336	6764446	5102936	6880711	4091785	4414377	215368	1381724	1890251	696768	2473245	1010004	20185	257776	29995	38770	212032	162273	0	0	112710	Linear3
R16 No 13v2	4-42	2351980	6995429	5103573	7435243	4255117	4617144	433839	3198765	1049247	301928	2396511	98250	0	239301	0	50829	417446	24359	0	12070	72669	Linear3
R17 No 15v5	4-43	2360226	6982314	4919068	6644949	3980257	4589937	327004	3218889	469550	657468	4906300	0	0	471916	0	79355	522245	0	0	15214	249627	Linear3
R12 No 16v2	4-44	2309075	6827139	5126733	6872454	4094154	4693456	173070	2528831	1373105	183369	1060593	170900	0	124153	0	16691	122265	32382	0	0	171389	Linear3
R14 No 02v2	4-45	2261842	6796617	4991376	6772114	4041191	4468438	251500	1905157	1048963	601001	3058166	159348	0	568645	0	15201	114925	13149	0	73369	75974	Linear3
R18 No 11v5	4-46	2380426	6657127	5091380	6755805	3987586	4369604	220488	2205302	1006669	1524427	7245390	11863	0	1456436	0	93307	524549	0	0	40043	411745	Linear3
R14 No 22v5	4-47	2330042	6911814	5031867	6964550	4020147	4389212	67518	936436	513556	48081	318948	41800	0	46559	0	1015	15491	11053	0	0	0	Linear3
R17 No 05v5	4-48	2285722	6801207	5101933	6910182	4137578	4280434	294726	1155538	1022370	2509422	7194374	3963935	34929	786619	13682	386633	1139544	1189395	53877	48139	29975	Linear3
R19 No 11v5	4-49	2258551	6652222	4961476	6742806	3659867	4356784	419577	1621923	585908	747872	4198833	331308	0	2087567	14439	49734	421469	34978	0	69850	661527	Linear3
R13 No 01v5	4-50	2103337	6515683	4506195	6432856	3621931	4163546	400263	3665861	355410	559588	8534414	0	0	1433435	0	16161	320408	0	0	16054	719108	Linear3
R17 No 01v5	4-51	2375729	6862507	5143828	7048208	4058673	4534655	166080	1372657	1112506	260897	2366503	351761	95420	289522	82883	18940	308438	65919	0	7411	131175	Linear3
R16 No 22v5	4-52	2230702	6699784	4846113	6705337	3904740	4422568	2813383	2423195	702023	590000	4164262	358427	53123	967361	91125	5426	35836	14242	0	0	895084	Linear3
R13 No 01v2	4-53	2313431	6886879	4865924	7092785	4007074	4429278	187583	3324226	489941	310505	3770466	0	0	3140653	0	9846	184866	0	0	50152	1191234	Linear3
R16 No 19v2	4-54	2353846	6908734	5048501	7052121	4000735	4437488	213924	1215408	678872	408617	3105570	342843	0	396071	0	14027	277530	58603	0	10216	73653	Linear3
R14 No 11v2	4-55	2155145	6534488	4940866	6765273	3941259	4586427	544246	5680660	611197	412361	7394968	0	0	783364	0	20868	582550	26696	0	13243	781854	Linear3
R13 No 09v5	4-56	2297888	6638523	4972268	6577368	3994483	4516562	425753	1204669	763667	474427	2347608	490672	56371	142044	0	5415	90439	42933	0	0	57958	Linear3
R20 No 09v1	4-57	2190607	6552027	4697518	6330601	4173840	4643033	3385134	9361142	568348	1396152	11913754	13671	0	3211311	0	76269	751792	0	0	113749	2089064	Linear3
R20 No 19v1	4-58	2307497	6583920	5004255	6823729	4488314	4595507	1613533	2859093	1181964	293418	2090032	149800	0	255357	0	28116	185024	40189	0	0	89595	Linear3
R14 No 12v2	4-59	2103778	6352697	4978224	6846327	3995786	4410549	196694	2173698	582407	1611232	7618751	385465	0	846828	0	47831	372022	45306	0	11504	148684	Linear3
R14 No 24v5	4-60	2292487	6607882	4844762	6771178	3849248	4448440	361193	1781589	1598260	190395	2177216	572922	127277	540122	199217	0	131066	58063	0	5276	94288	Linear3
R16 No 03v2	4-61	2280330	6686319	4947223	7214542	4079871	4602339	182365	2984978	378081	419523	4180669	0	6816	238629	0	0	106057	0	0	0	157812	Linear3
R14 No 17v2	4-62	2178016	6433563	4654631	6549279	3635154	4363418	376985	3073970	1238574	155275	3028553	127293	0	372105	0	0	53613	7252	0	0	182574	Linear3
R14 No 01v5	4-63	2166045	6330644	4788072	6365717	3789987	4168274	670377	3006634	1006515	752667	4555805	0	0	94175	0	42809	323607	0	0	0	54272	Linear3
R12 No 09v2	4-64	2204105	6544692	4987961	6884499	4041785	4386114	301974	1913669	851707	1529016	5160046	81354	47652	1197563	0	86535	452704	0	0	42188	280220	Linear3
R20 No 20v1	4-65	2068230	6395627	5025286	6124619	5698320	4613854	330046	2306763	880783	266502	2195814	312433	29241	929815	0	24215	136840	39327	0	20479	321823	Linear3
R18 No 14v1	4-66	2255590	6383845	4778017	6849156	3889275	4366091	270582	2418751	640922	596525	4401016	0	0	2284277	0	29022	261918	0	0	47403	1412534	Linear3
R19 No 11v1	4-67	2258433	6592770	4846726	6773821	3799151	4242462	258466	1447631	815980	2396957	5260194	1439205	58651	860581	34339	217851	601246	189984	6057	53581	132270	Linear3
R14 No 14v5	4-68	2183281	6335409	4867182	6610276	3797426	4181125	427797	1603716	845223	262056	3662610	554646	69312	299857	41259	11228	219085	46464	0	0	133871	Linear3
R14 No 10v2	4-69	2274354	6744239	5165781	6840467	4127142	4739892	734523	3679289	572510	2256473	7675192	399287	0	169460	0	64238	303538	45655	0	0	41465	Linear3
R19 No 01v1	4-70	2243875	6238154	4703878	6582676	3919096	4251762	152751	1735037	1408074	449663	3704875	1042738	137036	1517224	38168	112118	688995	232891	28826	109313	177086	Linear3
R18 No 21v1	4-71	2245030	6606476	4900967	6812054	3960526	4550288	355857	2362979	494850	381865	4118159	0	0	2635064	0	0	164875	0	0	39109	1016661	Linear3
R14 No 22v2	4-72	2248811	6643860	4833459	6780791	3798312	4227613	174289	2214982	858510	214694	2011316	328894	0	194211	0	30547	174679	73611	0	0	101449	Linear3
R16 No 21v5	4-73	2163092	6449197	4872210	6511800	3850052	4168207	105640	1055682	448441	1113022	4600874	115011	0	513124	0	72138	456409	15175	0	8154	83836	Linear3
R16 No 24v2	4-74	2495242	7279593	5513901	7644663	4280278	5042312	274158	2949982	1279665	1964922	7321019	450388	0	3148292	0	249330	1079440	91230	0	160984	1104018	Linear3
R12 No 26v2	4-75	2278956	6579249	4831254	6893526	4095515	4481115	182857	2926878	924729	793495	3681351	228029	0	1245006	0	114563	781306	89901	0	101397	523159	Linear3
R14 No 20v5	4-76	2225733	6648084	4947263	6865661	3882659	4424829	83604	1528913	900450	91926	1943285	264072	267400	319332	29507	0	98877	25546	19653	11767	28676	Linear3
R14 No 20v2	4-77	2236261	6598984	4942472	6607551	3916005	4358708	90420	1445962	1707036	127168	501740	111826	44466	145665	68902	0	46097	27213	0	0	186700	Linear3
R17 No 21v5	4-78	2272051	6701865	4969802	6916373	3995571	4492386	258184	1599822	480359	998763	4726153	172953	0	1129512	0	73865	414708	29716	0	30921	1091679	Linear3
R13 No 05v2	4-79	2292797	6794640	4943386	7039482	4031913	4079466	143116	1335314	1899573	1212684	7046175	2767880	143275	2265086	60685	141029	695684	504526	47316	88222	240223	Linear3
R17 No 12v5	4-80	2275311	6535850	4824748	6847453	3979832	4340958	811797	2225932	1807121	382856	3112376	1108154	98476	344242	37253	24657	326162	161419	0	0	200397	Linear3
R18 No 13v1	4-81	2229858	6751448	4822923	6947348	3934270	4234460	80681	888790	848404	152522	1059804	669074	52948	115417	18285	5324	110435	130410	15944	0	21430	Linear3
R14 No 23v2	4-82	2324830	6554959	4945000	6838049	3891710	4198673	231449	1436139	2165463	1006244	3823054	2547112	76277	432513	48957	68535	358883	381875	17236	11881	109606	Linear3
R14 No 24v2	4-83	2253589	6349888	5010192	6913580	4030619	4310284	123715	1439412	1046015	682037	4256756	759878	0	506868	55567	32209	338940	119125	0	9249	21174	Linear3
R16 No 05v2	4-84	2238625	6526539	5208440	7252771	4332244	4693967	130480	1774874	359718	17739867	48062788	311522	0	6418450	0	5100658	13176216	247283	0	895378	323718	Linear3
R14 No 05v5	4-85	2234097	6586724	4762152	6602591	3934374	4568773	107963	2917970	515211	141174	4032518	0	0	1053206	0	0	299707	0	0	23065	634019	Linear3
R20 No 13v1	4-86	2126116	6306139	4559001	6429524	4142606	4065993	527557	2277727	1896370	187054	1659419	723343	55738	269760	31742	0	78561	61709	0	0	294190	Linear3
R16 No 09v5	4-87	2210553	6350936	4829173	6686067	3733972	4085439	101535	1222368	364686	518658	3672226	14303	0	643485	0	24620	295147	0	0	10669	285780	Linear3
R20 No 28v1	4-88	2121026	6229183	4849113	6672543	4953800	4333789	139538	1945962	1119234	162038	1396653	394140	0	102853	25391	0	44347	27360	0	0	0	Linear3
R17 No 16v2	4-89	2089097	6466763	4709223	6517510	3679558	4303777	94068	852218	972017	995515	3523550	1361653	34374	459754	33967	66012	295011	227802	0	7227	21037	Linear3
R18 No 25v5	4-90	2068588	6280553	4706930	6491930	3870622	4176253	154674	1273172	3000046	1217858	4187415	4191104	80607	544616	55292	170191	722607	1224075	69819	35772	293753	Linear3
R18 No 06v5	4-91	2206959	6425336	4850648	6652887	3872161	4240085	293863	1887553	1552466	493092	2644684	1300516	74264	648584	22582	67262	392175	362256	23814	38134	191689	Linear3
R14 No 14v2	4-92	2160537	6351834	4812519	6787262	3964501	4205925	99412	923860	805153	181565	998280	409632	0	40905	45333	16820	121734	88639	0	0	43773	Linear3
R18 No 07v2	4-93	2269765	6367220	4723693	6790391	3873376	4497596	200595	3702172	786865	451978	4363754	424743	0	766564	0	60544	471675	110582	0	23957	483255	Linear3
R16 No 24v5	4-94	2196405	6252247	4714867	6734235	3720607	4291401	100495	2158793	679567	140153	2975944	0	0	1511713	0	0	145496	0	0	19722	977074	Linear3
R14 No 13v5	4-95	2220203	6578156	4848584	6775211	3850542	4484418	122124	1360918	342322	69281	1407794	0	0	497171	0	0	50745	0	0	0	190082	Linear3
R20 No 25v1	4-96	2143588	6315968	4577012	6444229	4605403	4282647	168963	1402998	1637688	236081	1288345	746746	141912	60952	46466	22317	167393	156718	14940	0	36283	Linear3
R19 No 08v1	4-97	2264434	6331546	4925636	6796405	3986995	4317282	206716	2528805	2148415	1078990	6189744	2088162	103112	240703	76444	51851	337031	224619	6608	0	91969	Linear3
R17 No 22v5	4-98	2231056	6384860	4803942	6754724	3824985	4222118	336393	855009	89881	285277	3049613	0	0	502803	0	0	110640	0	0	0	162566	Linear3
R14 No 09v5	4-99	2204575	6326621	4972375	7030040	4360802	4225179	1196361	3289919	785609	24926365	61279975	2475924	0	1923403	0	2645011	7246059	394425	291316	101827	202104	Linear3
R13 No 10v5	4-100	2171220	6469431	4884984	6619981	3951476	4435157	621844	2021417	1027229	619883	2681408	328124	0	394283	0	46718	239316	51619	0	0	223380	Linear3
R11 No 28v2	4-101	2213419	6520883	5005141	6918088	3972314	4250032	69678	1130503	542147	459589	616852	118499	0	149427	19064	40797	39378	15638	0	8730	48581	Linear3
R14 No 07v2	4-102	2286537	6466223	4816007	6931735	3884534	4283457	141199	1937918	1815531	836588	2147203	860715	0	330617	7127	73552	327293	216874	0	13861	104743	Linear3
R16 No 25v2	4-103	2148464	6360702	4924816	6561716	3834277	4187329	124459	1892856	652441	228088	1607951	17148	0	221672	0	10600	167969	5312	0	0	88848	Linear3
R14 No 19v2	4-104	2189365	6345980	4886234	6563437	3923934	4321390	222163	3256577	2297856	1770484	6668393	961634	0	415036	0	230248	852643	224822	0	12070	59483	Linear3
R20 No 23v1	4-105	2068434	6286860	4726097	6559790	4700694	4165502	93500	892678	425759	515287	1211802	185170	0	322970	0	222645	375717	109036	0	35158	216866	Linear3
R20 No 22v1	4-106	2057538	6259549	4883101	6603926	5281495	4457931	183297	1269731	440483	161192	1448555	0	0	241876	0	25433	174865	0	0	0	79208	Linear3
R20 No 08v1	4-107	2092184	6002034	4648875	6408054	4169050	3974796	157923	1843213	2138254	112965	1027108	645471	33695	140697	51528	20314	180174	175233	0	0	143130	Linear3
R12 No 15v2	4-108	2092153	6276541	4705849	6678653	3836841	4210246	134347	1405697	2027843	202581	1083002	904472	45519	258667	41019	15294	61825	94110	0	0	77184	Linear3
R18 No 18v1	4-109	2080894	6048001	4663098	6434067	3747231	4066458	80750	984451	750967	286023	4737868	1036662	82717	905442	10326	20720	382316	124197	7183	21423	190386	Linear3
R17 No 07v2	4-110	2098217	6204421	4667680	6472772	3707558	4159340	394728	2795626	503175	993423	3004198	0	0	913499	0	78444	215388	0	0	15038	913743	Linear3
R16 No 25v5	4-111	2123774	6278483	4646051	6714190	3753651	4090576	54684	1216233	583579	193345	2443655	0	0	974596	0	23994	376036	0	0	42240	337851	Linear3
R17 No 04v2	4-112	2063698	6096093	4693068	6484595	3689589	4029561	44036	1420128	2879782	253917	1266145	770136	134235	212793	167452	72091	217730	253201	19403	8838	272607	Linear3
R13 No 11v2	4-113	2007559	5721998	4385681	6138913	3656171	3843952	314118	1555941	259208	6131983	14863442	0	0	6345358	0	1500541	3024073	56027	0	569768	822893	Linear3
R20 No 21v1	4-114	2073443	6077212	4605416	6533893	4558582	4203315	76536	618735	179039	98566	1117274	0	0	251270	0	41644	258665	0	0	19219	151336	Linear3
R19 No 05v5	4-115	2105372	6103933	4705567	6524535	3680604	4192341	448602	3916768	1060889	665639	6190610	83788	0	1008171	0	26667	323462	5883	0	16026	345224	Linear3
R20 No 10v1	4-116	2062919	6017454	4527016	6509213	4199598	4026192	186201	1803739	624121	175141	3025675	0	0	788880	0	5357	233836	0	0	16119	321421	Linear3
R12 No 03v2	4-117	2103228	5979251	4660698	6569414	3871932	4153857	430717	2931841	588138	926978	2965261	0	0	676762	0	60111	147278	0	0	0	552954	Linear3
R20 No 27v1	4-118	2068030	5780742	4522949	6466961	3742448	4014100	142410	2309051	797480	116975	2025809	149917	0	884269	6022	0	195017	24368	0	21900	350712	Linear3
R18 No 20v5	4-119	2117425	6158963	4756156	6648542	3985531	4039048	132748	1221194	1837819	1113306	3348118	1950126	95864	157645	56884	333521	1242899	1021540	29722	28956	32019	Linear3
R17 No 08v2	4-120	2128324	6280316	4989782	6927446	4618386	4120462	233795	1625303	495172	57560477	26207578	0	0	1147990	0	19864672	5395295	49741	0	210895	205882	Linear3
R18 No 20v1	4-121	2153812	6207914	4597307	6642756	3858759	4026970	83600	1038318	900902	737134	2434583	1355216	94432	148324	13452	235625	1018666	899099	75271	21410	12061	Linear3
R16 No 21v2	4-122	2027997	5955451	4592526	6461002	3679448	3853380	306321	1947661	371679	2565665	11774324	208285	0	396916	0	386930	1393436	54039	0	22284	74508	Linear3
R14 No 02v5	4-123	2085880	6232549	4782530	6403987	3815260	4065982	122668	1277597	1154359	1068652	3048037	866029	112131	226221	27234	43314	153455	86255	6889	0	16894	Linear3
R16 No 03v5	4-124	1712636	5079918	3801557	5733596	3071596	3298263	124037	3748395	237677	676196	19153708	0	0	1259578	0	22920	673165	0	0	13240	250661	Linear3
R20 No 12v1	4-125	2026939	6031484	4557374	6424626	4244768	4287205	1700900	5338782	919771	1677446	8790408	923368	0	854701	0	278941	1177948	183086	6675	44928	433848	Linear3
R12 No 23v2	4-126	2186657	6172851	4757283	6587626	4049811	4376432	668292	4899615	221563	839823	4386612	41808	0	972277	0	19934	150089	0	0	0	885759	Linear3
R12 No 05v2	4-127	2068215	6043378	4710129	6405518	3807881	3986957	198159	1433162	788730	569636	3255616	318640	0	285865	0	126279	874750	184282	0	19154	55828	Linear3
R18 No 08v2	4-128	2131058	6105010	4710493	6505033	3855556	4059505	154591	1616710	535129	2580078	15451630	0	2454	880590	0	97790	685172	0	0	11638	66050	Linear3
R20 No 24v1	4-129	2061363	6096399	4721777	6301353	4824291	3919706	142901	642718	542404	948209	2950055	796153	1676	143992	0	124957	351514	244732	0	0	7501	Linear3
R18 No 25v1	4-130	2172517	6172353	4872999	6657369	3982241	3941888	110442	1262314	2246833	127290	806932	830196	0	74481	25038	11216	97414	147086	0	0	91316	Linear3
R19 No 05v1	4-131	1984550	5907527	4528835	6113041	3667455	3976404	166604	2395194	1296496	319076	1941273	650083	0	157141	19874	17179	178159	113344	6883	0	21929	Linear3
R14 No 12v5	4-132	2022612	5997573	4508661	6386617	3579605	4052874	312920	1776534	1038031	173028	2603191	504253	23902	318784	0	7090	116086	51018	0	0	269362	Linear3
R15 No 08v5	4-133	2124908	6191408	4836177	6548629	3832131	4186576	99452	797045	899969	366905	1653329	703883	38432	185091	0	48125	259556	218708	8316	8927	69551	Linear3
R19 No 01v5	4-134	2116439	6053635	4763758	6420172	3847919	4064288	88781	1905999	797730	385925	5397792	0	0	1860253	0	52154	759594	0	0	94823	343460	Linear3
R16 No 17v2	4-135	2045908	6178507	4848088	6733573	3882695	4027805	277008	1104251	1088115	1939048	4132999	1850484	41558	229395	28451	342202	374571	390056	30915	0	41702	Linear3
R18 No 08v5	4-136	2132137	6048865	4524448	6281786	3690547	4096499	50212	1005174	446983	220970	1706948	0	0	191740	0	8494	82387	0	0	0	48453	Linear3
R18 No 05v2	4-137	2119045	6034689	4716042	6727880	3853661	4071273	549414	2746584	200402	4235220	19677014	0	0	7683182	0	508220	2072789	17449	0	267369	1309590	Linear3
R17 No 24v2	4-138	2114437	6184413	4591422	6861963	3881839	3976823	124391	1182754	1017265	5881098	20859098	1891672	30753	2866052	26492	1323423	4168430	708034	12910	295631	164954	Linear3
R17 No 05v2	4-139	2071621	6003072	4573184	6531280	3807021	3862813	90235	1068765	964723	346051	1095430	691714	0	216977	0	93080	305859	390390	7980	18816	20936	Linear3
R18 No 04v2	4-140	2072479	6143365	4700329	6517343	3816331	4090880	182690	1756545	1458257	900369	2850858	443311	0	335385	74945	146594	417350	105124	0	16388	144755	Linear3
R20 No 15v1	4-141	2032033	5815230	4204116	6219048	3906077	3993368	1790201	2040186	3407954	643272	2876286	1128150	145046	233692	18282	19787	74588	76273	0	0	98428	Linear3
R18 No 24v1	4-142	2128501	5937626	4681332	6498946	3873137	3978367	198374	1625448	1481836	1183818	6573203	1890067	29603	861990	18342	115546	828179	371659	8680	44314	141168	Linear3
R13 No 10v2	4-143	1985351	5832235	4545287	6305751	3720153	3794320	145881	1072792	1020289	744128	3363044	207864	0	173593	0	60556	381399	49174	0	0	57605	Linear3
R16 No 20v2	4-144	2120329	6240922	4811565	6892523	3960223	4217298	1719442	3905386	802566	1190353	8136213	264811	0	267421	0	278226	1629539	83688	0	23001	68735	Linear3
R18 No 23v5	4-145	2075848	6063515	4633715	6494200	3752451	4011013	441872	2118994	1517895	678013	3830665	1680075	20821	682454	0	37312	376539	242499	0	22639	184168	Linear3
R17 No 22v2	4-146	2130066	6123153	4650424	6534480	3804875	4107061	176698	654895	69917	307340	2071754	0	0	153692	0	22524	103358	0	0	0	25518	Linear3
R20 No 14v1	4-147	2034971	5845801	4447528	6233185	4113108	3753217	494294	1213110	3317530	488750	943633	1527485	45932	128243	91805	31094	74027	177252	0	0	65499	Linear3
R12 No 13v2	4-148	2126758	6284831	4719522	6504114	4284508	4185801	299523	1876659	1173439	5394823	8571889	2198560	0	385801	24936	2654542	4713898	2026408	32029	116763	21186	Linear3
QC29-1	QC29-1	2991361	8880459	6307099	8558880	5323496	5635931	710831	3093309	1991169	1828805	6438921	1062131	64007	1195786	28160	235828	619407	189359	7853	41538	465052	Linear3
QC29-2	QC29-2	3029735	8704564	6346015	8749501	5315726	5784198	745616	2922355	1984710	1803926	6625987	1068461	55232	1179664	31953	212846	644533	174187	0	39610	465440	Linear3
QC30-1	QC30-1	3157564	8929043	6315410	8607639	5511340	6053303	746366	3024331	2016610	1881605	6548925	1117505	59898	1152496	33496	239014	636447	190784	6464	44615	411581	Linear3
QC30-2	QC30-2	2887710	8564196	6302735	8424716	5351052	5786013	647687	2858663	1822699	1801341	6336018	1015873	55186	1143734	27670	222802	632595	177736	0	37660	407952	Linear3
QC31-1	QC31-1	3243885	9174020	6863305	9237952	5827124	6186240	734908	3123791	2083432	1982852	7059978	1128581	76535	1204773	34984	239162	631980	191110	5372	48955	464739	Linear3
QC31-2	QC31-2	3108172	9276307	6424098	8762195	5735690	6278737	693355	3043433	1940666	1799848	6659893	1122740	58949	1229638	27308	255035	681501	215324	0	40074	438125	Linear3
QC32-1	QC32-1	2988673	8676843	6385377	8741775	5724905	6075582	654697	2972974	1944604	1886576	6701099	1110758	63534	1170484	27928	244449	650543	197987	0	41506	428315	Linear3
QC32-2	QC32-2	2955781	8383715	6063852	8599415	5540474	5716763	660886	2829914	1831671	1767565	6413311	1042661	62173	1166290	27385	229418	663111	166130	0	41860	432150	Linear3
QC32-3	QC32-3	3005861	8864932	6221168	8650206	5468343	5821779	693776	2900046	1841054	1802945	6483306	1046433	57619	1149078	31350	243661	629976	198174	5479	35528	430581	Linear3
QC32-4	QC32-4	3178337	9084685	6466649	9125515	5831584	6152192	730616	3015128	1858572	1885278	6896734	1118299	76910	1233124	33247	257361	628518	202063	8573	45279	462140	Linear3
QC33-1	QC33-1	3046075	8969107	6335878	9048112	5741571	6198290	688655	2968502	1847979	1774075	6721738	1065465	61392	1154624	36356	243103	690775	206121	8226	37321	429481	Linear3
QC33-2	QC33-2	2968852	8696617	6388892	8752223	5520753	5912621	664338	2851128	1776262	1839763	6573807	1075782	66635	1192522	26516	236872	619832	182344	28969	39635	435223	Linear3
QC34-1	QC34-1	2966209	8399184	6247161	8667740	5559875	5696023	669133	2820762	1776752	1742573	6497472	1001675	56418	1181441	29973	242671	628532	182831	0	42619	437579	Linear3
QC34-2	QC34-2	2807234	8705449	6401576	8559938	5521375	5836502	646474	2925669	1679383	1810943	6352265	1001405	57132	1142878	25158	240341	632865	190543	10055	36171	424318	Linear3
QC35-1	QC35-1	2882448	8529999	6118765	8549875	5380116	5637937	673339	2938206	1673532	1790125	6270648	985764	56452	1123694	24952	228296	614210	176554	5530	36381	410350	Linear3
QC35-2	QC35-2	2851125	8337158	6083382	8313209	5262692	5575502	693838	2830862	1638047	1758555	6182287	1009350	57201	1075172	33040	228279	610523	176839	5040	39532	436409	Linear3
QC36-1	QC36-1	2883249	8564504	6208031	8621661	5359409	5670744	659334	2845527	1561662	1796458	6415821	990212	48292	1147088	27742	218928	603761	174913	5166	33088	427753	Linear3
QC36-2	QC36-2	2897069	8366061	6205524	8549184	5424799	5639988	691361	2776963	1562189	1799514	6496594	1072485	51467	1122102	30237	227979	621032	172915	0	35481	427868	Linear3
QC37-1	QC37-1	2605389	7629877	5668675	8168526	5042941	5017023	601793	2640537	1429908	1670658	6016143	914190	47437	1046550	23320	218920	572687	163195	0	32181	389599	Linear3
QC37-2	QC37-2	2549575	7556993	5827063	7792202	5078101	5068254	653476	2608252	1409693	1678415	5839068	925703	50561	1028416	18977	203182	560386	153106	0	29974	404814	Linear3
QC38-1	QC38-1	2969786	8508064	6232225	8902488	5760040	5765438	721952	2870810	1567772	1840031	6723001	1017188	60396	1205254	25792	241255	619557	169713	0	42478	432258	Linear3
QC38-2	QC38-2	2826644	7980044	6135016	8772858	5608917	5577452	647358	2778220	1418658	1751426	6557008	1018866	53111	1126558	26409	237944	620591	179975	0	32011	420051	Linear3
QC39-1	QC39-1	2481957	7245911	5327943	7684220	4772187	4712388	581708	2394656	1353882	1573873	5696072	901340	51059	1004840	23113	204799	542120	157532	7223	30953	386479	Linear3
QC39-2	QC39-2	2478341	7148790	5334049	7831958	4773498	4769868	603929	2459315	1259629	1553471	5807919	936205	43384	1012470	22265	210286	526193	155053	0	26883	386709	Linear3
QC40-1	QC40-1	2099792	6591010	4771262	6356525	4328386	3995490	521638	2149161	1172981	1374916	4735728	760018	41670	907361	18060	189981	458055	117539	0	30829	338944	Linear3
QC40-2	QC40-2	2297786	6799421	4874370	6773649	4407881	4147836	503709	2232916	1329258	1380638	4975330	767969	41758	904700	16080	179428	457527	135977	0	30751	348262	Linear3
R16 No 01v5	4-149	2073759	6073575	4493604	6132339	3467408	3553656	933934	2515333	2340265	400079	2532874	823745	98163	69439	55040	18099	94003	51309	5175	0	83812	Linear4
R17 No 01v2	4-150	2088891	6152255	4569541	6229845	3584096	3639265	82478	1214494	1165230	775866	4821449	734794	62526	447256	65695	74135	502167	135317	16888	17527	47166	Linear4
R17 No 24v5	4-151	2064278	5777514	4456549	5978330	3469147	3438404	145822	1222927	528078	349680	1816714	296122	11154	31911	0	58767	267528	67696	0	0	33517	Linear4
R18 No 09v5	4-152	2019590	6011858	4631191	5806786	3476120	3597063	136853	1747810	1553108	404462	2445089	759794	106554	990175	45794	19268	157291	76375	7632	13286	313786	Linear4
R20 No 11v1	4-153	1898704	5868417	4335736	5698066	3410535	3454024	88851	692400	1567848	1015069	2733904	1842552	119228	506854	43515	237425	588530	566189	37968	43512	242613	Linear4
R18 No 01v2	4-154	1963299	5973005	4216867	6069307	3388285	3766204	4824283	10121410	917900	3268162	15823929	284850	6044	7415130	0	729684	3225609	84601	0	626156	4364599	Linear4
R12 No 07v2	4-155	2017057	5757040	4501069	5797565	3534055	3474313	115233	1491185	2311590	1829670	6505985	3217119	115701	2604357	97384	115177	330443	284103	25397	52325	221183	Linear4
R13 No 11v5	4-156	2054548	6002028	4471685	5813426	3490330	3644539	213404	1875089	201254	2683954	8054853	0	0	5937344	0	326780	1073603	0	0	366909	1314552	Linear4
R16 No 02v5	4-157	2058804	6003101	4455727	6226473	3542491	3603762	319865	2113816	281357	886759	3238791	26668	0	680423	0	169358	652356	14357	0	52923	385606	Linear4
R15 No 01v5	4-158	2043026	5865403	4479616	6168307	3507846	3673790	282687	1958437	2016520	733612	4328718	1332513	44494	607722	22321	32052	312154	120502	0	11186	154922	Linear4
R12 No 24v2	4-159	2087214	5956649	4670750	6186032	3700080	3794392	642358	5152912	1314142	363332	2689086	357109	1866	200353	0	16454	155563	41131	0	0	112877	Linear4
R16 No 19v5	4-160	1980321	5714677	4342249	5741562	3299158	3301043	69868	919584	420727	173862	1561543	316966	14623	297234	0	6953	100534	29036	0	0	46540	Linear4
R17 No 07v5	4-161	1943023	5850558	4329966	5843483	3368474	3546466	336992	2450759	606842	704566	3385296	180503	8275	1090829	0	38011	209800	16157	0	15124	798299	Linear4
R14 No 21v2	4-162	1981947	6063360	4509576	5886367	3422888	3765856	916200	3031246	945324	681777	4487206	517441	0	470923	0	29810	385192	63711	0	15168	149550	Linear4
R17 No 18v5	4-163	1984517	5803496	4600428	5946545	3614443	3562571	24567	432712	1254858	523228	2450704	2653693	143369	161460	65002	40307	240303	350261	26987	0	7958	Linear4
R16 No 22v2	4-164	1963547	5717681	4336689	6179531	3544230	3533878	299292	3546224	362517	3022895	5538579	391634	0	139948	0	236049	583110	64121	0	0	143747	Linear4
R17 No 12v2	4-165	2052030	6072815	4525232	6160923	3559798	3855209	231009	1977888	565810	581023	4535824	401308	0	2026872	0	68634	381212	69486	0	51544	643599	Linear4
R16 No 14v5	4-166	2037817	5955141	4382558	5944294	3404612	3527865	1201661	2224238	1073862	385234	3208345	877465	71356	243080	9818	27623	419092	170541	13876	12014	82787	Linear4
R14 No 23v5	4-167	1889073	5782705	4448783	5998099	3537604	3608772	120235	1236544	1168653	462408	1731322	867141	99274	200045	28903	29089	126720	97984	7256	5204	17621	Linear4
R17 No 18v2	4-168	1934362	5749226	4652748	6452192	3496236	3620022	219464	943516	749499	1317565	5404812	1773640	9188	418712	0	105324	590246	349151	6725	18342	53153	Linear4
R12 No 24v5	4-169	1950371	5667707	4405903	5937114	3459658	3396014	101963	1285289	1356342	321654	2404305	1093077	328319	73746	115190	15649	180041	136248	48340	0	12404	Linear4
R18 No 22v1	4-170	1903068	5621168	4212596	5622220	3360487	3375820	145443	1118472	2012423	194530	1530508	624327	265541	459611	72079	6820	93210	55036	8298	6487	292769	Linear4
R13 No 08v5	4-171	1996083	5641744	4405402	5507938	3565802	3561942	343092	1933180	250809	1750418	12385984	25821	0	1985261	0	111488	842415	0	0	53053	472662	Linear4
R12 No 10v2	4-172	2099385	5990385	4459480	6010818	3564108	3720287	95064	1465558	737744	70996	455695	28392	0	81272	0	1453	38816	9582	0	0	9473	Linear4
R14 No 11v5	4-173	1818398	5564795	4240674	5626109	3211284	3244302	121000	1392217	343828	244397	2555282	42477	0	868625	0	22210	333345	0	0	35833	159854	Linear4
R18 No 12v5	4-174	1824362	5447226	4041382	5632282	3185697	3220350	166970	1858172	475083	614875	4242213	238038	0	1219330	0	21513	177029	16752	0	15219	151125	Linear4
R16 No 02v2	4-175	2004430	5769438	4542653	6397683	3325460	3600216	321527	2863986	271807	2761544	7319995	0	0	896098	0	467315	1146860	0	0	43731	495208	Linear4
R14 No 03v2	4-176	1870308	5695751	4162115	5851574	3403995	3531131	255992	2507222	365279	140490	1894295	12397	0	146419	0	5744	81356	2475	0	0	70191	Linear4
R14 No 21v5	4-177	1919011	5659312	4307715	5797012	3359110	3425706	37643	1041164	603760	168834	1002745	361181	68761	122315	31935	66790	55938	37152	7247	0	8494	Linear4
R18 No 01v5	4-178	1821314	5258596	3892796	5345224	3143897	3185527	1797823	3736582	709798	882976	6193297	200408	0	1749626	0	74294	434852	19681	0	59800	899685	Linear4
R13 No 17v5	4-179	2009682	6010228	4548474	6262575	3568580	3632814	106013	1136984	427885	373092	1281829	0	0	321403	0	16782	88120	0	0	0	54220	Linear4
R14 No 03v5	4-180	1893165	5316855	4018841	5784728	3175479	3179993	233772	1843744	326170	332089	3160765	0	0	581619	0	28676	282594	0	0	20340	222620	Linear4
R14 No 06v2	4-181	1929284	5819425	4391369	5604333	3444842	3637134	88918	3732315	2131541	285984	712876	333201	0	69031	71881	11539	59013	53057	0	0	20064	Linear4
R16 No 17v5	4-182	1879379	5618843	4165895	5795724	3315274	3383718	48808	1101837	486831	494982	1368671	510234	0	96310	0	95113	175315	107622	3781	0	4392	Linear4
R18 No 14v5	4-183	1991304	5640145	4505958	6081519	3611276	3652877	114003	1866980	608195	217246	3251434	0	0	1115760	0	6130	141000	0	0	7638	558906	Linear4
R14 No 16v5	4-184	1925337	5293063	4223409	5841628	3242171	3130233	242471	1913634	342295	673350	4778889	23037	0	2416952	0	51856	318171	0	0	68878	625156	Linear4
R16 No 12v2	4-185	1977146	5454719	4463709	6431958	3392260	3343422	117800	1479043	456592	47746	275740	18029	0	109229	0	5055	31923	5703	0	0	537805	Linear4
R12 No 11v2	4-186	1925748	5800248	4373014	5791166	3344568	3431150	105381	1275745	260286	569636	1734479	0	0	262365	0	29217	149354	0	0	0	28478	Linear4
R19 No 08v5	4-187	1869447	5687153	4355301	5823682	3503218	3531048	169778	2830299	1893153	591168	3118749	1331339	49314	256195	20188	33584	237695	180147	0	0	116366	Linear4
R18 No 11v1	4-188	1846481	5421735	4253623	5978970	3388520	3383739	350502	2464804	955077	1077746	3543346	0	0	581039	0	82452	351812	0	0	19290	194391	Linear4
R18 No 16v1	4-189	1861038	5474245	4122368	5804377	3280426	3376837	69230	1069271	538594	249900	2015167	447021	20958	100317	0	33145	311792	120346	1595	0	25620	Linear4
R12 No 08v2	4-190	1940130	5672315	4381608	5984861	3422541	3489474	60865	968586	711533	615821	1847955	538286	29386	105635	22589	52425	283300	153260	2906	0	0	Linear4
R16 No 15v2	4-191	1930140	5648496	4312239	6319298	3420741	3473189	190165	2022062	1278365	3226477	5451705	1711435	0	304745	0	166830	269280	149312	0	0	53695	Linear4
R12 No 21v2	4-192	1867388	5691768	4384826	6327547	3359657	3325987	85840	1479598	1036489	58632	360104	124950	0	175869	5576	5816	35646	27986	0	0	327884	Linear4
R18 No 03v5	4-193	1852403	5623910	4271982	5895989	3371235	3342561	143223	2348917	1262576	361125	1818413	286711	24371	105090	14944	42499	290572	86165	6838	0	54771	Linear4
R20 No 30v1	4-194	1919634	5583764	4214125	5667214	3660019	3579279	65881	804537	2175196	447188	1675059	2011338	217432	168189	76743	66580	226687	334455	25581	0	43151	Linear4
R16 No 20v5	4-195	1852087	5637987	4294931	6022789	3369869	3462620	367809	2018480	632935	295448	3727160	239964	0	365712	0	17097	261458	30347	7312	9622	95161	Linear4
R18 No 03v2	4-196	1995856	5585285	4426458	5736485	3516891	3484606	284984	2869490	999812	3656742	4596591	548935	0	300659	0	757604	1109511	184200	0	30439	69854	Linear4
R20 No 07v1	4-197	1895349	5868979	4293016	5951911	3691941	3589112	172778	2086125	2180346	626400	4349228	1347537	101083	675258	35519	37219	318188	153848	16190	16987	362668	Linear4
R18 No 17v5	4-198	1809233	5467624	4283915	5799090	3378779	3342348	218276	2625092	864039	478336	3931929	446852	0	3134099	0	24085	194922	44014	0	65170	1005924	Linear4
R16 No 14v2	4-199	1942025	5571029	4376552	6370555	3460360	3335866	137904	1310398	410670	314916	2279173	226157	0	417202	6774	23013	288677	45883	0	6518	63062	Linear4
R20 No 29v1	4-200	2052067	6029141	4607187	6408732	3288369	3654478	1778353	3564910	1898005	240796	3189213	511848	29460	490729	18031	8149	145788	40996	0	7095	416972	Linear4
R16 No 09v2	4-201	1833158	5606115	4019693	5988109	3238937	3295905	231827	2098497	284357	351409	2984510	0	0	691892	0	36783	250276	0	0	17561	272690	Linear4
R18 No 17v1	4-202	1972894	5797585	4112239	6065211	3350635	3492305	241372	2637982	758351	408393	3424390	286053	0	2379118	0	26754	224290	27599	0	42610	650328	Linear4
R18 No 17V5	4-203	1907286	5272260	4151218	5754146	3398204	3390062	217953	2554808	883174	478155	3950800	493879	0	3402303	0	25499	201590	39978	0	73087	1057935	Linear4
R18 No 24v5	4-204	1875757	5518581	4275816	5858942	3381136	3399667	128223	1506885	1338512	829994	3141586	1239372	141548	444955	60284	82720	474690	303153	23162	20093	57225	Linear4
R18 No 21v5	4-205	1943057	5702744	4352742	5922246	3488888	3549019	169733	1807353	408755	458850	3924819	0	0	3502213	0	12288	131157	5928	0	35396	1172883	Linear4
R18 No 04v5	4-206	1813243	5666103	4315034	5824714	3357781	3372081	151404	1847473	1705805	870233	6287526	1886536	516964	1225911	114307	55303	564626	241966	73980	38669	89189	Linear4
R14 No 18v2	4-207	1850633	5590879	4282418	5880009	3394992	3458565	183832	1852227	1922870	478501	2327683	649898	25412	473510	63474	72688	444333	226233	8308	30683	101022	Linear4
R14 No 05v2	4-208	1946891	5715836	4309159	5847833	3371032	3678772	198803	2893082	532078	372582	4615195	0	0	1540137	0	35123	466232	0	0	45851	689511	Linear4
R14 No 13v2	4-209	1818546	5250209	4207370	5778257	3297737	3438111	93886	2592592	437350	253782	2856278	127229	0	255147	0	14496	214892	23634	0	0	120504	Linear4
R17 No 11v5	4-210	1919288	5609969	4338443	5768094	3399638	3456417	152847	1435757	1667732	471543	1229573	1244253	42975	73972	64144	117900	346024	391474	20519	0	25766	Linear4
R17 No 04v5	4-211	1777228	5296351	3962769	5600916	3242433	3378209	61972	893075	912603	112023	1027847	364465	71699	97982	58827	17141	159261	109838	29002	0	66834	Linear4
R18 No 23v1	4-212	1801905	5347003	4122878	5648530	3250670	3279367	206460	1407316	1195816	612230	2799078	1178077	46522	288560	27136	36136	295315	170464	8921	6991	61963	Linear4
R14 No 17v5	4-213	1871027	5598234	4241608	5751402	3277139	3412032	84494	1789286	860680	317213	4044701	397166	336559	237364	6587	18211	161683	36086	12808	0	0	Linear4
R14 No 15v2	4-214	1866108	5569013	4185334	5971238	3289627	3538216	251018	1959113	1140373	2217576	7039597	1390474	13592	687991	6827	66539	287726	93065	2257	10589	69318	Linear4
R18 No 15v5	4-215	1814022	5397949	4096245	5828370	3172555	3329871	212911	1270654	500902	3153283	18387338	2765007	68598	3586512	10234	762558	3964092	583263	39755	295052	256395	Linear4
R05 No 10v2	5-1	1858307	5401788	4115080	5867606	3328475	3333587	203091	2542447	1217625	2791841	5304616	9953	0	1179115	0	183833	457647	0	0	44140	37605	Linear4
R02 No 40v2	5-2	1914030	5522802	4229662	5811491	3388125	3526721	101653	1989431	589906	27406	288962	14490	0	46510	0	0	74725	7026	0	0	42777	Linear4
R02 No 05v2	5-3	1792085	5446100	4090631	5666889	3252776	3462382	142620	1916891	863285	982092	4040357	13721	0	1116915	0	83841	372099	0	0	35028	106390	Linear4
R03 No 23v2	5-4	1906552	5483109	4101868	6115911	3304628	3391470	178188	1936317	486777	1198377	2942942	89435	0	497572	0	158688	335175	18389	0	13982	180321	Linear4
R03 No 21v2	5-5	1810111	5397193	3947380	5810357	3255731	3522519	134701	1141161	887095	1047279	2338300	795381	0	204455	7528	137743	291172	214689	0	0	21749	Linear4
R02 No 27v2	5-6	1903311	5561901	4185716	5841210	3422529	3479523	102650	1020314	939420	616041	2127926	471517	0	807039	66198	88690	300635	121137	0	42091	84774	Linear4
R02 No 14v2	5-7	1875057	5576927	4263219	5774437	3301325	3573106	220540	1925938	233860	566684	3360045	0	0	1055043	0	81913	670402	0	0	61791	377737	Linear4
R03 No 22v2	5-8	1982672	5883695	4529739	6221483	3484658	3550156	167207	2349200	943117	251195	988890	31189	0	171520	0	13192	59895	6265	0	0	108849	Linear4
R03 No 06v2	5-9	1908196	5607705	4314027	5904950	3260406	3557784	237821	2323794	769297	3957469	7831668	703792	0	2549639	0	640789	1293135	157190	0	134369	663057	Linear4
R02 No 39v5	5-10	1888250	5361453	4294371	5793597	3423986	3242511	119047	1090631	862824	630088	2304677	1308475	125033	174423	72668	109579	407645	403188	70501	13521	0	Linear4
R01 No 64v5	5-11	1772140	5272434	4014161	5628593	3170351	3282666	275637	2843553	942318	476173	4197733	0	0	460913	0	33375	263303	0	0	0	115323	Linear4
R03 No 05v5	5-12	1894295	5648083	4212267	5973049	3264815	3513394	138509	1491213	926559	245203	1114769	1015897	84072	60247	19908	29201	154549	266057	18638	0	0	Linear4
R05 No 01v2	5-13	1824772	5271807	4178113	5739605	3319481	3412667	93726	2149933	275274	172345	833725	0	0	1344573	0	11760	88731	0	0	31910	2246698	Linear4
R01 No 61v2	5-14	1812210	5361905	4137705	5590436	3287445	3336880	71445	1232729	271412	441627	2761782	0	0	266416	0	32329	423326	0	0	6463	30102	Linear4
R01 No 39v2	5-15	1839275	5215461	4073040	5668298	3158909	3178173	79734	1548305	1583584	269782	1307533	665642	0	481249	27216	34685	220514	146985	0	19827	63198	Linear4
R01 No 48v2	5-16	1808511	5330827	4219893	5829882	3289523	3340257	199879	1355660	778050	2891883	8242581	2687959	0	961230	0	198368	790695	465897	0	33564	23292	Linear4
R02 No 45v2	5-17	1844226	5431923	4178618	5759754	3253256	3428065	280603	1831689	237021	189087	1630403	0	0	1354271	0	6552	95720	0	0	20676	523226	Linear4
R06 No 26v2	5-18	1779036	5145346	4000281	5352320	3233405	3229140	212995	1824188	367098	733444	4669445	114899	0	1148300	0	37679	253734	0	0	20308	115781	Linear4
R02 No 49v2	5-19	1856286	5235107	4000439	5447832	3157417	3412682	305160	1848013	476281	1467727	9833389	24730	0	2877517	0	61733	625464	0	0	72572	400423	Linear4
R02 No 10v2	5-20	1812594	5330054	4081169	5485181	3255332	3476810	218145	2632556	2058115	477532	3400844	1139649	0	1438564	5787	39207	390217	232473	0	46396	520905	Linear4
R02 No 06v5	5-21	1727203	4960644	3871586	5155891	3047867	3192137	72802	844557	750949	123559	874028	639661	46616	45552	13559	0	76576	91926	5087	0	0	Linear4
R02 No 01v2	5-22	1805983	5386842	4245755	5642543	3193612	3492305	304085	2043378	465303	350081	1039259	0	0	253226	0	5195	40435	3686	0	0	174004	Linear4
R01 No 39v5	5-23	1764734	5154827	4033311	5541303	3201003	3359189	271753	2334355	1323449	327321	874890	202092	0	551634	0	32559	105741	28098	0	10285	480541	Linear4
R01 No 67v2	5-24	1836212	5344930	3978726	5913632	3278648	3360442	504358	2291127	223277	2070953	6941257	0	0	5531511	0	78661	229833	0	0	60860	2588860	Linear4
R02 No 34v5	5-25	1840842	5446917	4078070	5759563	3219485	3280447	175876	1483439	878642	202587	1379777	454617	32633	181723	4136	10906	98655	57196	0	0	68805	Linear4
R06 No 12v2	5-26	1874510	5499969	4098402	5757095	3142826	3471605	301674	2625493	1896228	509260	2507911	735845	12453	639653	27848	67664	432169	172833	7209	37723	336830	Linear4
R04 No 04v2	5-27	1759095	5251288	4128546	5634563	3255092	3146023	1024846	2472106	3228312	7951024	15609350	7918261	27015	637453	33307	1449252	2376421	1594744	17049	42816	91251	Linear4
R04 No 16v2	5-28	1819165	5367099	4186625	5763033	3285412	3450298	119313	2674588	712718	195524	3974987	46513	0	2055561	0	17226	338852	0	0	51020	455873	Linear4
R05 No 29v2	5-29	1800074	5239845	3978741	5648421	3229811	3326885	58669	1007565	766096	1079143	3898219	444339	0	189255	4505	63768	218354	66231	0	0	22613	Linear4
R05 No 05v2	5-30	1765964	5438143	4135506	5559527	3257659	3434065	848459	3769302	1206187	1241911	7504959	215183	0	344388	0	85528	609715	36283	0	0	40519	Linear4
R04 No 21v2	5-31	1922161	5432013	4045349	6018404	3507581	3353808	379842	2768650	720125	3167370	10279820	379724	0	222425	0	362676	1211560	86905	0	11979	17260	Linear4
R03 No 19v2	5-32	1717085	5395327	3961208	5735836	3134295	3300351	231392	2427935	780111	1309275	5234871	357214	0	207134	0	104281	493152	68760	0	0	33078	Linear4
R06 No 21v2	5-33	1842161	5423314	4223353	5868130	3302310	3300304	68701	1274752	648124	457163	1178448	446139	0	70068	13745	93401	345268	208424	8408	0	4788	Linear4
R01 No 01v5	5-34	1751750	5157820	4042546	5759360	3233027	3256542	267040	2237231	332904	519901	3923494	0	0	1434007	0	20416	276384	0	0	34535	850914	Linear4
R02 No 35v2	5-35	1815995	5279877	4061880	5651838	3215490	3186656	57651	746395	672946	518644	3451492	1409906	3677	1011721	22871	77569	471967	273427	11810	50148	46179	Linear4
R02 No 15v5	5-36	1772538	5461229	4204217	5761662	3338507	3283081	93180	2011037	1599894	294883	1589454	1476713	186174	173087	51487	17827	120916	178629	24174	0	24408	Linear4
R06 No 22v2	5-37	1731604	5081498	4022811	5263125	3018487	2992725	48987	975156	1692571	214562	565362	407803	14772	71947	20122	20560	42394	55766	0	0	14299	Linear4
R02 No 17v5	5-38	1849978	5606968	4247457	5754032	3272327	3430638	77983	662920	1063209	232393	917040	748445	52919	144051	18733	10681	89113	151414	0	0	35697	Linear4
R02 No 35v5	5-39	1783897	5307160	3991747	5460257	3211624	3282059	144369	1312551	1769289	318274	2011373	847462	121821	252151	56972	25995	185731	116925	16545	0	273416	Linear4
R06 No 16v2	5-40	1721859	5340298	4006724	5557188	3155486	3323570	154766	1551938	723697	521838	3389665	306873	9000	296536	3668	74360	599346	97385	1463	13696	86854	Linear4
R02 No 04v2	5-41	1815182	5278055	4121296	5706365	3248801	3257015	130921	1572801	1200298	638674	3549975	1159641	0	1072619	11020	44619	349288	219222	2084	41633	197492	Linear4
R06 No 14v2	5-42	1697642	5112160	3822070	5596540	3085136	3162627	91223	1198752	437629	450210	3754953	454332	0	2541483	0	35226	321194	85288	0	87071	256587	Linear4
R02 No 13v5	5-43	1775592	5430337	4106697	5432041	3187187	3584553	1478746	2076838	2013588	3029987	10030328	4944634	277309	1170713	30315	250180	1008126	930976	60293	45250	177175	Linear4
R02 No 30v2	5-44	1788977	5403291	3950405	5719148	3189927	3311262	63310	604772	232719	209774	2558873	115546	0	550952	0	27084	251310	30506	0	15530	50960	Linear4
R01 No 31v5	5-45	1709431	5043723	4011820	5349994	3008051	3173978	92235	879207	1325513	226083	863525	467934	61727	156279	33670	0	44830	38057	3433	0	19202	Linear4
R02 No 11v5	5-46	1797884	5292013	4118770	5419057	3209083	3442357	105062	1898053	506354	917200	5679105	0	0	2074551	0	42374	341948	7903	0	33998	240798	Linear4
R04 No 02v2	5-47	1750652	5277497	3978931	5791366	3170961	3364083	56627	1200411	534468	695594	3285136	1076259	0	354757	0	54122	283770	191671	0	10531	0	Linear4
R01 No 49v2	5-48	1706227	5332322	4118564	5901696	3290835	3552815	160899	1180539	943311	1489085	9924254	1531074	0	725046	47828	149290	1286910	415642	13062	31295	49201	Linear4
R02 No 25v2	5-49	1712121	5252355	3913256	5273854	3167423	3281278	569319	1787124	1174086	444305	1421891	340430	0	502377	0	38516	135872	57755	0	0	646768	Linear4
R01 No 54v5	5-50	1813884	5316070	4154420	5987361	3290332	3386014	1246131	1633662	1371991	4252763	4904462	2286648	0	387390	20761	603742	828865	388999	0	23010	286121	Linear4
R01 No 60v5	5-51	1722913	5129865	3902870	5694017	3252976	3021681	146875	1321880	975881	406443	2714102	374996	67461	143597	20300	16171	138628	31494	9161	0	63823	Linear4
R01 No 17v5	5-52	1781383	5337472	4069263	5621360	3245821	3176889	185060	643931	125732	899260	3672927	0	0	1377584	0	27956	145670	0	0	19587	74360	Linear4
R04 No 12v2	5-53	1740468	5358956	3940583	5738863	3293867	3317013	360316	3806881	628508	597403	4803774	0	0	186725	0	26391	233808	0	0	0	48552	Linear4
R03 No 06v5	5-54	1752043	5221036	3993531	5241217	3134630	3421178	173789	1533032	991513	874120	2942740	303245	156481	489243	56673	112073	349943	43896	10851	18522	80799	Linear4
R01 No 22v5	5-55	1805416	5403082	4099489	5872086	3258384	3258340	106796	648637	1052267	865642	3992060	1145339	170334	419559	53136	58234	268727	118344	13035	6264	113888	Linear4
R01 No 19v5	5-56	1758372	5105960	4013440	5716215	3225282	3104385	124997	1697954	2093730	246141	1336423	772318	50530	152500	43129	8731	52037	59796	3709	0	38799	Linear4
R07 No 13v2	5-57	1767905	5141294	4102942	5606846	3224768	3177356	54673	739855	1256373	164852	804956	307331	0	505879	10382	12930	62832	38101	0	0	260832	Linear4
R01 No 55v2	5-58	1801351	5371341	4037137	5642010	3227684	3436652	254011	2765311	507641	633726	3350955	27644	0	1174266	0	80045	370898	0	0	44813	559059	Linear4
R02 No 12v2	5-59	1760177	5042052	3948085	5201533	3151765	3442073	458810	1861259	164157	2475113	7232915	120179	0	278790	0	93660	360133	0	915	0	74721	Linear4
R01 No 24v5	5-60	1808112	5427247	4032453	5653839	3346200	3303435	192124	1291591	723939	343685	2074683	880356	0	470776	0	13966	152154	105769	2462	0	0	Linear4
R01 No 42v5	5-61	1770164	5176110	4106397	5836915	3309331	3323118	71494	2261511	1800004	67315	700331	280234	37427	70894	27365	57846	43614	35631	1595	0	16914	Linear4
R02 No 44v2	5-62	1844561	5413087	4022930	5781876	3347302	3400185	715111	2458432	1272810	1267036	3065683	626508	0	551615	0	16131	50996	22132	0	0	86620	Linear4
R01 No 61v5	5-63	1743963	5168325	3918884	5635324	3154595	3121554	220100	1003623	252392	1653281	6984156	0	0	84390	0	114010	662803	0	0	0	15285	Linear4
R01 No 48v5	5-64	1759693	5158833	3946545	5607097	3184899	3203620	114119	888494	873480	543035	1464571	882981	27948	46007	13499	27237	139443	111857	0	0	16134	Linear4
R04 No 09v2	5-65	1842872	5370630	4107132	5845744	3237694	3607911	79488	1123896	434502	1040395	8542461	1428959	0	2274622	0	154010	1404828	423045	0	116589	119321	Linear4
R03 No 16v2	5-66	1679946	5143446	3901417	5559555	3173236	3273640	98681	1871549	1122228	262888	2863104	564237	45783	321512	16353	32928	292728	119926	0	0	9562	Linear4
R02 No 26v2	5-67	1719146	5303160	4060054	5398156	3168298	3460657	279045	2258645	169074	823512	5439282	0	0	286443	0	106838	1016746	0	0	17896	69763	Linear4
R02 No 14v5	5-68	1732406	4915328	3931442	5456194	3069949	3109282	199927	1195030	203227	349761	1780954	0	0	151750	0	30267	186057	0	0	5255	142896	Linear4
R04 No 18v2	5-69	1748938	5291838	3973146	5579226	3095984	3231269	247304	1017084	273382	688788	2270329	48056	0	236690	0	46521	170778	12125	0	0	96585	Linear4
R02 No 32v5	5-70	1752965	5151228	3951715	5671571	3151898	3332438	65577	784523	923103	1163704	1424554	1082795	20677	68797	42332	271498	319810	372431	22990	0	27530	Linear4
R02 No 16v2	5-71	1751415	5061718	3883699	5661798	2982752	3189763	220521	2295807	700941	182992	1165994	160004	0	117941	0	36530	114475	29679	0	0	53433	Linear4
R05 No 25v2	5-72	1709235	5115168	4000711	5669235	3068954	3361828	115816	1981653	1272871	407908	1733694	599322	0	430217	9878	23569	210145	108165	0	12315	116386	Linear4
R06 No 19v2	5-73	1686402	5000708	3838031	5422524	3144573	3049002	161079	1927739	685311	99880	1537408	64296	15921	165500	0	0	44853	0	0	0	186899	Linear4
R01 No 42V5	5-74	1750277	5150460	4047241	5594986	3163198	3307363	117397	2321414	1907902	194551	1483035	702095	214481	89375	34118	8422	136741	117625	19704	0	15259	Linear4
R01 No 13v5	5-75	1692706	5057078	3869823	5469765	3091872	3149034	169472	1072751	665617	909655	4045172	411681	11682	35998	6766	99796	553439	96540	0	0	8535	Linear4
R01 No 38v5	5-76	1688827	5173357	3819619	5677303	3131861	3181835	70121	1635677	768148	314918	2055873	709692	85543	236253	35900	21163	181887	122770	7616	0	24330	Linear4
R01 No 50v5	5-77	1713558	5095782	3950944	5312031	3109567	3226895	148111	2140633	540516	590416	7839509	57960	0	939024	0	22128	369198	0	0	19698	78582	Linear4
R01 No 01v2	5-78	1693610	5256193	3783705	5711659	3207548	3292895	296747	4409759	334940	633191	4771674	0	0	397480	0	14502	209590	0	0	0	169953	Linear4
R07 No 04v2	5-79	1727766	5239668	3890093	5732651	3257408	3330561	505230	4453507	762489	1131735	3857286	108533	0	590285	0	197312	500004	0	0	25630	327074	Linear4
R01 No 66v2	5-80	1679826	5115076	3886379	5387735	3109347	3553421	1386611	9623792	313185	461742	2611342	45840	0	284197	0	34313	254114	12191	0	0	449378	Linear4
R02 No 18v5	5-81	1710575	5161234	3853001	5536434	3200296	3314162	641582	3140157	717407	886348	4731027	93438	0	388479	0	68474	295993	21043	0	0	113504	Linear4
R01 No 35v5	5-82	1728903	5112575	3993424	5397747	3173916	3241082	298321	4157466	1053460	249386	1462343	0	0	766596	0	0	70970	0	0	0	415494	Linear4
R01 No 60v2	5-83	1711667	5028963	3941813	5518843	3195352	3116230	151202	1453282	1157447	387636	1849016	494480	32262	238456	10606	21184	116763	61762	4889	0	50456	Linear4
R01 No 08v5	5-84	1678650	5028990	3921983	5302592	3108980	3259009	2232693	2542619	813061	130186	1106236	132802	14241	212902	15300	9723	154249	33671	0	0	320692	Linear4
R01 No 47v2	5-85	1709091	5169992	3923752	5448479	3263276	3338149	489533	3875034	367876	5880244	11873270	8409	0	1671101	0	582312	1129176	0	0	58802	358677	Linear4
R02 No 23v2	5-86	1630926	4558690	3659232	4898053	2994249	3170501	271091	3644080	1888188	552022	2148647	440749	47731	663468	47564	58260	278095	95267	1156	24983	917654	Linear4
R01 No 52v2	5-87	1747139	5071166	3873205	5651095	3258057	3160718	164745	1247222	544174	525018	2843877	78860	0	690305	0	57597	253271	12488	0	26156	96583	Linear4
R01 No 35V5	5-88	1621803	4890238	3792323	5542826	3038630	3134536	413289	1888384	1222214	621784	2519498	511789	0	355847	5585	28223	165323	48452	0	0	210392	Linear4
R05 No 37v2	5-89	1564471	4751944	3593283	5177919	2909296	2967410	92711	2140074	2793647	696442	1874567	1141296	15215	229151	72185	84058	303068	316012	4007	0	84222	Linear4
R04 No 11v2	5-90	1666019	5199578	3878571	5701941	3223064	3326828	122968	3731481	337910	718499	3221666	0	0	890567	0	75400	371994	0	0	42956	295322	Linear4
R02 No 21v2	5-91	1508578	4451639	3363538	4606661	2714182	3172593	374494	3829778	379139	449080	1604146	0	0	39153	0	19672	156989	0	0	0	39625	Linear4
R03 No 26v2	5-92	1650580	5032544	3760528	5585738	3038739	3030281	152484	1532100	282137	390663	1152152	0	0	525287	0	43461	115716	0	0	6472	196417	Linear4
R06 No 28v2	5-93	1631833	4835828	3785082	5336716	3088588	3145805	77558	1141557	1741692	133002	1266156	769851	22867	218084	11719	0	23218	39487	0	0	145768	Linear4
R01 No 22v2	5-94	1551268	4591921	3537654	5086741	2934364	2968579	495332	3903890	473128	1225548	7918556	281627	0	844623	0	98156	424664	34109	0	14024	434067	Linear4
R02 No 29v5	5-95	1738384	4995672	3819118	5444208	3159376	3059051	94204	619607	218400	747354	1949887	348060	31508	147377	0	84163	219024	78589	6117	0	0	Linear4
R01 No 67v5	5-96	1665170	4749772	3711577	5397438	3050138	2957611	149893	745269	136093	1061075	2831790	0	0	578767	0	46157	128750	0	0	0	111982	Linear4
R01 No 09v2	5-97	1730580	5063852	3906343	5549856	3294048	3379581	874834	1840045	1319961	2054552	2791061	1069042	0	237360	6344	498554	648946	442714	0	9287	13564	Linear4
R05 No 08v2	5-98	1573873	4624397	3554865	5021540	2728721	2916563	152438	1416789	395123	524009	2460248	232024	0	153593	0	54278	231336	38650	0	0	60611	Linear4
R03 No 24v2	5-99	1541112	4687290	3645585	5249888	2889730	3000204	424047	3684015	930040	244789	995248	28771	0	86984	0	22415	132233	6949	0	0	61384	Linear4
R02 No 25v5	5-100	1554231	4557065	3460176	4828770	2843622	2744740	145804	979270	1223645	465092	1787993	725402	22915	274101	17698	52992	193860	109832	0	0	296674	Linear4
R07 No 03v2	5-101	1525699	4536616	3484256	5007485	2822207	2859244	96190	1881993	1033233	545589	1823119	598451	9994	254499	5757	80906	423998	199655	0	11421	73088	Linear4
R05 No 17v2	5-102	1542160	4686803	3549505	5230174	2844792	2922292	53438	1206307	549599	371336	1959947	867684	10489	488416	10110	12692	98624	75799	0	0	24911	Linear4
R01 No 38v2	5-103	1553870	4627124	3583921	5000413	2960693	3053022	418441	1979097	1274296	708654	3360581	791226	0	700846	66378	90901	598868	222176	0	25664	182143	Linear4
R02 No 30v5	5-104	1607922	4696151	3593430	5293336	2989522	2882071	64347	595461	217102	142430	1117976	135806	19463	59908	20273	10265	85698	16360	0	0	13722	Linear4
R02 No 38v5	5-105	1599281	4621643	3434204	4992199	2856017	2813748	133058	1263485	1053652	1949994	6594805	2782638	63499	1418328	0	322683	1158833	778861	27602	116020	306555	Linear4
R01 No 30v5	5-106	1554953	4699527	3550592	4899930	2866736	2770004	60872	1070870	1464767	173451	1533989	885678	247641	86875	73309	9115	98611	89235	24006	0	75858	Linear4
R01 No 37v5	5-107	1515309	4501000	3367093	4802239	2802466	2912459	195203	1625057	643701	583390	2272332	702665	0	416864	0	26227	235743	103901	0	7310	54964	Linear4
R03 No 08v5	5-108	1547748	4572581	3515193	5097789	2807342	2981183	116128	1312939	724194	628813	3285144	765012	16385	364023	0	33868	198911	53822	0	0	104777	Linear4
R01 No 08v2	5-109	1592114	4687141	3666705	5216599	2880230	3018763	116560	1519647	844233	639938	5162697	762779	10811	421451	20275	56652	757691	139027	0	14248	94303	Linear4
R01 No 55v5	5-110	1533082	4614605	3557095	4934452	2927279	2825706	442873	1878520	391804	3603095	10508154	264208	0	2895907	0	400142	1090099	16521	0	147064	424606	Linear4
R03 No 27v2	5-111	1508034	4841171	3609203	5409312	3762033	2977962	152972	1277563	522332	151060	574306	8017	0	126440	0	9704	41252	0	0	0	59591	Linear4
R02 No 43v2	5-112	1567276	4559610	3598906	5142729	2961136	2806395	71366	1453174	377693	139140	683498	5442	0	503786	0	13957	102284	0	0	20570	250304	Linear4
R03 No 12v2	5-113	1556186	4711084	3576941	5144868	2939915	3046041	44470	1023590	189577	217060	2020886	7557	0	403411	0	29537	381018	0	0	9708	48654	Linear4
R01 No 03v2	5-114	1587913	4838487	3542284	5473917	2880070	2933571	168837	2454414	263200	471695	3286842	110383	0	1465219	0	46224	442920	22620	0	48406	1047797	Linear4
R06 No 08v2	5-115	1637142	4763687	3556601	5139415	2961664	2965637	537092	3323326	594518	281307	1900889	55872	0	315052	0	6556	128531	6797	0	0	296953	Linear4
R02 No 46v2	5-116	1479148	4560434	3345471	4844104	2870831	2724847	140459	1623025	790807	236464	1565521	341969	0	200836	16328	22349	168385	46374	0	0	134466	Linear4
R02 No 28v5	5-117	1575044	4663605	3338732	5138688	2953938	3019119	528467	5070125	1226303	414015	4065274	0	0	633915	0	14822	257378	0	0	5130	373792	Linear4
R02 No 48v5	5-118	1553957	4660932	3493739	5182483	2879454	2817292	14667	868886	316958	45409	345390	178706	39370	7392	0	0	85047	89466	29089	0	0	Linear4
R01 No 04v5	5-119	1479095	4263010	3214876	4565682	2646619	2449678	119113	1360121	360904	505439	2852272	14483	0	689065	0	24027	109005	0	0	0	625159	Linear4
R04 No 10v2	5-120	1399220	4146415	3252673	4650670	2638058	2391109	171878	912787	242996	84857	646466	23916	0	136350	0	4368	68569	0	0	0	163692	Linear4
R01 No 17v2	5-121	1472225	4459313	3381169	4767789	2915301	2666782	146407	1134756	112415	891589	6115035	83721	0	1044259	0	49593	296662	0	0	13853	100797	Linear4
R04 No 14v2	5-122	1403403	4199661	3110772	4622337	2550180	2511630	165546	1504745	887854	484171	2794488	193884	17571	1238331	0	12276	99638	5613	0	6718	523632	Linear4
R03 No 20v2	5-123	1399304	4236656	3249402	4578684	2710397	2602659	122708	818493	164463	3098715	12014913	904882	0	1815559	0	172233	930342	86586	0	50914	194337	Linear4
R01 No 28v5	5-124	1483551	4314053	3203225	4656759	2606273	2586430	82958	1732506	1577797	337813	1546697	1636625	29911	245684	13264	16348	108118	140454	0	0	27526	Linear4
R05 No 32v2	5-125	1486328	4355582	3242386	4847131	2619011	2468008	59544	1316738	988266	115419	557696	288776	0	43303	38654	0	29658	30778	0	0	20477	Linear4
R06 No 13v2	5-126	1424026	4207978	3186309	4613221	2681727	2640346	230859	2780108	465325	1748914	6817813	95354	0	1903500	0	190157	707292	0	0	72085	494900	Linear4
R05 No 06v2	5-127	1432503	4231227	3228592	4680763	2675190	2559642	341487	2556456	198810	2236853	12791600	0	0	6657131	0	265812	1641971	0	0	330039	1416208	Linear4
R01 No 29v2	5-128	1429908	4365135	3206011	4691411	2669191	2669067	166136	2269124	369698	185219	5322382	83660	0	3216794	0	6714	230902	0	0	36038	911469	Linear4
R02 No 13v2	5-129	1441128	4130179	3216356	4627713	2691476	2605471	162995	953398	1099023	1041110	6160041	2226406	110834	1369873	15813	80891	501477	323544	11165	32011	41156	Linear4
R02 No 26v5	5-130	1443911	4563284	3224029	4567868	2614124	2727975	3641600	3818692	116119	824283	5707504	0	0	429411	0	145018	758991	0	0	0	82584	Linear4
R01 No 56v2	5-131	1416800	4225208	3203416	4735518	2736174	2475323	116936	1249776	264314	1028935	4634588	0	0	4305429	0	161073	687188	41275	0	262715	668061	Linear4
R06 No 24v2	5-132	1457020	4269887	3245459	4759430	2652512	2653001	1966077	1831754	971784	705188	3219733	0	9617	944801	3831	21505	242423	57677	0	27549	376659	Linear4
R03 No 03v5	5-133	1451222	4163972	3165665	4503031	2665043	2568186	92759	427722	190757	404728	1838985	0	0	209753	0	20654	155834	50603	0	0	24125	Linear4
R02 No 49v5	5-134	1458537	4169525	3187784	4575893	2668228	2539053	180290	1547347	231295	378802	2283594	0	0	597879	0	11295	97325	0	0	5230	464018	Linear4
R04 No 15v2	5-135	1452894	4286331	3197276	4886002	2644649	2561964	167153	1497926	243345	1759859	7706442	0	0	1633210	0	241407	1022497	0	0	68713	87263	Linear4
R02 No 28v2	5-136	1447372	4264542	3220681	4726653	2660110	2522629	237369	2694993	870005	627906	5992897	0	0	1246071	0	40263	492005	0	0	31977	98479	Linear4
R01 No 05v5	5-137	1387165	4300602	3213407	4699781	2672541	2640361	200746	3069493	411737	202024	2609420	0	0	973351	0	11485	326098	0	0	36053	509171	Linear4
R01 No 25v2	5-138	1368573	4074229	3124913	4557817	2636492	2484862	229576	918179	486450	434213	1636052	191888	0	239292	0	43219	207947	31990	0	0	23449	Linear4
R02 No 09v2	5-139	1416896	4090848	3175903	4388889	2741539	2666761	38818	888683	261660	48249	845777	5753	0	150761	0	0	54601	0	0	0	18474	Linear4
R01 No 06v5	5-140	1392806	4257423	3300828	4727068	2722601	2563576	312210	1754959	146639	371582	1544714	0	0	236888	0	8953	54055	0	0	0	491125	Linear4
R02 No 04v5	5-141	1436467	4154110	3153866	4471330	2647401	2574641	64336	764419	540895	232829	1603530	782927	59054	133063	5069	9713	117978	120510	7506	0	28487	Linear4
R05 No 07v2	5-142	1420720	4349672	3191129	4621934	2615239	2547683	254473	1744603	633539	760283	2581869	570829	0	350098	0	36884	118488	52247	0	0	144107	Linear4
R01 No 25v5	5-143	1386894	4173718	3185327	4588897	2552231	2533857	223906	824076	584618	806607	3273586	506141	8391	353486	0	48157	250363	58626	0	8735	38214	Linear4
R02 No 48v2	5-144	1427338	4068139	3072231	4616207	2655356	2527458	81945	1072499	499997	533899	1493369	771994	0	709134	0	104728	338589	309786	0	65393	133705	Linear4
R02 No 03v2	5-145	1414705	4232946	3178844	4789428	2594178	2492917	43711	690457	267576	131884	822717	190188	0	70461	0	9061	102579	59813	0	0	0	Linear4
R02 No 03v5	5-146	1425759	4189876	3077121	4423520	2553244	2562720	228851	1073659	600803	307620	1007898	551046	0	235759	0	9414	52563	40049	0	0	31048	Linear4
R02 No 16v5	5-147	1355048	4186156	3026261	4555881	2555733	2533633	75232	924076	1055801	120260	1142970	1007116	92275	106040	12638	9695	93208	98733	7511	0	35246	Linear4
R01 No 37v2	5-148	1435590	4221378	3268946	4875995	2735866	2552516	132176	1526078	1079432	179917	1566438	418342	16275	497071	17532	0	79568	31698	1763	0	76029	Linear4
R07 No 10v2	5-149	1451664	4300252	3256887	4702233	2766535	2524908	60013	1149201	1152013	1515647	7002702	893718	13010	360029	33393	139213	709438	159981	3405	10869	91098	Linear4
R01 No 24v2	5-150	1401023	4220766	3142471	4569361	2672745	2516648	64367	990979	378981	102649	675758	30902	0	72120	0	0	19751	0	0	0	0	Linear4
R03 No 09v2	5-151	1422093	4111623	3150886	4467323	2590679	2505877	51413	846016	648501	326739	552329	142296	0	128426	20941	89141	143950	64853	1915	0	40924	Linear4
R01 No 04v2	5-152	1384750	4339114	3236128	4774369	2692860	2519570	115070	2682020	526646	847816	3104486	78186	0	437784	0	31155	158263	0	0	0	178073	Linear4
R01 No 40v5	5-153	1451084	4332336	3181382	4766735	2727696	2597526	71112	769055	3929425	339492	1445335	1435296	125393	283344	75069	0	64152	84070	0	0	469020	Linear4
R01 No 53v5	5-154	1413961	4288757	3208321	4686117	2716247	2523583	49726	666282	603074	168205	1186100	314170	8984	66374	0	0	57149	23212	0	0	39803	Linear4
R02 No 40v5	5-155	1469387	4189091	3199968	4775036	2672210	2590287	119948	1089027	357032	442822	1026868	213251	43046	53126	0	21396	134489	44033	9435	0	0	Linear4
R01 No 35v2	5-156	1427717	4333454	3191893	4895752	2726595	2602339	270274	1352390	1543261	5678585	15772478	4504500	16832	7329358	13126	553412	1837753	778218	0	393035	325077	Linear4
R03 No 18v2	5-157	1468152	4356450	3274216	4965357	2722059	2525084	39297	1016047	361745	376977	2126099	394446	0	956977	0	66228	294786	85872	0	35612	120833	Linear4
R01 No 53v2	5-158	1421379	4333929	3025439	4783163	2664039	2612310	74391	1766975	759722	454285	4173809	596327	0	566398	8287	11539	192499	58256	0	0	202253	Linear4
R01 No 32v5	5-159	1398017	4219126	3126228	4634138	2635747	2423758	105961	1211924	1103332	202615	1297563	479354	32189	148501	7044	0	69938	55255	968	0	37118	Linear4
R05 No 36v2	5-160	1447226	4461347	3157716	4746660	2730497	2633721	62704	1751367	2316354	97636	864713	482203	58030	433451	42608	0	20760	29531	0	0	281537	Linear4
R02 No 42v5	5-161	1378727	4279369	3125471	4744995	2700489	2615613	116342	1751644	347469	422021	2391894	0	0	335400	0	16765	145695	0	0	0	142334	Linear4
R02 No 10v5	5-162	1432544	4192950	3197321	4507807	2485375	2649522	143690	1642723	841988	151923	1012632	347685	0	90501	0	0	94102	81568	0	0	25439	Linear4
R02 No 45v5	5-163	1381479	4233361	3149276	4770505	2650728	2489738	125093	1108734	171186	150065	1784148	0	0	439478	0	0	56483	0	0	0	219746	Linear4
R02 No 37v5	5-164	1403812	4396307	3162158	4676832	2664050	2560961	653179	2083124	221511	363104	2620643	16179	0	1975019	0	0	72231	0	0	11919	1264024	Linear4
R02 No 42v2	5-165	1372414	4225396	3162518	4725306	2642551	2570020	120153	1591963	367926	98915	1134017	0	0	468930	0	0	51890	0	0	0	192945	Linear4
R02 No 47v5	5-166	1408278	4379983	3092427	4710443	2595805	2615482	359810	1649008	677432	662326	4009122	760720	0	141104	0	51502	422669	160614	0	0	41138	Linear4
R02 No 34v2	5-167	1354156	4072664	3110593	4649504	2588053	2583810	116462	1265303	342185	130186	643410	34505	0	114547	0	0	62011	8775	0	0	29470	Linear4
R02 No 11v2	5-168	1401144	4137025	3046883	4526747	2661776	2319385	119091	1934615	309761	804419	3130693	0	0	3387255	0	35813	188622	0	0	67841	792979	Linear4
R02 No 41v5	5-169	1389757	4259761	3076751	4773512	2737879	2506150	184967	1927225	541610	169657	2039065	146334	0	64753	0	5383	101896	14302	0	0	118443	Linear4
R02 No 37v2	5-170	1415989	4271941	3124328	4643127	2634835	2527171	261775	3100407	330086	1192058	3980636	114097	0	500665	0	95923	349164	16433	0	16285	137125	Linear4
R01 No 62v5	5-171	1460251	4369888	3171545	4882655	2746129	2526562	404852	1798626	407495	589415	2965895	22864	0	628770	0	44568	191872	0	0	10373	364724	Linear4
R02 No 31v5	5-172	1426737	4216956	3089810	4728072	2759652	2719286	301387	1722892	792801	409691	2310340	525835	0	128384	0	22258	159083	51836	0	0	89266	Linear4
R01 No 03v5	5-173	1400616	4290314	3206653	4709516	2767069	2665478	151772	2024921	140642	291116	3070619	0	0	2107515	0	29048	501125	0	0	107016	1352091	Linear4
R06 No 27v2	5-174	1388949	4502756	3190067	4779711	2823034	2595936	168463	1772032	151707	1562653	5949757	84344	0	787830	0	137831	417413	0	0	17415	434356	Linear4
R01 No 06v2	5-175	1345899	4393984	3207004	4894686	2736787	2695061	408576	1835012	156463	1301835	5156018	0	0	175999	0	39020	201998	0	0	0	60098	Linear4
R07 No 12v2	5-176	1426212	4428382	3140171	4843554	2683781	2603370	224808	2487141	247677	310706	2551566	0	0	873289	0	12422	149466	0	0	10681	667091	Linear4
R05 No 15v2	5-177	1486671	4404945	3332756	4913921	2896321	2635136	178069	1347855	3439737	1618422	6662428	6019156	110723	216433	44976	126181	666597	897240	14453	0	22490	Linear4
R02 No 39v2	5-178	1414615	4480251	3191528	4913347	2822241	2564960	53304	820072	853413	325473	1855716	1134179	8477	185508	22430	47334	339763	376317	10074	0	16286	Linear4
R05 No 19v2	5-179	1455323	4458603	3236395	4910286	2753504	2649817	132903	1420538	728608	426537	3402298	765336	0	3149387	0	25351	201891	79282	0	57736	686565	Linear4
R01 No 28v2	5-180	1444164	4389510	3158655	4774388	2710691	2672563	47826	1726572	1349799	126912	1590588	595214	0	673225	16211	5740	134468	98229	3893	0	141287	Linear4
R02 No 38v2	5-182	1421073	4309943	3047803	4759927	2708229	2516554	186697	1266795	521438	334302	3129058	403489	17435	924369	0	50865	373411	83177	3305	35129	272948	Linear4
R02 No 31v2	5-183	1382119	4282686	3138116	4747673	2680572	2629944	139095	1518928	306399	1312453	3924122	440639	0	1403123	0	295457	582527	143083	0	87651	302352	Linear4
R07 No 09v2	5-184	1414425	4178117	3014285	4782689	2623753	2527478	319037	3281787	665549	582761	4057691	0	0	494528	0	27885	238588	0	0	0	108364	Linear4
R05 No 24v2	5-185	1346923	4092265	3093857	4408577	2663079	2406273	151808	1533499	339572	159905	1155865	51387	0	145313	0	6756	87838	7573	0	0	32896	Linear4
R06 No 23v2	5-186	1360905	4124361	3090578	4399871	2748101	2557719	64747	1676472	1796591	122958	758110	191051	8531	427528	20297	0	17080	9911	0	0	367992	Linear4
R04 No 06v2	5-187	1389790	4082382	2855374	4399470	2578640	2363829	128562	1869649	531644	230643	2430403	149279	0	194607	0	36149	308332	36359	0	0	104486	Linear4
R01 No 15v2	5-188	1409767	4284656	3190674	4666460	2786810	2725656	242402	2780692	402762	2134378	5486757	479141	0	1861806	0	504779	1104194	158705	0	120161	460325	Linear4
R05 No 12v2	5-189	1441789	4283862	3220690	4869577	2744197	2562506	239667	2373666	495221	1185406	2819574	37998	0	622826	0	54456	186568	5915	0	10322	113569	Linear4
R01 No 45v2	5-190	1411146	4339443	3241120	4843522	2770405	2596740	376150	2802249	375803	268532	2123863	69256	0	456580	0	0	88636	8693	0	0	148329	Linear4
R01 No 45v5	5-191	1412205	4217737	3177254	4913007	2637234	2507479	279810	1564888	920505	429179	3635092	887961	30968	2548181	7107	6094	108813	36886	0	27257	691327	Linear4
R01 No 30v2	5-192	1422928	4266158	3183787	4774657	2616870	2502386	73474	1044161	832696	128681	739231	366077	0	93461	26380	6847	48974	56351	0	0	26727	Linear4
R06 No 15v2	5-193	1375554	4357882	3065055	4924385	2690816	2573414	102376	1988606	562514	357726	4076837	70485	0	518255	0	33366	269622	9789	0	9455	121839	Linear4
R02 No 07v5	5-194	1398604	4201947	3103060	4492927	2702619	2539594	507008	966970	1647168	102100	597635	546016	14550	44872	16265	0	34239	53196	906	0	41270	Linear4
R03 No 25v2	5-195	1395183	4221607	3079983	4633728	2691802	2477205	72432	1403741	382179	270059	1886590	0	0	235522	0	15151	131080	0	0	0	162494	Linear4
R03 No 05v2	5-196	1307899	4226162	3175450	4690197	2748468	2458068	95768	1370052	1435481	151693	645465	381872	0	111239	19901	17014	77849	72828	0	0	82537	Linear4
R02 No 41v2	5-197	1448850	4518075	3259981	4989680	2824280	2614550	274407	1134191	458148	477793	2185427	251112	0	179250	0	43785	260154	41019	0	5322	44919	Linear4
R01 No 16v5	5-198	1512469	4373126	3361321	4833946	2938214	2581750	154558	1814005	1288699	412573	2967396	567172	36075	533243	10170	31129	293693	127336	5452	17225	321878	Linear4
R01 No 09v5	5-199	1424772	4321487	3191556	4764974	2789474	2606411	323448	1226186	1123017	660161	1054366	370076	15139	47081	47625	87710	150026	106313	0	0	0	Linear4
R01 No 19v2	5-200	1451194	4412956	3212328	4999965	2946630	2674133	97427	1724472	1547681	543460	4202185	1179633	37176	95452	39484	16222	137726	82989	0	0	0	Linear4
R07 No 02v2	5-201	1401513	4270200	3050774	4779494	2821813	2601128	103823	1832139	1410691	207066	2661679	659858	10972	817023	9852	5507	70169	35427	0	0	521913	Linear4
R01 No 66v5	5-202	1317998	3951864	2882986	4249682	2499805	2365582	140227	569079	218105	194574	871988	72098	0	49914	0	0	31903	0	0	0	30973	Linear4
R01 No 52v5	5-203	1343136	4187864	3121942	4618492	2715901	2560490	81378	831260	466590	567316	1473956	296394	0	130410	0	95477	209906	59055	0	0	15380	Linear4
R02 No 09v5	5-204	1340873	4174632	2923986	4476017	2620497	2480259	69703	1214099	286585	40894	1836564	67129	0	177479	0	0	53013	6254	768	0	76722	Linear4
R02 No 05v5	5-205	1330804	4082106	3060184	4443930	2652483	2540566	237177	3115735	400940	473550	2419897	7994	0	360515	0	30029	155217	0	0	0	590511	Linear4
R01 No 32v2	5-206	1375448	4147510	3021021	4660920	2641992	2408032	195176	2052604	519134	364892	2371748	88951	0	151699	0	11497	106444	10108	0	0	27319	Linear4
R01 No 56v5	5-207	1370234	4291524	3045288	4641606	2658128	2475108	164039	992140	219620	325355	2637962	0	0	1369081	0	24308	121673	0	0	25034	444750	Linear4
R03 No 10v2	5-208	1369809	4148843	3009116	4659570	2763835	2533343	48019	964423	664913	298447	2293779	529108	44137	317125	17328	19121	102681	41455	4215	0	22139	Linear4
R02 No 21v5	5-209	1371313	4211041	3034905	4425757	2601723	2526418	257280	1119663	329312	172678	1203941	12962	0	327882	0	6356	48744	0	0	0	234217	Linear4
R04 No 17v2	5-210	1299255	4136472	2917458	4628816	2584078	2415564	88634	1530062	681708	425074	2771416	227998	0	414835	0	34288	148819	26077	0	0	130942	Linear4
R02 No 29v2	5-211	1345603	4027405	2956974	4509458	2690832	2389429	75065	852464	443447	1420253	8855872	1874153	27144	986592	20692	146931	837111	304047	9347	32025	86792	Linear4
R06 No 10v2	5-212	1296771	4109187	3015242	4470162	2549836	2381385	103237	1410197	1071672	385088	1344851	877623	23671	189221	15923	17064	69291	91724	1047	0	15955	Linear4
R06 No 11v2	5-213	1302611	4042523	2971054	4621396	2654348	2407880	127569	1329180	139786	277003	2901794	24556	0	632546	0	6876	77389	0	0	0	278844	Linear4
R02 No 44v5	5-214	1285063	3972241	2856861	4341908	2486906	2224208	355583	1423005	913104	5110245	10198595	2887150	69097	1067646	0	344191	880139	316507	17884	37864	84697	Linear4
R01 No 13v2	5-215	1355528	4092337	2962514	4798616	2580289	2346631	335552	1865487	81055	745363	3859642	36330	0	372900	0	64816	338363	0	0	12082	140465	Linear4
R01 No 15v5	5-216	1277828	4044710	3033363	4537555	2677260	2388198	354070	1362093	477199	348455	2789743	525870	0	1489296	1958	20624	176026	30771	0	14306	478985	Linear4
R01 No 46v5	5-217	1276833	3926427	2915404	4477052	2549838	2330585	95182	1432496	30715	281440	2150132	0	0	312359	0	11345	137742	0	0	0	408351	Linear4
R01 No 49v5	5-218	1272750	3877269	2851029	4445281	2512091	2487093	126666	2064883	401392	119136	3313968	186371	0	236099	0	0	238835	23772	0	0	183813	Linear4
R07 No 11v2	5-219	1243479	4112939	2960837	4465370	2645185	2403911	307895	2076510	489314	2727587	9266063	552241	0	1792320	0	178169	506387	42038	0	31603	279475	Linear4
R02 No 15v2	5-220	1306081	3940685	2938461	4477809	2648376	2370756	84494	1776228	1127711	431294	1361990	342351	0	497497	62194	29136	130010	49191	0	13692	213379	Linear4
R01 No 05v2	5-221	1330040	4139428	3089847	4673042	2649660	2522775	462616	3821265	420180	668113	5867207	0	0	1991220	0	55277	444123	0	0	47931	548207	Linear4
R02 No 08v2	5-222	1285920	3866614	2896857	4344827	2643673	2382919	117689	1551992	226225	552569	2546857	5350	0	1403755	0	77901	372480	0	0	61353	471654	Linear4
R06 No 20v2	5-223	1337495	4110780	3060456	4492800	2729215	2359227	290292	1875951	212982	1198085	7000149	256214	0	1561798	0	48224	407609	23976	0	25670	232068	Linear4
R05 No 30v2	5-224	1281049	3926081	2914088	4484095	2728156	2430985	213806	2211745	594839	879769	3800461	691351	0	591925	0	45539	242373	87469	0	11476	105956	Linear4
R01 No 64v2	5-225	1288834	3821198	2839503	4373352	2611372	2338668	342817	3455714	471399	730145	6617742	0	0	3388226	0	56422	563727	0	0	104031	1309798	Linear4
R02 No 46v5	5-226	1301339	3994761	2907158	4354969	2426865	2331350	51586	883966	839369	111267	761288	808578	28819	159804	18214	0	36768	66569	0	0	95433	Linear4
R04 No 20v2	5-227	1266899	3976292	3009100	4472219	2697210	2509777	83231	1989744	707920	385423	2430654	356118	0	254185	10716	49453	433228	99447	8132	9729	0	Linear4
R02 No 32v2	5-228	1374605	3947777	3001612	4508036	2801500	2386572	59443	1004362	514087	2418271	4216291	560401	0	130775	7344	556893	805032	157598	2781	6878	17635	Linear4
R01 No 14v5	5-229	1304823	3822271	2989811	4500474	2627237	2362729	333108	1397810	207911	786891	6215397	61296	0	5959294	0	31492	262472	0	0	70919	1489939	Linear4
R04 No 22v2	5-230	1274379	3903280	2804594	4342227	2577814	2328936	984660	3407957	332041	773607	4028322	42580	0	39610	0	40591	194303	0	0	0	17756	Linear4
R03 No 13v2	5-231	1329583	3994918	2968753	4380966	2654038	2429224	213272	2148910	486963	531726	2195757	240953	0	179056	0	47427	277709	46708	0	0	49114	Linear4
R06 No 05v2	5-232	1331688	4005036	3047309	4477844	2639076	2359081	160057	1001890	1468629	588039	2132613	1278602	13392	299221	7842	81023	278347	257801	2117	8197	100145	Linear4
R02 No 12v5	5-233	1231091	3665879	2767371	4011855	2484566	2302296	325427	841486	345787	566003	2415100	396864	0	249530	0	19322	103817	30137	0	0	117979	Linear4
R01 No 54v2	5-234	1337635	4017211	3074527	4739627	2652603	2513951	57255	1149173	399284	1245964	4101845	908773	0	841446	0	251483	426452	153870	0	33413	165775	Linear4
R05 No 35v2	5-235	1311750	3895336	2940908	4570948	2620962	2294038	87180	2187310	290749	334430	1571023	34665	0	324325	0	41170	234866	7232	0	16694	237643	Linear4
R05 No 09v2	5-236	1279303	3903963	2812546	4281769	2599999	2380035	121365	1199610	597005	2122954	3942085	1210111	0	205718	0	207017	310810	145742	0	0	48401	Linear4
R02 No 47v2	5-237	1345866	4040365	2986199	4462167	2557575	2364544	100991	1566634	753743	1071917	3634791	1012744	0	950605	3612	64383	291290	180259	3001	23281	227271	Linear4
R06 No 17v2	5-238	1305042	3996837	3009146	4512737	2578680	2450125	89616	1429339	374580	316182	2442071	124362	0	961130	0	21559	245542	24748	0	32629	216821	Linear4
R03 No 02v2	5-239	1217240	3890300	2897563	4289079	2622147	2255607	51085	406740	96012	126986	657546	50423	0	30354	0	8410	29271	0	0	0	0	Linear4
R03 No 02v5	5-240	1301652	4026744	3041936	4398280	2719023	2586171	81359	1380169	618182	149882	1267858	348964	12230	202066	0	11603	127159	88851	0	0	42464	Linear4
R02 No 43v5	5-241	1215809	3813737	2871299	4265024	2570075	2202546	70524	876008	253442	155283	1801777	0	0	1278955	0	14613	206896	0	0	42344	136461	Linear4
R02 No 17v2	5-242	1189436	3764718	3017144	4442488	2583987	2478481	46102	617719	732002	255371	1600842	1007037	28171	211188	5052	23712	228581	260560	4414	7337	39330	Linear4
R01 No 31v2	5-243	1280429	3856809	3023343	4577434	2630429	2372215	255436	2310451	408303	904868	4427426	148813	0	1938445	0	31841	221497	17597	0	29297	608038	Linear4
R07 No 08v2	5-244	1235178	3819340	2966829	4251163	2639032	2281871	134853	1761857	596254	208924	859112	85948	0	70741	0	25553	78182	19435	0	0	62383	Linear4
R02 No 23v5	5-245	1281802	4050579	3011956	4401508	2718556	2464486	23880	557400	620971	185319	1363945	224873	17514	154003	12555	7767	125620	41253	0	0	98652	Linear4
R04 No 13v2	5-246	1267536	3885192	2888580	4332235	2585818	2316385	206526	1299241	265182	888636	6027258	0	0	545679	0	25955	160695	0	0	0	96366	Linear4
R01 No 43v2	5-247	1272724	3854274	2990206	4413707	2533498	2260599	273450	2179620	423266	392814	1851835	116025	0	219360	0	17506	64532	0	0	0	131958	Linear4
QC41-1	QC41-1	2228338	6525573	4574051	6351285	3844788	3647231	491020	2374920	1211700	1360400	4673701	751448	41719	961216	15262	159288	442301	120235	1547	27559	347334	Linear4
QC41-2	QC41-2	2188012	6631507	4483621	6294099	3872012	3891882	479001	2377610	1221215	1277599	4769499	816206	37321	936191	15826	163564	443866	123366	3660	24333	337797	Linear4
QC41-3	QC41-3	2131908	6287165	4464283	6028476	3697452	3675917	477859	2300716	1168248	1276675	4485190	770357	35621	866885	16161	143473	436116	114278	2701	29010	323031	Linear4
QC42-1	QC42-1	2173482	6336269	4683286	6242671	3765489	3768982	492836	2336475	1163600	1352439	4587156	795751	39495	912598	12924	169786	446387	123167	4728	30202	315545	Linear4
QC42-2	QC42-2	2136192	6388152	4769565	6434811	3730639	3739724	494128	2308934	1167623	1347110	4738066	814382	43264	911730	17233	166395	441248	126946	4603	27807	314705	Linear4
QC43-1	QC43-1	2078982	6219962	4644438	6018612	3712305	3490162	461838	2169910	1128677	1324536	4467570	765826	41069	926440	17856	151970	433876	120365	3099	29174	310819	Linear4
QC43-2	QC43-2	2081577	6272246	4398182	5926080	3616832	3566835	467329	2200299	1142784	1271529	4334623	793447	42572	914732	19147	145309	426298	108175	14306	25640	319889	Linear4
QC44-1	QC44-1	2034405	6119827	4718685	6465112	3726665	3774686	449777	2272895	1256382	1362016	4732576	813235	39437	852016	17027	152386	443651	116277	5178	28616	275228	Linear4
QC44-2	QC44-2	1993623	5876049	4468869	6240774	3669094	3709397	447621	2198481	1094537	1269672	4597001	794074	36577	831688	17341	152657	429573	119918	8006	23946	282701	Linear4
QC45-1	QC45-1	1941497	5824130	4259101	6126447	3620945	3468174	437794	2104586	1075953	1257573	4592308	802986	45101	842464	18299	144353	415689	109242	4089	29585	259313	Linear4
QC45-2	QC45-2	1847331	5911141	4357144	6125033	3563036	3755066	421610	2095895	1175000	1260658	4448589	750899	35666	871193	20127	146581	427628	113523	4809	25285	304451	Linear4
QC46-1	QC46-1	1919159	5745110	4376804	5866160	3697136	3449386	444339	2048573	1076776	1288521	4246165	692414	33681	814162	16594	156963	432909	102746	3079	28026	256089	Linear4
QC46-2	QC46-2	1983481	5898306	4323432	6421985	3718636	3649687	443546	2054711	1119336	1263659	4737174	801826	47070	904014	19919	136208	433447	125173	11782	26079	293216	Linear4
QC47-1	QC47-1	1887598	5639760	4256895	6268473	3634440	3409041	438001	2003106	1070182	1196471	4533235	767721	44118	831815	16366	136151	430776	114500	5260	27327	265499	Linear4
QC47-2	QC47-2	2022107	6008383	4426244	6313937	3945684	3725681	444270	2167094	1124992	1314567	4646299	816356	48672	880501	18164	174535	420902	110850	11527	24343	279384	Linear4
QC48-1	QC48-1	2049743	6074051	4515784	6522060	3889865	3782986	461062	2108259	1125722	1330296	4823875	824658	44008	862992	17355	154971	443667	127329	4639	19506	300517	Linear4
QC48-2	QC48-2	1993697	5894169	4393268	6417924	3890202	3761030	471190	2171622	1107912	1298185	4746205	827137	44602	884867	19129	160746	430483	114111	3518	26081	280481	Linear4
QC48-3	QC48-3	1998817	6059928	4541029	6401181	3703865	3672881	456217	2226814	1263850	1313150	4769069	766383	45507	840582	18554	155512	464309	109983	5003	26743	273764	Linear4
QC48-4	QC48-4	2018331	5820514	4377045	6385916	3816018	3710395	472017	2206281	906035	1321934	4819637	652192	41107	855612	13218	140970	431415	117459	2943	24760	273007	Linear4
QC49-1	QC49-1	1775759	5256093	3887247	5526730	3455852	3358452	422908	1889265	872410	1192697	4353886	702561	39373	774890	13940	140394	376578	104540	0	15081	265702	Linear4
QC49-2	QC49-2	1608861	4993422	3620804	5241155	3210101	2848592	386981	1796359	927692	1083267	3911648	681806	31494	683514	8130	129977	342409	78198	0	19111	248211	Linear4
QC50-1	QC50-1	1593620	4636691	3568256	5303530	3190673	2752458	381755	1654620	868500	1064353	3836783	675029	33030	705664	9667	122603	311913	92066	3319	13172	224977	Linear4
QC50-2	QC50-2	1593364	4750684	3508848	5341718	3234643	2845815	389467	1751079	785071	1046107	3943472	697472	31050	691695	14337	130537	359426	88263	2185	15624	204631	Linear4
QC51-1	QC51-1	1606835	4818611	3437137	5276186	3186349	2838081	370885	1695276	776406	1060596	3792263	625861	25031	689489	8493	113228	334751	90377	2194	12673	235593	Linear4
QC51-2	QC51-2	1599917	4883758	3434708	5406347	3086138	2804176	393392	1799642	789828	1024115	3896465	654663	31212	619156	8826	124373	337838	74442	1759	13366	202142	Linear4
QC52-1	QC52-1	1630572	4844860	3598409	5262319	3323092	2954847	383047	1812562	947500	1040877	3919072	689333	26464	706762	9418	116304	354639	95483	1014	14757	263992	Linear4
QC52-2	QC52-2	1670023	5124559	3732837	5526675	3251207	2990378	387452	1771125	871317	1119730	3992211	709163	30489	714476	11368	129984	349357	90773	915	13617	246808	Linear4
QC53-1	QC53-1	1523224	4780639	3290538	5127632	3134054	2823305	355348	1793818	755037	1000009	3707784	658709	29422	628551	7953	122011	335085	71946	0	12360	241409	Linear4
QC53-2	QC53-2	1530683	4634752	3402464	5295532	3124755	2746084	326383	1818427	773249	1058232	3882844	657846	27010	666071	11216	113825	346784	92122	791	17058	237893	Linear4
QC54-1	QC54-1	1617767	4793203	3468879	5293083	3166377	2846464	397001	1751254	775181	1035263	3854714	679539	29343	641100	12841	108846	356050	79787	920	15801	236921	Linear4
QC54-2	QC54-2	1587376	4814409	3456206	5248617	3323634	2721110	342208	1745806	773376	1037939	3835860	686217	27792	641451	9786	126932	326577	74516	871	13286	214809	Linear4
QC55-1	QC55-1	1534331	4563055	3401197	5309752	3247668	2743142	376232	1646453	787116	1041353	3903159	634712	34921	631635	12890	120355	331208	87234	1406	9958	204739	Linear4
QC55-2	QC55-2	1487413	4606064	3365420	5219951	3239042	2703285	360978	1682968	714969	972294	3847193	616527	25949	565681	7436	110984	321457	80436	1084	16507	249055	Linear4
R04 No 06v5	1-1	1560164	5148656	3778902	5594825	3450289	3356687	111191	1168824	2359069	496104	4204225	1130066	113130	472338	32127	53871	355199	172462	21763	9015	176343	Linear5
R03 No 16v5	1-2	1527637	4839456	3559996	5242277	3187684	3255167	556984	1819712	2884268	597573	4357190	1072485	205539	425702	36547	45373	349692	165031	33725	5029	180145	Linear5
R05 No 35v5	1-3	1386404	4521357	3491767	5243754	3047452	3033858	43811	610381	1666464	557280	4031702	1727224	198755	347492	51756	60174	405767	252170	28989	0	94616	Linear5
R07 No 21v2	1-4	983875	3303351	2355773	3620335	2079290	2222592	131646	1029651	1413823	237951	1893344	0	0	902396	0	0	56188	0	0	6786	235025	Linear5
R09 No 07v2	1-5	1454573	4727535	3453162	5245070	3104035	3057580	202795	865524	729459	682195	4553249	355603	0	756240	0	42968	294507	50493	0	14623	152848	Linear5
R06 No 19v5	1-6	1482149	4761560	3502860	5250741	3115664	3482326	70895	401407	1258849	157712	1047628	470424	105181	126730	21922	0	41401	45433	0	0	46402	Linear5
R06 No 05v5	1-7	1535969	4815024	3477374	5280958	3265167	3355023	138796	579131	2125708	512249	2971259	1391026	166143	110000	30832	59569	395858	240379	14038	0	22858	Linear5
R08 No 12v2	1-8	1411116	4596227	3495765	5250854	3099852	3036239	83200	295125	751032	372000	1624970	392096	53167	203226	16172	64119	282536	134741	0	12818	0	Linear5
R07 No 09v5	1-9	1548638	4864576	3650928	5321707	3295843	3468772	157190	1395750	2435189	668805	2900389	0	0	843875	0	60006	304654	0	0	28002	87541	Linear5
R09 No 12v2	1-10	1489964	4548866	3486850	5345181	3092543	2917969	194797	893822	680489	715329	6044059	0	0	1381284	0	43452	271589	0	0	19379	427540	Linear5
R08 No 19v2	1-11	1387203	4667141	3360032	5169872	2942619	3113331	59557	228153	386958	1655161	3380096	1005859	0	158018	14311	612291	842718	412621	0	10814	0	Linear5
R20 No 18v5	1-12	1433366	4707125	3467821	5347920	4049936	3284307	293754	2095292	523618	2586818	15489230	0	0	3582506	0	322139	1656479	0	0	201078	845551	Linear5
R10 No 15v2	1-13	1476013	4725859	3610355	5358420	4855566	3317057	97941	770380	1195869	652455	8402592	1803716	0	1901006	0	169525	968101	419893	0	96286	217764	Linear5
R06 No 07v5	1-14	1548185	4898292	3622670	5315488	3561927	3316555	188916	944474	2119362	3755485	7352753	2492765	36831	768858	18371	629603	1079764	412017	15656	58755	84989	Linear5
R20 No 15v5	1-15	1467753	4664365	3481288	5206769	4165628	3378593	76450	270230	1085581	767039	4105896	1927347	72759	2004984	11240	100152	436375	346608	6848	57831	203177	Linear5
R03 No 20v5	1-16	1503502	4586755	3419053	5023265	3165488	3337949	207806	1531010	443507	477973	5572662	0	0	562640	0	24888	370568	0	0	8818	149092	Linear5
R08 No 21v2	1-17	1548936	4814279	3561625	5465932	3323466	3335446	99209	608053	1159799	738492	2665675	279297	0	82946	23447	91232	421963	115056	12736	0	0	Linear5
R10 No 25v2	1-18	1454881	4699294	3562383	5162469	4396219	3281137	98457	547890	1110520	160744	2009778	189877	0	169947	0	29517	254453	42320	0	5883	0	Linear5
R06 No 22v5	1-19	1550218	5010830	3479698	5423665	3815127	3425991	1170370	1486303	1242755	667073	1954956	374922	0	231418	0	236423	683194	189413	0	30221	164155	Linear5
R11 No 22v2	1-20	1440058	4620114	3488209	5041767	3070415	2996831	142750	1057121	1619237	351214	1874345	92544	0	100558	15092	47198	180208	19959	0	0	19584	Linear5
R11 No 08v2	1-21	1537296	4728125	3493678	5176998	3076476	3276644	138941	1675104	1244709	648668	3938081	134767	0	216317	0	89633	630633	49127	0	6285	80053	Linear5
R03 No 18v5	1-22	1479605	4769042	3602805	5280417	3074702	3401679	831215	3015144	670197	884454	6976541	0	0	3616626	0	67997	763481	0	0	136437	1288968	Linear5
R06 No 12v5	1-23	1384113	4518843	3158473	4874902	2915801	3004924	2434918	1499630	2584165	360227	949527	407672	36026	83447	24961	24568	76711	40828	0	0	118153	Linear5
R11 No 05v2	1-24	1487157	4615898	3569215	5461325	3247442	3429779	807441	2184810	1530766	4185830	14239113	2096149	0	1566695	0	273307	1077811	271331	0	52166	265204	Linear5
R07 No 13v5	1-25	1485019	4600491	3575892	5319408	3155062	3064468	188262	771840	1698910	331676	1433562	1002804	20499	184169	10870	33839	143290	166523	0	0	141393	Linear5
R20 No 14v5	1-26	1474650	4630685	3507068	5199850	4156312	3193819	127865	604439	2790002	943231	2384855	2545980	41088	494059	27992	127998	208316	399842	0	17744	172491	Linear5
R04 No 17v5	1-27	1281613	4389931	3086754	4996811	2769165	2888428	573944	1023270	1219062	640576	3198436	569562	0	560177	0	30852	205274	50797	0	7416	91881	Linear5
R10 No 16v2	1-28	1398307	4593257	3579173	5032388	4916861	3130574	457871	2394803	506883	2450097	9792390	41836	0	865346	0	172644	426009	0	0	18349	336545	Linear5
R07 No 01v5	1-29	1429127	4641584	3472678	5342106	3343391	3071859	317743	2020009	375069	7137131	19746758	82584	0	1214408	0	831247	1438344	0	0	34396	323025	Linear5
R04 No 13v5	1-30	1432582	4581156	3378332	5163870	2974721	3045934	113530	861585	665082	174408	1746624	0	0	308069	0	0	74083	0	0	0	357556	Linear5
R20 No 30v5	1-31	1443292	4546655	3504290	5100598	4429405	3324641	139623	540013	1790430	277843	1272550	825888	97625	146168	30475	43412	121226	96586	0	0	53186	Linear5
R06 No 27v5	1-32	1460383	4599621	3316276	4962126	2958313	3182830	220693	676675	351231	195918	932868	0	0	170969	0	5407	27150	0	0	0	173265	Linear5
R06 No 20v5	1-33	1505657	4853550	3492561	5264936	3203800	3304792	2639357	2872706	483262	528796	2739189	0	0	262931	0	13736	79661	0	0	0	251186	Linear5
R03 No 26v5	1-34	1525096	4626671	3285723	5312925	3306065	3076618	3144140	1442768	1310582	1345867	4437086	0	0	2288755	0	279038	454305	0	0	103706	754747	Linear5
R05 No 28v5	1-35	1364286	4467717	3170087	4999509	2886175	2979115	131855	648765	1856703	283686	1013604	971685	0	249413	0	13380	102425	177011	0	0	138419	Linear5
R10 No 17v2	1-36	1485162	4833204	3535816	5672882	4494680	3434719	327483	1617857	912958	2602145	16467817	312502	0	2446358	0	313374	1065610	57565	0	84302	439534	Linear5
R10 No 10v2	1-37	1446489	4706194	3528589	5082591	4449100	3219824	187259	822142	1090492	1498045	6045239	1320926	0	917879	0	151186	483803	148713	0	29515	111872	Linear5
R20 No 07v5	1-38	1352104	4495057	3279258	4828620	3811503	3087030	126373	943702	1339612	153299	1522866	0	0	460797	0	0	46268	0	0	0	471665	Linear5
R20 No 27v5	1-39	1473247	4610381	3436207	5126435	4040708	3321784	164227	962548	1343324	133098	2457326	207209	42205	1222304	5497	10106	253729	27492	0	41967	219099	Linear5
R09 No 17v2	1-40	1438275	4671537	3266995	5430315	3086116	3129156	53074	362932	1537796	653219	1861927	1672794	7710	178512	48908	92655	223637	318848	0	0	65433	Linear5
R04 No 05v5	1-41	1461612	4649194	3364559	5304019	3108144	3061698	283823	1283830	1136615	728646	5270002	0	0	2953941	0	27084	250313	0	0	53764	657544	Linear5
R08 No 16v2	1-42	1377279	4493753	3253436	5125870	3079681	3057159	242080	1350926	1440105	2233025	7545304	440981	0	241439	0	84507	276362	34129	0	0	47288	Linear5
R20 No 09v5	1-43	1386726	4707756	3280799	5182929	3861525	3228220	740699	3371594	991122	1619844	11492593	0	0	3502555	0	64927	350090	0	0	46943	1646447	Linear5
R04 No 01v5	1-44	1314367	4103658	3052957	4502211	2688419	2539991	87326	417904	313088	201947	1543714	0	0	1298675	0	17719	118234	0	0	27346	317860	Linear5
R11 No 19v2	1-45	1439021	4696279	3367331	5302752	3105666	3204484	271412	1304598	588347	2577336	5478248	103124	0	234920	0	464536	955899	41379	0	11727	25212	Linear5
R04 No 12v5	1-46	1462221	4687610	3431035	5437336	3255231	3193051	285357	2424639	1375761	156847	2780721	24575	0	138414	0	0	150592	0	0	0	96546	Linear5
R07 No 04v5	1-47	1473351	4646871	3413802	5305572	3056532	3137396	445704	1967867	1515256	876587	2148245	146576	0	172001	0	76038	155077	28250	0	0	56494	Linear5
R08 No 20v2	1-48	1472780	4603519	3440876	5311504	3159204	3013932	115964	910714	482057	306889	1952809	0	0	277722	0	139181	891219	0	0	61507	80433	Linear5
R08 No 03v2	1-49	1452008	4766646	3475433	5418179	3185576	3155379	103086	1107092	891689	1722463	3896264	289453	0	646268	0	385585	768305	118525	0	51214	291081	Linear5
R10 No 09v2	1-50	1430545	4837675	3764170	5370106	4969742	3272893	93847	697273	1808666	541637	2294934	916096	0	326376	14767	64238	239169	192466	0	13437	79218	Linear5
R10 No 06v2	1-51	1466755	4716374	3656551	5219266	4817796	3312879	732803	2183414	1092809	2914204	14494995	193910	0	461159	0	560951	1983799	75588	0	38052	164810	Linear5
R05 No 06v5	1-52	1478119	4757953	3186349	5139751	3054000	3228438	350095	2978872	759195	681154	9276766	0	0	1000715	0	47629	751115	0	0	39395	364031	Linear5
R07 No 08v5	1-53	1426019	4537625	3254281	5054898	2937667	3214497	194792	870506	1441807	212878	1387988	183394	0	403182	0	37641	221528	47743	0	21344	98825	Linear5
R10 No 21v2	1-54	1432842	4694481	3409887	5199774	4357249	3397021	503873	1749585	1374696	145438	1013546	0	0	351936	0	0	31850	0	0	0	342028	Linear5
R06 No 14v5	1-55	1423387	4637124	3445525	5302541	3107972	3063043	159438	830500	748022	854371	6355668	0	0	3428966	0	50163	527300	0	0	102315	224820	Linear5
R06 No 11v5	1-56	1456355	4548345	3244123	5169750	3025854	3066220	97470	891235	1840576	162261	1897028	950723	115830	64711	19772	8605	63999	64459	0	0	49770	Linear5
R04 No 18v5	1-57	1372983	4405290	3116544	4894338	2917678	2914080	58330	558065	1019106	358795	1330831	244571	20154	262534	8626	23518	86254	24391	0	0	248529	Linear5
R10 No 20v2	1-58	1423270	4530474	3689048	5254724	4890629	3274954	276933	1162329	1201956	1434283	5219212	906571	0	864321	0	164418	511935	196476	0	38981	286474	Linear5
R03 No 12v5	1-59	1408711	4619188	3177095	5132452	2994983	3005439	56432	599440	425421	257231	1533872	0	0	189687	0	44931	267215	0	0	6089	41979	Linear5
R07 No 25v2	1-101	1370505	4325734	3398244	4544388	2810463	3142063	60910	1000594	1654706	148702	1278195	158106	18448	983442	0	17836	137889	35584	0	27314	245451	Linear5
R05 No 30v5	1-102	1351945	4268878	3229263	4746743	2872710	3027736	92802	586892	1798270	455076	1964973	1024008	70033	286579	35520	27124	137190	117347	6316	5091	71653	Linear5
R20 No 26v5	1-103	1414099	4359452	3353823	4779806	3533139	3379223	4356877	5911588	2677859	6281382	11378625	3647500	193759	776027	70134	54189	93466	33511	0	0	425777	Linear5
R11 No 17v2	1-104	1364910	4338676	3310350	4702025	2836684	3013131	75670	665700	747700	324955	2953748	0	33923	847332	0	36222	359172	0	0	39070	69893	Linear5
R10 No 31v2	1-105	1434602	4450348	3259433	4989876	3407340	3181833	373225	1559384	1647784	2983660	7670345	0	13747	885869	0	209207	598345	0	0	40006	75272	Linear5
R06 No 15v5	1-106	1389312	4471519	3236878	4834592	3079768	2999650	372713	1552043	1896762	336446	4084234	243401	0	828497	0	34819	264206	36015	0	19593	95199	Linear5
R08 No 14v2	1-107	1409083	4358847	3381565	4825680	3022877	3014336	231991	1426964	1189668	627623	6209827	89668	0	1257863	0	65962	542686	21660	0	36613	397395	Linear5
R06 No 28v5	1-108	1366224	4337075	3318365	4785382	2792837	3106364	28744	340799	1086867	213484	820902	436469	23216	95233	14509	0	33519	45944	0	0	22019	Linear5
R06 No 24v5	1-109	1453330	4311792	3346454	4841659	2972133	3107505	1889511	1494945	1046206	74623	1165253	173921	0	142673	0	0	25012	0	0	0	160202	Linear5
R07 No 22v2	1-110	1357366	4382054	3339844	5111493	3010352	2955458	136869	867779	1259399	738097	2593964	372832	0	487508	0	55082	227439	56484	0	8339	131689	Linear5
R09 No 01v2	1-111	1392456	4229211	3281012	4852856	2829986	3047647	63858	329839	1110725	737659	3612034	2403118	11781	844141	9359	53065	343110	420321	12206	22282	17450	Linear5
R09 No 15v2	1-112	1346773	4147795	3093774	4789239	2772956	3012944	286304	1676761	1160967	1195218	7099612	0	0	981699	0	32134	206788	0	0	11184	90118	Linear5
R11 No 13v2	1-113	1403512	4426531	3350226	5186138	2931030	3281957	36169	327093	1115190	109134	467765	228748	0	134147	16155	16370	84058	90568	5422	0	11804	Linear5
R03 No 10v5	1-114	1378951	4168132	3321009	4603040	2884501	3312384	124572	612206	1939153	135729	1049073	436052	24953	121949	23080	0	71887	56512	0	0	98564	Linear5
R08 No 17v2	1-115	1242818	4075758	3100548	4552438	2585805	2753200	24247	347051	652080	402809	1923074	714815	14903	359542	15809	41916	317250	210661	0	22904	43722	Linear5
R10 No 22v2	1-116	1387469	4472379	3364194	4920738	4089113	3234840	74219	1183686	380783	333248	3392808	0	0	245001	0	68225	503373	0	0	17060	22943	Linear5
R11 No 04v2	1-117	1317641	4228880	3144423	4649946	2828739	3098094	119075	1535613	1858124	157857	1008142	238936	0	573217	18456	0	64728	32174	0	5735	524952	Linear5
R10 No 05v2	1-118	1405279	4379470	3114929	4738063	3329643	3176223	236320	1690413	1445101	528958	3662622	594498	0	507331	0	25931	117603	46040	0	0	76219	Linear5
R11 No 23v2	1-119	1316506	4206621	3211434	4801780	2783185	2998390	32755	526761	999921	342265	1549967	335294	0	232162	10461	17813	163240	77159	0	0	32125	Linear5
R04 No 19v5	1-120	1347604	4189212	3274725	4595860	2897192	2836405	50250	407244	1576790	396833	2913065	2115528	446019	420849	57436	11989	91014	115094	19156	0	19939	Linear5
R05 No 24v5	1-121	1425678	4253563	3313137	4595893	2886404	3020241	95879	550873	1334261	176964	1012126	440446	26196	78500	9343	7667	62504	62767	0	0	23357	Linear5
R10 No 01v2	1-122	1428088	4527105	3446351	5099561	2955272	3458167	5683179	5823590	563764	1270708	2692670	5424	0	362100	0	70634	205755	0	0	12740	425330	Linear5
R05 No 36v5	1-123	1309615	3993937	3251819	4482985	2815935	2896310	147339	759763	1755735	407131	2003049	664258	139176	364244	21139	12907	41336	34761	0	0	136493	Linear5
R08 No 24v2	1-124	1408007	4280013	3228386	4995656	2909720	3031967	87023	690245	1305157	173335	1099625	612204	0	133040	30103	6569	76940	76692	0	0	30511	Linear5
R06 No 13v5	1-125	1304897	4102896	3181092	4750536	2802930	3017532	244265	1252475	1283042	170042	3266591	133325	0	453621	0	14632	252985	21900	0	11517	211414	Linear5
R11 No 20v2	1-126	1328237	4345753	3354734	4935636	3365434	3170017	1510001	3761266	1628312	42009629	56384043	1220969	0	1316070	0	7946098	3558328	169085	0	68071	443244	Linear5
R11 No 09v2	1-127	1303006	4160443	3236845	4751397	2773505	2818043	72447	802481	1355826	1583473	9496714	894306	0	1631704	0	179985	1243198	275267	8326	90907	59216	Linear5
R08 No 15v2	1-128	1410081	4350539	3353717	5078901	2907297	3033284	179432	1085217	899825	701578	3868118	268134	0	2949841	0	62211	376217	57306	0	97977	368251	Linear5
R20 No 08v5	1-129	1269029	4108297	3205807	4510106	3401131	2965719	74149	796939	2404210	99685	636866	526610	41162	59883	51257	10517	94835	116501	0	0	43737	Linear5
R04 No 07v5	1-130	1344886	4044204	3135169	4621178	2759429	3127314	4519661	4222946	653777	323713	3034021	31740	0	903100	0	14841	240965	0	0	33701	981462	Linear5
R04 No 10v5	1-131	1358277	4324831	3257561	4733282	2881464	3042810	267579	1738432	1698372	495366	2609132	602336	90490	1466731	15181	29792	187717	49992	5051	32319	1138046	Linear5
R20 No 25v5	1-132	1294185	4052831	3160866	4884942	3434970	2891841	120982	659815	1657411	231771	1173357	714189	58410	112871	23184	17425	84655	78649	0	0	40649	Linear5
R11 No 21v2	1-133	1305714	4141582	3092252	4752529	2832418	2999582	643097	1874812	1824250	1209326	4241029	562726	0	247895	0	68953	212754	60153	0	0	148927	Linear5
R20 No 20v5	1-134	1297952	4149845	3236146	4804889	3421069	3018988	94747	1038463	1403430	116332	1592391	327543	0	1190886	0	8116	94038	34529	0	29434	360222	Linear5
R04 No 09v5	1-135	1299954	4043253	3081505	4748183	2773472	2889857	110895	450182	1086275	821179	4560949	2337292	107876	1312235	12661	162853	792766	688283	21128	87988	103358	Linear5
R05 No 25v5	1-136	1306552	4160786	3185896	4762652	2853374	3054761	54829	454271	1466122	167600	1103329	501335	110740	195908	36998	10180	119273	83006	13677	0	26776	Linear5
R20 No 17v5	1-137	1257123	4056033	3062401	4591554	3389634	2863701	89272	753389	899730	573568	5072911	0	0	192746	0	47789	383727	0	0	0	17616	Linear5
R07 No 02v5	1-138	1342282	4223621	3102927	4759371	2825111	2996239	116195	1204697	1304794	184495	1802704	247851	23716	168472	0	5450	64122	23323	0	0	57982	Linear5
R20 No 13v5	1-139	1248796	3949069	3094035	4505643	3162129	2796318	49618	376378	1272500	277955	1717572	967972	67845	230922	17967	15625	83017	75322	7112	0	24723	Linear5
R05 No 10v5	1-140	1332880	4078490	3214718	4869975	2929306	2858272	582576	1307403	1936833	844005	4124806	434540	0	771493	0	73529	448954	86063	0	26857	91824	Linear5
R03 No 14v5	1-141	1312637	3996676	3152681	4625187	2737968	2750358	69727	500218	1320648	910229	2802174	955363	25574	363598	0	230638	550018	317932	15369	22327	33345	Linear5
R05 No 13v5	1-142	1358778	4184697	3272604	4985735	2912267	2854146	1385400	2238505	1490685	897764	4071919	9234	0	964308	0	30954	185331	0	0	13679	351170	Linear5
R07 No 15v5	1-143	1331665	4201319	3231410	4722874	2815140	2884032	70601	552782	1390793	160490	713187	114913	0	43723	0	19901	110473	28830	0	0	15054	Linear5
R07 No 14v2	1-144	1352281	4170366	3172401	4886651	2924796	2867890	88181	1218518	2862386	1026030	5986046	1209273	208423	5443849	106760	53230	432993	111585	8472	133050	1194821	Linear5
R11 No 11v2	1-145	1374678	4177550	3160327	4784221	2746563	3003358	1448458	1221727	1797638	275965	761908	225907	80086	923173	11993	11254	23039	15959	0	0	1290118	Linear5
R08 No 23v2	1-146	1370146	4276745	3228663	4749342	3021453	3113315	150947	2600450	1412991	296735	6854121	0	0	6281367	0	25054	462964	0	0	146511	1275398	Linear5
R07 No 19v2	1-147	1344280	4190147	3124548	4895264	2871694	3072538	205418	1596908	1042415	170182	1952236	0	0	2014508	0	6266	132147	0	0	32841	1712512	Linear5
R10 No 24v2	1-148	1372320	4248656	3267400	4647683	3626060	3016178	172781	1696068	1575139	851070	7608497	489918	0	873013	11871	97478	859563	101801	0	45151	121716	Linear5
R09 No 19v2	1-149	1370867	4373765	3356969	4977414	2959831	3067921	132957	1296417	818812	388432	3688694	0	0	174527	0	36624	182147	0	0	0	99272	Linear5
R10 No 19v2	1-150	1305757	4268579	3509235	4946553	4537318	3123751	140292	1239619	1502695	1180525	6677148	861154	0	221903	8659	569006	1842572	519478	8241	41243	33340	Linear5
R20 No 23v5	1-151	1404865	4211003	3270772	4807173	3637927	2931416	137344	290599	317148	456860	936768	83427	0	106324	0	195392	294363	63519	0	12530	49093	Linear5
R07 No 03v5	1-152	1375902	4060329	3149479	4796593	2886866	2930521	105610	806027	1946889	178629	956140	368396	27299	77255	22726	26333	143871	119135	7681	0	24782	Linear5
R09 No 08v2	1-153	1338535	4154036	3082155	4795815	2777062	3096818	290275	2454040	1416935	625393	3021227	207332	0	639846	6134	50872	283515	40144	0	13327	291107	Linear5
R04 No 02v5	1-154	1304551	4208885	3224186	4707610	2859134	2981910	57975	393395	949904	105664	571079	263087	0	51029	0	8816	44528	52071	0	0	0	Linear5
R10 No 07v2	1-155	1357679	4312180	3266684	4883631	3797640	3186634	1000257	1679771	2370354	287261	1274436	472872	37645	125282	25898	61922	179553	90424	0	0	124469	Linear5
R20 No 19v5	1-156	1313896	4088800	3259090	4592572	3750682	3094699	212514	1046460	867991	119038	1268283	84287	0	460229	0	10266	69338	9040	0	0	349742	Linear5
R05 No 08v5	1-157	1433796	4411875	3237577	5062104	2860857	3029030	28620	433969	843362	115508	1238091	152666	0	115132	0	3601	42832	10674	0	0	42015	Linear5
R05 No 37v5	1-158	1382801	4181507	3162486	4640314	2888734	3056762	94547	669505	1985839	723794	2231665	634099	19959	176487	11769	69031	283283	142689	0	0	13635	Linear5
R20 No 16v5	1-159	1317365	4036345	3131068	4567550	3504439	2861917	91887	321690	787112	762880	4631403	2024899	166783	285058	12603	55944	410614	278386	16609	8913	0	Linear5
R20 No 28v5	1-160	1427238	4236031	3261601	4780671	2964228	3055522	81897	851386	1652486	256001	1831541	337874	98626	290371	55937	8178	81184	22372	6707	0	37741	Linear5
R05 No 12v5	1-161	1956416	6056122	4577840	6258824	3832616	3850416	148572	1292408	3893276	476721	2436762	1846940	194264	224147	67073	43902	229225	283578	31614	0	155666	Linear5
R07 No 26v2	1-162	2009901	6024567	4452592	6547230	3738658	4044331	140819	1063051	278715	890485	4137511	96313	0	1001126	0	82067	464921	18547	0	31899	192954	Linear5
R10 No 27v2	1-163	2010055	6261500	4745182	6713866	5490405	4253346	142610	1081275	1354702	1019346	6006182	703369	54312	1158151	13646	87445	402838	90376	0	44673	70619	Linear5
R05 No 09v5	1-164	1865351	5891213	4257378	6160635	3760561	3783761	144497	1140230	1166985	1002879	3380330	0	0	183868	0	62896	239168	0	0	0	99662	Linear5
R08 No 04v2	1-165	1947589	6097584	4298756	6517035	3783870	4074820	3369551	5288818	1846940	3557476	24697898	868341	0	3604676	0	230633	1491759	107907	0	91127	756138	Linear5
R07 No 23v2	1-166	1846384	5878036	4251692	5990414	3820709	4083341	3027997	2883568	1986847	2772310	11468367	987924	0	1323105	0	471013	1972860	215085	0	105905	242199	Linear5
R07 No 12v5	1-167	1910034	5828386	4431676	6379685	3555484	4053487	238773	2555459	940590	433842	4453470	0	0	377364	0	37476	397100	0	0	9408	237856	Linear5
R20 No 21v5	1-168	1874543	6004874	4295921	6210128	3666281	4000049	75942	478500	732024	723861	1573956	355827	0	196665	28995	341098	788402	232265	0	32352	32405	Linear5
R08 No 11v2	1-169	1796221	5623551	4133477	6103830	3473459	3661469	128375	1245612	1443821	541135	3280057	0	0	1743676	0	20507	126521	0	0	27691	425212	Linear5
R05 No 07v5	1-170	1802338	5605216	4145230	6075103	3635413	3891106	53875	811482	2710210	151072	870897	820708	96399	23062	44096	4941	55771	124130	14150	0	91436	Linear5
R06 No 26v5	1-171	1893605	5693531	4227572	6197032	3646889	3763527	183252	1152740	1053705	2677022	12067711	0	0	3298179	0	184138	845941	0	0	131258	378821	Linear5
R07 No 18v2	1-172	1783376	5618219	3988891	6132123	3554077	3897927	471164	3037486	593096	927317	3230086	226640	0	1743405	0	68301	252423	40447	0	47720	1236852	Linear5
R07 No 16v5	1-173	1736688	5504931	4015338	6096674	3526162	3763301	637217	1899728	1799355	173026	2225556	0	0	816802	0	7437	102743	0	0	8047	440033	Linear5
R03 No 22v5	1-174	1736399	5547379	4098783	6095293	3585193	3718484	224316	1505788	2942706	256379	2338711	513892	18648	305055	6814	19195	182312	89680	0	6016	174618	Linear5
R06 No 17v5	1-175	1756851	5430168	4017931	5902872	3458184	3613264	590771	1500468	1899101	260875	2524120	520276	26520	574125	28671	15800	215735	65413	0	5905	104624	Linear5
R10 No 03v2	1-176	1833087	5530748	4137320	5732950	3475711	3852204	1841603	3995723	7846770	414737	1227864	1170453	18890	421734	71620	14208	144700	161866	0	9683	471916	Linear5
R08 No 13v2	1-177	1647709	5532990	3973804	6233642	3374494	3972248	80130	626035	742178	133039	825543	135136	17001	86962	15485	9832	102298	34909	0	0	39179	Linear5
R10 No 18v2	1-178	1733619	5636046	4332980	6237466	5470250	3786165	263324	2093439	1713121	1146718	2455159	466144	0	1071446	0	376331	496317	192653	0	109279	862760	Linear5
R03 No 25v5	1-179	1831963	5424396	4034825	5821287	3588479	3597334	113090	665598	1789817	649680	4290714	252425	0	752849	0	48099	367543	45854	0	25225	65012	Linear5
R07 No 14v5	1-180	1647408	5224648	3622002	5714231	3325953	3487959	258558	1584904	2841748	1038890	5382214	1253236	111447	2343486	77942	49034	257793	109688	0	41422	1043752	Linear5
R09 No 14v2	1-181	1739594	5548211	4033044	6236284	3564998	3793140	126974	2120495	1497750	608520	5252050	0	0	1189623	0	44629	537606	0	0	43037	231404	Linear5
R04 No 04v5	1-182	1713644	5237592	3847775	5787909	3562483	3463029	518839	2021756	2704672	1825989	4081752	1638043	148075	243646	73566	195607	455642	296530	14972	6383	209984	Linear5
R09 No 18v2	1-183	1679759	5331814	3951316	5744111	3409850	3553822	272116	720802	1852066	204581	1138428	642891	0	613249	0	26541	105488	113335	0	16314	330111	Linear5
R08 No 25v2	1-184	1694740	5367809	4003291	5796670	3515955	3595659	255987	2575235	2873396	1056161	10615167	743988	0	3197386	0	35047	480099	75790	0	55429	419594	Linear5
R03 No 23v5	1-185	1604397	4780614	3649488	5434693	3319911	3299039	159052	963543	1082926	814213	4012116	117105	0	247066	0	224998	750905	53349	0	22325	55118	Linear5
R10 No 23v2	1-186	1529030	4961781	3637673	5593614	3112956	3511063	135748	2018609	2463192	1419716	8213705	2385851	29948	1225544	40487	99844	1039260	416802	9765	47162	334113	Linear5
R10 No 26v2	1-187	1679235	5238180	4035994	5936776	4566202	3631060	97561	645417	870460	502716	876031	0	0	637611	0	118329	169030	5512	0	40843	137745	Linear5
R06 No 10v5	1-188	1650251	5212775	3753863	5581436	3425613	3533425	902202	1342446	3114119	368093	1676437	1521905	0	81165	6965	0	38447	69879	0	0	19802	Linear5
R03 No 13v5	1-189	1688665	5143810	3901399	5572128	3364667	3504462	137691	1388253	1145183	347205	4074609	0	0	93762	0	38298	615535	0	0	0	20907	Linear5
R11 No 10v2	1-190	1612738	5154874	3744589	5677530	3300530	3587317	273230	2755587	1622253	253407	1623049	129397	0	172890	0	12168	57163	0	0	0	105798	Linear5
R07 No 11v5	1-191	1614694	5183780	3773890	5601120	3349306	3588508	416619	2163930	1365434	1938657	5947330	1028668	8646	899950	0	143821	395656	92965	0	22926	236143	Linear5
R08 No 05v2	1-192	1672906	5112778	3960194	5951007	3453567	3657704	173467	1838004	1533923	863937	3571349	28866	0	1491265	0	195046	592554	14455	0	114375	284481	Linear5
R04 No 16v5	1-193	1571421	4699762	3550116	5181044	3187931	3346457	99949	964649	1168077	357587	5958658	0	0	4134809	0	23033	503842	0	0	121166	609603	Linear5
R06 No 23v5	1-194	1612041	5020132	3781631	5479360	3378257	3492916	193333	1777028	3649077	160718	1910628	653349	71427	529535	42009	0	57564	40727	0	0	453483	Linear5
R07 No 15v2	1-195	1619859	4994179	3760036	5708836	3398773	3449320	147255	1650239	1996331	214096	1633264	104050	0	329267	0	40559	253679	34061	0	0	246257	Linear5
R08 No 27v2	1-196	1616263	5035172	3672674	5745443	3202013	3456392	508935	3324011	2592090	1204720	15349060	3082856	0	5047902	0	95727	763448	270751	0	104376	1207479	Linear5
R07 No 16v2	1-197	1542095	4882977	3562310	5328245	3222411	3469586	181623	1887656	1849154	329717	4610938	0	0	1117861	0	20820	263766	0	0	17999	193759	Linear5
R04 No 20v5	1-198	1595263	5090543	3606187	5413188	3309695	3622451	1223424	1982264	2454635	1992088	3933523	406252	27078	157120	5414	136129	455870	59183	0	0	30243	Linear5
R10 No 02v2	1-199	1569467	4952914	3773377	5401808	3257659	3282131	61062	542643	1694978	247376	800120	187067	21575	86461	26031	20954	36493	26837	0	0	60177	Linear5
R20 No 22v5	1-200	1483003	4664075	3696746	5234044	4277400	3451478	78728	565608	739881	194941	1754800	0	0	318871	0	19729	160203	0	0	0	33160	Linear5
R11 No 27v2	1-201	1567464	4922304	3673170	5474873	3350006	3335417	369669	1909736	1821770	2878968	17371214	1997195	41627	818928	10943	542787	2600490	625819	18309	71424	63698	Linear5
R02 No 07v2	5-249	1289667	4027903	3143631	4304843	2581312	2751554	83948	1104289	1640200	1027975	3103541	970915	30897	441535	5207	109491	395266	227786	0	17159	112452	Linear5
R01 No 50v2	5-250	1376634	4311252	3212193	4793580	2757095	2795343	137938	1261421	1449628	393081	7372466	0	0	4374201	0	20147	332527	0	0	66637	457995	Linear5
R01 No 16v2	5-251	1357311	4167965	3272356	4575719	2730532	2936958	106663	954845	1820591	740062	2208937	345678	35400	393039	11125	54112	166352	43901	0	7700	123512	Linear5
R05 No 13v2	5-252	1302678	4050544	3143221	4569004	2730055	2766921	135694	821949	2800066	260542	858799	452256	46929	100493	60974	23439	104285	82606	0	0	32604	Linear5
R06 No 07v2	5-253	1368194	4300902	3292414	4974298	2890013	2878239	216002	1334878	1844672	6958241	13713578	1687577	0	1071877	0	1171747	2112787	437752	6626	83044	59660	Linear5
R04 No 01v2	5-254	1332478	4219320	3135440	4654947	2696797	2717723	27154	379357	385276	88821	560403	0	0	127679	0	6046	54505	0	0	0	34415	Linear5
R05 No 16v2	5-255	1369741	4284095	3182728	4874031	2765865	2933701	53389	892582	1673581	244853	1656407	421346	0	123995	19077	0	64778	38467	0	0	22501	Linear5
R01 No 33v2	5-256	1335393	4206052	3103795	4482605	2798623	2930307	442119	2415208	3143776	407362	3551504	232523	21265	1098997	0	17554	186093	27328	0	21963	132946	Linear5
R01 No 20v2	5-257	1302484	4121056	3040919	4424591	2488989	2776701	56885	537635	500635	119882	1417336	72512	0	320371	0	9272	140386	19884	0	9415	131693	Linear5
R01 No 58v2	5-258	1240065	4100419	3035766	4655178	2626862	2816197	75554	820840	1479539	563198	4066774	490167	42445	237191	72907	48623	339516	82470	9379	0	58844	Linear5
R02 No 08v5	5-259	1337435	3968195	3137548	4250454	2721185	2960148	317659	1679180	1004122	4018249	22357840	107091	11489	10049468	0	256996	1962550	0	0	363317	918440	Linear5
R04 No 19v2	5-260	1266103	4106954	3231449	4465904	2588787	2761406	56916	486923	1042143	103227	724468	239789	0	179401	25776	0	43178	29767	0	0	26206	Linear5
R01 No 40v2	5-261	1227854	3998426	3076203	4468633	2758523	2770158	310843	1309049	3008721	2352245	6808467	3840203	18041	1628555	40544	174831	762670	575972	0	72311	261305	Linear5
R03 No 14v2	5-262	1283141	4103120	3062656	4289289	2649123	2818785	60277	915573	2361418	134137	1146055	451721	21747	113307	48005	19711	108702	81384	6460	0	37554	Linear5
R03 No 09v5	5-263	1301812	3964182	3051200	4488161	2645961	2738791	46641	558175	1138596	413485	1449882	423718	28023	253128	7794	97956	324685	171105	10540	16360	18928	Linear5
R01 No 62v2	5-264	1300269	4060552	3105027	4297111	2653251	2919391	266467	1645943	1185034	402732	1054779	0	0	738980	0	50382	144178	0	0	27042	864181	Linear5
R02 No 06v2	5-265	1349410	4154202	3225513	4298785	2756931	2874945	54716	805139	1128311	127223	856965	245774	0	239666	0	8966	117953	58752	0	0	84368	Linear5
R02 No 18v2	5-266	1361892	4137466	3156851	4230775	2751128	3074295	87532	1627671	1370974	107362	736327	0	0	149002	0	3531	32355	0	0	12560	76946	Linear5
R07 No 01v2	5-267	1296857	3952863	3057203	4575456	2658742	3030501	1306349	4466230	381010	4817719	13388455	0	0	514098	0	487995	799665	11254	0	13923	187119	Linear5
R04 No 05v2	5-268	1329117	3972373	3068442	4483530	2630100	2771484	335264	1905288	1224128	1376214	7771072	0	0	4477188	0	73100	476777	0	0	118724	1052050	Linear5
R02 No 01v5	5-269	1257833	3930931	2967341	4096527	2630146	2931597	240296	1077404	1924362	215342	1606289	277348	0	435576	16952	7125	62822	17719	0	0	315905	Linear5
R01 No 20v5	5-270	1275645	3913187	3075015	4416045	2654685	2749779	45628	242730	563738	119556	1180097	241651	19348	181614	0	20591	233255	89080	0	7945	24216	Linear5
R05 No 28v2	5-271	1326651	4179872	3078624	4522059	2643761	2790727	81119	779178	1121307	651746	2634388	361549	0	2261902	0	29942	181026	51448	0	60670	403638	Linear5
R01 No 46v2	5-272	1372739	4359716	3306151	4718592	2889103	3075060	176200	1833335	236255	915758	3316875	47613	0	887565	0	153710	704152	17717	0	67018	451376	Linear5
R04 No 07v2	5-273	1331631	4251663	3268399	4802821	2958455	3007012	314462	1218487	960132	1304514	8018965	554770	31673	3346845	0	120927	789020	98246	0	123032	710417	Linear5
R01 No 42v2	5-274	1393528	4341420	3258427	4544778	2905353	3095982	91832	1192402	2859371	58296	507057	268556	19194	191349	0	2077	33187	40718	0	0	76478	Linear5
R01 No 14v2	5-275	1479055	4477065	3437186	4852776	2885415	3218107	132295	1184352	759298	661655	2416301	145321	0	2767669	0	85597	261738	41170	0	85451	894992	Linear5
R01 No 47v5	5-276	1378554	4136476	3143341	4596718	2804402	2970155	2340137	2765592	941910	2231946	5325773	0	0	2254311	0	408622	756677	0	0	151843	783839	Linear5
R01 No 58v5	5-277	1406675	4314502	3381606	4842906	2898905	2929198	72565	563865	1242851	572780	3948437	743325	72015	51223	43709	79418	715335	295209	26613	0	0	Linear5
R01 No 44v5	5-278	1446952	4383248	3318015	4815225	2828778	2930815	44665	307444	1609834	324607	727483	874933	12679	94818	21739	33685	94864	267411	6338	0	10305	Linear5
R03 No 08v2	5-279	1337796	4131744	3241120	4541235	2809183	2911564	149845	821869	1166581	694504	2034039	167487	0	245528	0	82065	260959	36993	0	7704	64414	Linear5
R05 No 33v2	5-280	1369442	4256494	3215475	4560275	2822750	3157490	227510	1689844	2299285	914451	4175642	785630	91598	299232	42802	34272	116904	45638	0	0	197384	Linear5
R02 No 27v5	5-281	1351454	4107718	3188322	4723975	2813714	2748224	136060	696278	687497	710829	3190263	0	0	1223983	0	83576	371330	0	0	49264	284530	Linear5
QC56-2	QC56-2	1555950	4646548	3569966	5270120	3254483	3218436	362320	1356542	1587124	1079067	3992652	671940	32570	714601	9740	132222	360323	103102	0	22595	241535	Linear5
QC56-3	QC56-3	1479550	4792442	3675271	5036634	3206673	3362405	346669	1410044	1621858	1074834	3803352	643651	35270	728922	10443	135235	345921	110808	0	23482	247420	Linear5
QC57-1	QC57-1	1545974	4761868	3728418	5404871	3361152	3321849	356094	1302379	1628380	1088273	3983668	686698	34682	706349	15366	137548	371351	109174	0	21870	222753	Linear5
QC57-2	QC57-2	1542616	4848427	3668582	5463630	3260271	3419762	363458	1277615	1600643	1047759	4043125	699573	35489	741426	10672	127595	371348	105461	0	24224	224964	Linear5
QC57-3	QC57-3	1569945	4963667	3568316	5370923	3140502	3462250	354630	1339954	1613861	1078769	4053462	679144	31869	717397	13319	134847	363141	108393	0	23950	217611	Linear5
QC58-1	QC58-1	1497180	4841539	3682265	5177068	3211839	3268738	339538	1239685	1514919	1070511	3855945	669292	37726	693426	16609	130033	357837	104559	22878	22959	223291	Linear5
QC58-2	QC58-2	1529303	4649233	3453995	5180160	3246895	3361273	349961	1243178	1550971	1025303	3812037	698329	50635	750092	16207	144396	378411	109666	378771	22795	221123	Linear5
QC59-1	QC59-1	1522117	4561602	3517756	5007303	3209282	3111689	346501	1254531	1446143	1013103	3722009	634964	31344	691937	9938	127899	332562	101093	0	20749	204256	Linear5
QC59-2	QC59-2	1484030	4393318	3420719	5022681	3222204	3205294	344418	1163160	1503034	1011831	3845694	596050	34817	697895	10468	131622	366203	103792	8101	23087	201907	Linear5
QC60-1	QC60-1	1443717	4339330	3245329	5090039	3235772	3072103	333100	1114003	1371835	991182	3792770	642686	28195	644730	10021	126927	353475	77966	0	21411	199170	Linear5
QC60-2	QC60-2	1419289	4562693	3421091	5068855	3253331	3263105	329297	1206842	1450380	1006152	3806381	625810	30496	699890	13307	133220	349370	101685	0	23183	223888	Linear5
QC61-1	QC61-1	2091139	6605100	4828941	6721896	4281049	4321917	479567	1729822	2084830	1384156	4972395	818832	43369	926200	12075	168269	457951	139000	0	23317	275097	Linear5
QC61-2	QC61-2	1895357	5992191	4289163	6393179	3909041	4067075	433297	1521038	1925344	1251506	4647514	781438	36378	811568	13252	165451	444304	136961	6081	16726	289711	Linear5
QC62-1	QC62-1	1760710	5694252	3948007	6139824	3629415	3832973	417134	1515699	1705654	1166155	4462338	763622	36753	783760	17225	141347	410783	118836	0	25079	271531	Linear5
QC62-2	QC62-2	1757376	5357987	3958541	6057895	3743517	3700226	401984	1383112	1730170	1158835	4439666	728382	33122	781317	9751	160031	391102	111811	0	27593	273278	Linear5
QC63-1	QC63-1	1674896	5176023	3739796	5948694	3639635	3439101	380056	1299810	1632105	1089900	4294436	668696	31672	689759	15152	142470	396675	105382	0	21169	236930	Linear5
QC63-2	QC63-2	1641308	5083503	3766849	5612858	3448487	3402391	372023	1348426	1586906	1092933	4199773	718419	32439	738904	11942	147529	378237	99014	0	21173	262282	Linear5
QC64-1	QC64-1	1578429	4923489	3654413	5490040	3498924	3290693	372348	1263079	1570338	1038556	4105301	740301	33952	735564	10682	150486	356340	92294	0	23757	246677	Linear5
QC64-2	QC64-2	1504646	5014775	3612497	5542047	3355431	3516680	353526	1323150	1649885	1067513	4113834	703867	30488	699301	16113	153428	365250	114140	0	21987	251091	Linear5
QC65-1	QC65-1	1596212	5145020	3681736	5588949	3512816	3413213	375111	1300395	1626068	1072191	4225858	688826	35821	689154	11882	145630	371655	83350	0	26803	257669	Linear5
QC65-2	QC65-2	1661313	5102013	3692941	5459058	3588935	3426074	380466	1327801	1594410	1102347	4028660	686213	29106	736581	11666	139452	374499	99951	0	23148	262934	Linear5
R05 No 16v5	1-60	1729585	4853133	3756313	5674847	3312376	3472016	107911	368339	407873	172798	2792394	480829	0	191506	0	0	80973	31603	0	0	21915	Linear5+QC
R11 No 26v2	1-61	1832839	5183566	4076682	6120987	3709233	3876642	188803	1174597	365544	402538	5252748	140415	17713	309892	0	43270	397640	0	0	0	57747	Linear5+QC
R06 No 08v5	1-62	1883816	5489170	4024838	6114749	3747697	3948377	135601	679503	545777	501634	3595221	0	8497	512913	0	8770	160346	0	0	0	184359	Linear5+QC
R03 No 24v5	1-63	1856156	5258889	3885066	6058632	3564065	3887178	224287	1194314	1299056	662125	5503930	823251	42300	337985	0	73123	500757	101954	0	0	80204	Linear5+QC
R05 No 01v5	1-64	1843972	5380333	4039926	6224821	3701390	4061968	200726	2168796	194051	896974	7500802	0	0	2392911	0	51731	557515	0	0	60968	848944	Linear5+QC
R07 No 27v2	1-65	1848636	5261728	3988170	6205253	3761690	3733731	98950	799238	1082199	2207883	7307445	1495404	0	1540033	15380	497573	1707980	835360	13027	194335	211451	Linear5+QC
R03 No 19v5	1-66	1748575	5271338	3729483	5749765	3497936	3815422	241173	1055595	896354	233411	1501931	229643	9533	82496	0	29442	156044	52921	0	0	61195	Linear5+QC
R07 No 20v2	1-67	1859411	5464886	4159073	6320838	3889204	3936773	259625	1090611	2363028	3674342	17041847	4858284	181389	530570	83528	550571	2005048	951601	48576	22772	39561	Linear5+QC
R11 No 25v2	1-68	1840232	5194219	4075608	6021241	3586581	3824178	222456	1526943	1966429	337999	1795637	892660	19879	311469	39977	6611	100585	87886	0	0	110023	Linear5+QC
R10 No 08v2	1-69	1797049	5375975	4268854	6072123	5606403	3868768	128302	898160	546113	1362635	5589698	36778	5605	438993	0	197986	691637	6214	0	18275	24320	Linear5+QC
R10 No 12v2	1-70	1785496	5236445	4229039	6080755	5536788	3983165	3497683	5246299	1199381	1749342	8243835	510621	15131	4337155	0	285652	712226	80821	0	167579	2450575	Linear5+QC
R03 No 27v5	1-71	1728638	5088339	3751982	5778394	3488808	3646957	155078	702287	581036	136444	772792	0	0	106082	0	0	47235	0	0	0	46115	Linear5+QC
R20 No 24v5	1-72	1703878	5130840	4019173	5777731	5109309	3751716	105189	156405	471726	1018166	4031127	1426157	52076	565361	5508	206790	677975	462731	16742	49962	13926	Linear5+QC
R08 No 26v2	1-73	1791893	5304560	3986861	5991219	3635021	3684519	142932	926113	269046	623016	2133507	0	22117	517019	0	42383	273779	0	0	16192	21789	Linear5+QC
R04 No 11v5	1-74	1793308	4975729	3727343	5788844	3678282	4569768	149271	990331	361197	404618	2832480	9660	0	2570389	0	23663	197697	0	0	70333	1330042	Linear5+QC
R04 No 14v5	1-75	1691186	5094620	3720915	5475473	3307307	3576281	180250	1584152	1679716	318617	2643290	650843	74017	1113504	21602	8380	122002	70096	5453	9564	611166	Linear5+QC
R05 No 32v5	1-76	1740254	4950497	3996880	5423016	3642182	3751824	91605	343225	1180848	377645	1802740	1505654	149737	388911	41073	27817	157526	218991	27943	10791	52961	Linear5+QC
R06 No 21v5	1-77	1748046	5156085	3874511	5719161	3475797	3603646	102752	300790	984544	530475	1483040	1188197	110519	69472	12156	64483	222744	300548	16224	0	29994	Linear5+QC
R20 No 10v5	1-78	1634811	4851515	3715381	5686553	4208066	3572968	110309	1074312	309706	158044	2491832	0	0	702247	0	0	173495	0	0	19727	157657	Linear5+QC
R07 No 24v2	1-79	1670514	5040501	3894012	5960205	3442604	3625175	190492	1491604	243466	197764	2721532	0	7251	519140	0	11381	170313	0	0	0	169743	Linear5+QC
R11 No 24v2	1-80	1760767	5032716	3697606	5775186	3490380	3740692	54529	354279	585366	56896	676606	282140	14334	78757	0	0	52366	47441	0	0	14274	Linear5+QC
R11 No 14v2	1-81	1706236	5019615	3805995	5951019	3579145	3766992	186467	2276127	460090	750703	10726932	0	0	1796570	0	76649	1072048	5430	0	62463	192923	Linear5+QC
R20 No 29v5	1-82	1715780	4976117	3894311	5979855	4843523	3874720	268096	2510719	1044177	1079829	12274362	1058625	34860	2359135	13589	66250	755290	104631	0	68125	479441	Linear5+QC
R08 No 22v2	1-83	1755494	5007421	3933376	6007408	3501779	3673411	179092	1309926	626352	401918	1981867	220402	0	232606	0	26114	234149	53704	0	13247	49701	Linear5+QC
R11 No 16v2	1-84	1755169	5064446	3803064	5565985	3423341	3508422	160118	482847	918569	996710	3291458	941429	21519	365013	16728	82380	254125	155217	0	0	60499	Linear5+QC
R08 No 08v2	1-85	1644715	5147180	3822000	5861648	3527444	3679128	189846	2591241	518770	2569905	8535246	0	0	2305419	0	233879	555852	0	0	53638	417103	Linear5+QC
R20 No 12v5	1-86	1603181	4764598	3749167	5604314	4734242	3582956	112998	1240852	435421	591865	7126178	331511	16962	614898	17752	137699	706302	66548	6745	17184	149528	Linear5+QC
R04 No 21v5	1-87	1623285	4907214	3649837	5613107	3557297	3431595	152574	672366	2134508	1119540	7022403	3488647	131740	1178754	78756	142707	753361	580109	32879	52304	294058	Linear5+QC
R10 No 11v2	1-88	1717628	5121849	4001189	5850459	5430922	3716517	141496	895673	385129	673661	3579054	85583	0	1272488	0	46703	172499	0	0	21570	126196	Linear5+QC
R05 No 05v5	1-89	1757389	5121916	3763375	5689469	3546023	3600527	232000	1316844	1412368	532191	2810937	879624	27153	370475	15394	34652	164443	109463	0	0	97938	Linear5+QC
R07 No 10v5	1-90	1637303	4918219	3574571	5670310	3354191	3500428	83170	457991	812882	397497	2910911	546126	0	118179	18967	26391	243122	80041	0	0	0	Linear5+QC
R05 No 19v5	1-91	1629138	4912301	3706057	5718457	3344562	3622273	478204	6704215	404446	362645	11118498	0	0	4424541	0	24146	600763	0	0	107235	3015756	Linear5+QC
R10 No 14v2	1-92	1705992	4836576	3667742	5845536	4349258	3683176	38509	253883	778753	103864	441458	304926	0	149008	0	19243	95570	124912	0	0	63051	Linear5+QC
R09 No 16v2	1-93	1607166	4882105	3667743	5647075	3398853	3479881	184017	1880100	1285226	433228	2112891	422712	0	936533	0	20185	164640	57034	0	24819	447610	Linear5+QC
R11 No 15v2	1-94	1663710	5088594	3751829	5788752	3396810	3620148	13604	485785	573259	168401	576412	94319	0	222249	0	26413	84199	25118	0	0	24328	Linear5+QC
R03 No 21v5	1-95	1636994	4572989	3457724	5419650	3316178	3329277	249897	397621	949151	955220	4062321	2152207	259107	202831	34474	148805	583112	581668	55502	5217	0	Linear5+QC
R10 No 30v2	1-96	1615721	4686533	3647810	5505523	3388181	3509783	159413	979329	501211	304891	2254098	308413	0	1094800	0	21858	223027	68960	0	32204	439179	Linear5+QC
R05 No 15v5	1-97	1665131	4894574	3952801	6098334	4719957	3631619	127390	319604	1129449	237734	828361	647063	21500	146131	28272	18635	69883	103308	0	0	58944	Linear5+QC
R05 No 29v5	1-98	1667974	4561856	3561709	5406766	3377870	3302015	64962	322201	653538	852178	4419913	977059	60989	323782	22609	72476	406734	132422	10318	0	27933	Linear5+QC
R05 No 33v5	1-99	1686689	4982395	3832026	5907067	3613359	3749572	218536	3507127	220203	785494	5750965	0	0	79174	0	20321	161399	0	0	0	25989	Linear5+QC
R05 No 17v5	1-100	1833976	5461686	4086672	6277622	3925880	3811820	90525	1226594	1078431	199792	1262239	495816	62175	152561	16580	0	56568	54693	0	0	85465	Linear5+QC
R13 No 02V1	2-1	1824368	5326918	3996212	6277946	3960024	3846923	190889	926644	1299007	402499	1286791	553548	44037	236897	66881	68114	194026	114337	0	0	125751	Linear5+QC
R05 No 35v1	2-2	1778942	5140091	3932024	6244826	3813854	3647049	732619	2737537	595821	1425206	11982862	652293	48178	1627890	0	143113	1348391	67952	0	66933	348144	Linear5+QC
R16 No 22v1	2-3	1487000	4335925	3344926	5068570	3097514	3217110	6809695	3589833	1145244	1786257	6231007	1157876	12910	675823	0	85415	277437	82396	0	0	551538	Linear5+QC
R14 No 20v1	2-4	1546611	4570451	3545349	5360025	3226902	3437852	57280	757584	400110	85921	1365905	339712	103277	202738	10717	0	91186	28403	5745	0	0	Linear5+QC
R10 No 09v5	2-5	1615104	4908759	3881908	5837419	5259129	3674075	531968	1084985	1067189	461561	2680307	1247584	39526	522235	9533	23042	169641	119726	0	0	119604	Linear5+QC
R09 No 07v5	2-6	1577106	4736924	3357100	5082506	3135208	3131742	532343	2278184	1769792	828388	2254239	482000	8121	274238	34724	52159	169795	69727	0	0	190863	Linear5+QC
R04 No 09v1	2-7	1597385	4488571	3439826	5406809	3170494	3421378	75389	606400	641420	318368	1970113	908001	44078	114638	25934	50593	423303	232578	23312	0	21561	Linear5+QC
R11 No 09v5	2-8	1692116	4929241	3665362	5576948	3552006	3554844	104702	1242041	672239	835830	6596451	631720	0	897099	0	85399	871349	125854	0	43856	225985	Linear5+QC
R12 No 05v1	2-9	1536541	4625681	3429015	5220118	3242833	3206560	54547	592782	347868	176243	1484380	520474	65238	140968	0	24615	322704	172746	16145	0	0	Linear5+QC
R14 No 12v1	2-10	1647454	4721246	3397266	5455041	3384144	3549382	331586	985828	555403	403097	4078105	798412	100287	368144	0	0	148191	39415	0	0	76707	Linear5+QC
R11 No 05v5	2-11	1592259	4545696	3482788	5412427	3225517	3544831	4604601	4928635	2439776	869532	4698612	1374697	51040	320322	0	34575	249568	103864	0	0	340049	Linear5+QC
R06 No 28v1	2-12	1600752	4771510	3621892	5537252	3491027	3463708	9653	519366	1055731	205456	734005	605173	47653	0	27920	0	23496	50500	0	0	70525	Linear5+QC
R16 No 25v1	2-13	1579902	4657588	3448175	5004917	3187778	3121854	47377	940435	290935	511772	4096005	226248	0	472075	0	29047	401304	30043	0	0	90984	Linear5+QC
R06 No 21v1	2-14	1633270	4706746	3464238	5557190	3354977	3308367	242631	942365	694150	168376	637056	315764	16608	58459	0	33203	144605	153664	5329	0	0	Linear5+QC
R03 No 09v1	2-15	1698155	4756142	3694066	5617934	3598935	3591832	414581	1137877	998198	196023	943868	234364	44639	232057	21757	42301	183857	93560	0	0	144842	Linear5+QC
R18 No 07v1	2-16	1570247	4669655	3422277	5379739	3321627	3334196	75427	469860	484662	181070	1342002	271574	0	146855	0	14771	164814	45794	0	0	40188	Linear5+QC
R12 No 16v1	2-17	1549442	4593197	3572444	5287674	3383298	3323155	271235	639509	449171	319713	2860460	455029	8409	334777	0	20954	284987	66343	0	0	50509	Linear5+QC
R18 No 03v1	2-18	1512729	4586507	3373574	5065639	3301009	3160810	184568	1160852	980853	944809	3192032	1270945	52917	463142	0	308499	997790	439749	12499	60552	179385	Linear5+QC
R07 No 05v1	2-19	1634666	4817588	3676397	5582661	3610412	3443685	247602	1983826	1685639	428145	1607492	602724	0	132339	0	35834	159960	89956	0	0	64923	Linear5+QC
R07 No 01v1	2-20	1620438	4886871	3652377	5595384	3701217	3273036	226648	1181336	470038	7449328	21538451	2359350	0	1696268	0	1013427	1432592	240140	0	52827	213773	Linear5+QC
R14 No 17v1	2-21	1544957	4739301	3575707	5490928	3346708	3298115	734172	1926208	1205338	541390	5641649	741550	166303	489746	0	0	133960	22717	0	0	158372	Linear5+QC
R03 No 02v1	2-22	1408467	4371576	3199034	5036916	3104947	2934386	122832	674128	330667	194595	1171104	153099	0	218025	0	11272	73878	17107	0	0	55979	Linear5+QC
R04 No 22v1	2-23	1529895	4474759	3319839	4958610	3200415	3201969	154733	1907103	1604149	476245	2258425	526804	13461	309500	35062	20539	132101	55382	0	0	288754	Linear5+QC
R15 No 01v1	2-24	1507537	4351173	3362228	5123978	3202194	3275459	199405	844108	1929852	1075624	5553355	3571331	71055	865669	9025	50843	360467	324359	0	19241	134207	Linear5+QC
R07 No 25v5	2-25	1513641	4483211	3307403	4905177	3027139	3222067	146371	3038705	925228	394552	4428361	275483	28127	3136525	19404	20031	265604	28938	0	60280	1849505	Linear5+QC
R04 No 15v1	2-26	1620536	4698545	3588008	5580223	3468063	3358988	89439	635871	413607	1179405	7324534	229872	0	1103889	0	192700	762281	38580	0	38800	76134	Linear5+QC
R17 No 12v1	2-27	1468995	4491207	3278912	4891766	2991875	2981476	132691	581056	1221064	226717	1936318	871592	68408	201433	23193	11645	210160	124192	5837	0	86020	Linear5+QC
R06 No 11v1	2-28	1625829	4698715	3658244	5608405	3422438	3548099	116378	1849038	320116	233245	2050939	159401	0	150015	0	0	34805	0	0	0	94411	Linear5+QC
R07 No 24v5	2-29	1650066	4841899	3593301	5451138	3379595	3372651	57104	280268	399986	408558	2683417	891327	41277	481602	0	25672	176176	123739	0	6496	22056	Linear5+QC
R17 No 05v1	2-30	1511469	4645126	3399900	4909994	3235815	2964886	192341	1438465	2550024	764740	1803939	1832252	34223	337505	9694	151206	365536	553038	11851	16089	192010	Linear5+QC
R08 No 20v5	2-31	1514383	4521220	3483250	5270095	3311344	3110559	176477	587909	207088	209529	2256168	32994	0	875572	0	10121	223273	0	0	22659	185458	Linear5+QC
R10 No 25v5	2-32	1345803	4168393	3004392	4614438	2862553	2789055	199668	1014030	563294	182306	2253528	504281	10273	430126	12840	0	63736	16202	0	0	74528	Linear5+QC
R11 No 04v1	3-182	1652513	4916761	3703404	5703188	3542870	3736469	71481	796167	1166411	236593	1889258	760193	31792	686574	11759	0	116046	87278	0	0	168332	Linear5+QC
R03 No 03v2	5-181	1628901	4834295	3684892	5613537	3397564	3567748	164848	881720	867152	392093	3457076	449478	13841	564167	13188	44873	259463	72947	0	6342	75064	Linear5+QC
R01 No 44v2	5-248	1681652	4761336	3584456	5742240	3399250	3777739	55001	575945	1260208	145604	763062	533700	0	88202	19408	25293	147753	183687	0	0	40536	Linear5+QC
QC66-2	QC66-2	1936484	5668181	4141846	6593112	4332922	4145796	464758	1311658	961958	1250528	4960751	724673	33268	828306	16318	167018	452886	138366	0	31834	286293	Linear5+QC
QC67-1	QC67-1	1874757	5492493	4055887	6324877	4047055	3872522	439639	1298681	920314	1177136	4683467	747654	41107	826546	14941	169334	423627	122524	0	25054	274737	Linear5+QC
QC67-2	QC67-2	1859218	5498152	3997653	6158600	4080806	3902370	427676	1311011	956856	1176273	4569725	706745	43038	764260	13150	165712	427282	118946	0	21186	256450	Linear5+QC
QC68-1	QC68-1	2148449	6258674	4848805	7189444	4941067	4544121	519065	1606420	1088555	1452317	5448351	919476	53408	964691	15521	214317	514605	157283	6821	29734	310968	Linear5+QC
QC68-2	QC68-2	2239729	6287758	4738461	7409684	5285528	4711837	530671	1949200	1145876	1376672	5519146	900242	46511	978152	20879	222507	555542	139442	10711	29634	329161	Linear5+QC
QC69-1	QC69-1	1825404	5307933	4035047	6044805	4125900	3854811	456231	1535078	867553	1215861	4563574	682337	35359	792732	14139	174159	407161	113586	0	28066	241584	Linear5+QC
QC69-2	QC69-2	1869188	5187237	3995209	6170402	4221678	3802193	443065	1593248	885823	1181632	4739008	815102	43041	833783	14861	163516	396959	108592	0	21228	260442	Linear5+QC
QC69-3	QC69-3	1851669	5338157	4022022	6088492	4416039	3881419	453720	1819362	1003034	1218251	4519757	732476	40962	796100	15070	172856	435496	122767	0	24830	287309	Linear5+QC
