# Supplementary material for: Gut microbiome-related effects of berberine and probiotics on type 2 diabetes (the PREMOTE study)
Source: Nat Commun. 2020 Oct 6;11:5015. doi: 10.1038/s41467-020-18414-8 (PMC7538905; doi:10.1038/s41467-020-18414-8)
Supplement: Supplementary file 11 — Source Data [file 41467_2020_18414_MOESM11_ESM.xlsx]

## Sheet: figure2a
	Fig 2a --Gene count and Shannon index of genes in different arms, baseline and post treatment
	Sample ID	Time	Gene_Shannon Index	Gene_Count	Arms
	R0101V1	baseline	11.5577	501935	BBR				Prob +BBR vs Prob	Prob +BBR vs BBR	Prob +BBR vs Plac	Prob vs BBR	Prob vs Plac	BBR vs Plac
	R0103V1	baseline	11.3989	390730	Prob +BBR		Baseline_Pvalue	Gene_Shannon	0.976945	0.499729	0.914365	0.441405	0.943499	0.556442
	R0104V1	baseline	11.1555	360459	Plac			Gene_Count	0.712521	0.587222	0.417261	0.780419	0.628466	0.87381
	R0105V1	baseline	11.4548	510288	Prob +BBR		Post_Pvalue	Gene_Shannon	9.19435e-07	0.793362	6.21326e-06	3.05351e-06	0.983676	3.1615e-05
	R0106V1	baseline	10.4628	434310	Prob +BBR			Gene_Count	0.0268811	0.206124	0.0416527	0.280117	0.886114	0.276286
	R0108V1	baseline	11.7051	688963	Plac
	R0109V1	baseline	12.657	1092713	BBR
	R0113V1	baseline	11.0099	424895	BBR
	R0114V1	baseline	11.571	501294	Prob
	R0115V1	baseline	11.667	597710	Plac
	R0116V1	baseline	11.6466	624830	Plac
	R0117V1	baseline	11.1473	401427	Prob +BBR
	R0119V1	baseline	12.1096	723488	Prob
	R0120V1	baseline	11.6195	517112	Plac
	R0122V1	baseline	10.1064	472082	BBR
	R0124V1	baseline	11.1778	417407	Prob
	R0125V1	baseline	10.8489	522032	Prob
	R0128V1	baseline	11.8603	733237	Prob
	R0129V1	baseline	11.8503	611091	BBR
	R0130V1	baseline	12.5003	964711	Prob +BBR
	R0131V1	baseline	11.5553	634118	Prob
	R0132V1	baseline	11.5564	591369	Prob
	R0133V1	baseline	11.1757	406518	BBR
	R0135V1	baseline	11.5965	607088	Plac
	R0137V1	baseline	10.7536	678741	Prob +BBR
	R0138V1	baseline	12.1619	1132343	BBR
	R0139V1	baseline	11.6954	677841	Plac
	R0140V1	baseline	10.7285	426391	Prob +BBR
	R0142V1	baseline	10.88	746195	BBR
	R0143V1	baseline	12.0511	671825	BBR
	R0144V1	baseline	12.3236	782079	Prob +BBR
	R0145V1	baseline	11.0064	371950	Plac
	R0146V1	baseline	11.1159	282375	Prob
	R0147V1	baseline	10.8356	297777	Prob
	R0148V1	baseline	11.924	727779	Plac
	R0149V1	baseline	11.7508	669895	BBR
	R0150V1	baseline	11.1687	282488	Plac
	R0152V1	baseline	11.3857	587013	Prob
	R0153V1	baseline	11.0438	637254	Prob
	R0154V1	baseline	11.9245	628077	Prob
	R0155V1	baseline	11.9754	576525	Prob +BBR
	R0156V1	baseline	11.2304	355203	BBR
	R0158V1	baseline	12.2719	837508	BBR
	R0160V1	baseline	10.7957	586259	Prob +BBR
	R0161V1	baseline	10.5905	380048	Prob +BBR
	R0162V1	baseline	11.1778	359890	Plac
	R0164V1	baseline	10.4357	229575	BBR
	R0166V1	baseline	10.9396	472531	Prob
	R0167V1	baseline	10.8427	302443	Prob +BBR
	R0201V1	baseline	11.1035	423712	Prob
	R0203V1	baseline	11.1102	478432	Prob
	R0205V1	baseline	11.4494	519179	Prob +BBR
	R0206V1	baseline	11.7647	565855	Plac
	R0207V1	baseline	12.6949	1091463	Plac
	R0208V1	baseline	11.6881	478777	Prob
	R0209V1	baseline	11.2435	429142	Plac
	R0210V1	baseline	12.8113	1089524	Prob +BBR
	R0211V1	baseline	11.0808	319237	BBR
	R0212V1	baseline	10.6545	433658	Prob
	R0213V1	baseline	11.8507	766340	Prob +BBR
	R0214V1	baseline	11.6817	525255	BBR
	R0215V1	baseline	12.164	858748	BBR
	R0216V1	baseline	10.6549	494750	Plac
	R0217V1	baseline	11.9398	851480	BBR
	R0218V1	baseline	10.8662	380118	Prob
	R0221V1	baseline	9.96074	236523	Plac
	R0223V1	baseline	11.4552	506185	BBR
	R0225V1	baseline	11.8754	682790	Prob
	R0226V1	baseline	10.4776	119791	Plac
	R0227V1	baseline	11.8275	769891	Prob +BBR
	R0228V1	baseline	10.6987	256064	Prob
	R0229V1	baseline	12.1833	705503	BBR
	R0230V1	baseline	11.7083	626751	Plac
	R0231V1	baseline	11.9588	652271	Plac
	R0232V1	baseline	12.4095	910086	BBR
	R0234V1	baseline	11.6079	567966	Prob
	R0235V1	baseline	11.9672	831391	Prob +BBR
	R0237V1	baseline	11.3784	439706	Prob
	R0238V1	baseline	11.5606	535645	Prob +BBR
	R0239V1	baseline	11.4133	889860	Prob +BBR
	R0241V1	baseline	11.0479	820919	BBR
	R0242V1	baseline	10.9392	322940	Plac
	R0243V1	baseline	11.2683	412319	Prob +BBR
	R0244V1	baseline	11.011	692973	Prob +BBR
	R0245V1	baseline	10.5756	269867	BBR
	R0246V1	baseline	12.4484	892314	BBR
	R0247V1	baseline	11.5201	581007	Prob
	R0248V1	baseline	12.5105	970671	Prob +BBR
	R0249V1	baseline	11.5725	457293	Prob +BBR
	R0302V1	baseline	11.9609	789104	Prob +BBR
	R0303V1	baseline	11.6151	693645	Prob
	R0305V1	baseline	11.8864	850185	Plac
	R0306V1	baseline	11.3084	682389	Prob +BBR
	R0308V1	baseline	11.7151	611155	Plac
	R0309V1	baseline	11.8385	646013	BBR
	R0310V1	baseline	11.3166	576646	Prob +BBR
	R0312V1	baseline	10.986	471517	BBR
	R0313V1	baseline	10.9654	456220	BBR
	R0314V1	baseline	11.4259	468750	Prob
	R0316V1	baseline	11.8452	794042	Prob +BBR
	R0318V1	baseline	11.0982	348074	BBR
	R0319V1	baseline	10.6007	497811	Prob
	R0320V1	baseline	10.4103	495158	BBR
	R0321V1	baseline	11.0135	472866	Prob +BBR
	R0322V1	baseline	11.1444	528065	Prob
	R0323V1	baseline	11.0362	496023	Plac
	R0324V1	baseline	11.1281	442925	Plac
	R0325V1	baseline	11.1	435460	Plac
	R0326V1	baseline	11.0766	295103	Prob
	R0327V1	baseline	11.6592	597449	Prob +BBR
	R0401V1	baseline	11.1069	290275	Plac
	R0402V1	baseline	12.7379	1163824	Prob
	R0404V1	baseline	10.61	579016	BBR
	R0405V1	baseline	10.9257	288793	Prob +BBR
	R0406V1	baseline	11.3063	623437	BBR
	R0407V1	baseline	11.1743	555028	BBR
	R0409V1	baseline	11.8326	671592	Plac
	R0410V1	baseline	11.2001	537716	Prob +BBR
	R0411V1	baseline	10.8835	258428	Prob
	R0412V1	baseline	10.9665	412779	Prob
	R0413V1	baseline	10.6084	312269	Prob +BBR
	R0414V1	baseline	11.1303	381955	BBR
	R0415V1	baseline	11.101	362335	Prob +BBR
	R0416V1	baseline	10.9142	360407	Prob +BBR
	R0417V1	baseline	10.5904	451671	Prob
	R0418V1	baseline	10.7467	479331	Plac
	R0419V1	baseline	12.146	713917	Prob
	R0420V1	baseline	12.0836	866126	Plac
	R0421V1	baseline	11.4725	534587	Plac
	R0422V1	baseline	11.1353	557650	BBR
	R0501V1	baseline	10.9	463976	BBR
	R0505V1	baseline	11.153	642868	Prob
	R0506V1	baseline	10.1443	197051	Plac
	R0507V1	baseline	11.9886	737460	Plac
	R0508V1	baseline	11.7013	771315	Prob +BBR
	R0509V1	baseline	12.0396	786206	BBR
	R0510V1	baseline	11.7372	465847	Prob
	R0512V1	baseline	11.4749	710586	BBR
	R0513V1	baseline	10.9998	478506	Plac
	R0515V1	baseline	12.3222	896534	Prob +BBR
	R0516V1	baseline	10.3924	529109	Prob
	R0517V1	baseline	11.7274	696265	BBR
	R0519V1	baseline	11.0574	363875	Prob +BBR
	R0524V1	baseline	11.7038	721959	Prob +BBR
	R0525V1	baseline	11.8866	690909	Prob
	R0528V1	baseline	11.1394	416506	Prob
	R0529V1	baseline	10.9102	601823	BBR
	R0530V1	baseline	12.0144	685312	Prob +BBR
	R0532V1	baseline	11.7563	656892	Plac
	R0533V1	baseline	11.0355	581671	BBR
	R0535V1	baseline	10.826	554375	Prob
	R0536V1	baseline	11.4666	524083	BBR
	R0537V1	baseline	12.4623	897752	BBR
	R0605V1	baseline	11.47	718340	Prob +BBR
	R0607V1	baseline	10.544	527404	Plac
	R0608V1	baseline	11.0969	514276	BBR
	R0610V1	baseline	12.468	1087951	Prob
	R0611V1	baseline	10.3424	145280	Plac
	R0612V1	baseline	11.592	873329	Prob +BBR
	R0613V1	baseline	10.7196	336207	Plac
	R0614V1	baseline	11.4895	363731	Prob +BBR
	R0615V1	baseline	11.3026	557674	BBR
	R0616V1	baseline	11.5706	659174	Prob
	R0617V1	baseline	11.6129	472786	Prob
	R0619V1	baseline	12.3	899503	Prob +BBR
	R0620V1	baseline	11.1273	469181	BBR
	R0621V1	baseline	12.433	887325	BBR
	R0622V1	baseline	12.1412	780294	Plac
	R0623V1	baseline	11.3776	571497	Prob
	R0624V1	baseline	10.3226	419125	Prob
	R0626V1	baseline	11.2585	406214	BBR
	R0627V1	baseline	11.6232	444685	Plac
	R0628V1	baseline	12.0886	759218	Prob +BBR
	R0701V1	baseline	11.424	545267	BBR
	R0702V1	baseline	12.3897	862256	BBR
	R0703V1	baseline	11.4458	734409	Prob +BBR
	R0704V1	baseline	10.0528	307158	Plac
	R0705V1	baseline	10.8309	561302	BBR
	R0708V1	baseline	11.561	612634	Plac
	R0709V1	baseline	10.8644	274393	Prob +BBR
	R0710V1	baseline	11.2875	524318	Prob +BBR
	R0711V1	baseline	10.4119	460083	Plac
	R0712V1	baseline	10.8078	306051	Prob +BBR
	R0713V1	baseline	11.7612	493520	Prob
	R0714V1	baseline	11.4628	436420	Prob
	R0715V1	baseline	12.1293	722939	Plac
	R0716V1	baseline	10.6621	184312	Prob
	R0718V1	baseline	11.4838	574486	BBR
	R0719V1	baseline	11.0746	316908	Plac
	R0720V1	baseline	12.4264	872905	Prob
	R0721V1	baseline	11.1343	308607	BBR
	R0722V1	baseline	10.4244	433298	Prob
	R0723V1	baseline	11.7171	709342	BBR
	R0724V1	baseline	11.3742	440155	Prob
	R0725V1	baseline	11.3701	342499	Prob +BBR
	R0726V1	baseline	10.6935	340389	Plac
	R0727V1	baseline	12.615	961940	Prob
	R0803V1	baseline	11.7561	440017	BBR
	R0804V1	baseline	11.6896	497442	Plac
	R0805V1	baseline	11.5374	485589	Prob
	R0808V1	baseline	10.8965	291527	Prob +BBR
	R0811V1	baseline	11.4804	409986	Prob +BBR
	R0812V1	baseline	12.2315	771679	Prob +BBR
	R0813V1	baseline	10.4421	372237	BBR
	R0814V1	baseline	11.4979	571369	Plac
	R0815V1	baseline	11.7694	557811	Plac
	R0817V1	baseline	11.6678	594821	BBR
	R0819V1	baseline	11.9657	790201	Plac
	R0820V1	baseline	11.0335	406832	Prob
	R0821V1	baseline	12.682	1045855	Plac
	R0822V1	baseline	12.1463	823424	Prob
	R0823V1	baseline	10.8361	323183	BBR
	R0824V1	baseline	11.8473	613996	Prob
	R0825V1	baseline	11.6593	581582	Prob +BBR
	R0826V1	baseline	9.86676	371061	BBR
	R0827V1	baseline	11.7096	656638	Prob +BBR
	R0901V1	baseline	12.0078	822076	BBR
	R0907V1	baseline	10.4838	462692	Prob
	R0908V1	baseline	11.3373	420584	Prob
	R0912V1	baseline	11.1937	380973	Plac
	R0914V1	baseline	11.5947	475879	Plac
	R0915V1	baseline	10.9657	349196	Prob +BBR
	R0916V1	baseline	11.4462	643846	Plac
	R0917V1	baseline	12.2865	1104822	Prob +BBR
	R0918V1	baseline	12.361	747957	Prob
	R0919V1	baseline	10.9976	327491	Prob +BBR
	R1001V1	baseline	10.9109	344251	Plac
	R1002V1	baseline	11.7947	661426	BBR
	R1003V1	baseline	10.2409	301326	Prob
	R1005V1	baseline	11.2026	540133	Prob +BBR
	R1006V1	baseline	10.5587	401183	Plac
	R1007V1	baseline	12.4754	965809	Plac
	R1008V1	baseline	11.6216	610709	Prob
	R1009V1	baseline	12.3014	882648	Prob +BBR
	R1010V1	baseline	11.3636	714634	BBR
	R1011V1	baseline	11.6356	666477	Prob +BBR
	R1012V1	baseline	11.5484	649870	Plac
	R1014V1	baseline	12.2786	975961	Prob
	R1015V1	baseline	12.2059	800268	Prob
	R1016V1	baseline	11.8425	669508	Plac
	R1017V1	baseline	11.1176	536203	Prob +BBR
	R1018V1	baseline	12.5517	932749	BBR
	R1019V1	baseline	12.1554	736259	Prob
	R1020V1	baseline	11.2223	533930	Prob
	R1021V1	baseline	11.1292	398950	BBR
	R1022V1	baseline	11.4187	386625	BBR
	R1023V1	baseline	12.7284	1108801	Plac
	R1024V1	baseline	11.9381	605018	BBR
	R1025V1	baseline	12.4897	1101404	Plac
	R1026V1	baseline	10.911	403442	Prob +BBR
	R1027V1	baseline	11.453	443824	BBR
	R1028V1	baseline	9.87563	283042	Prob +BBR
	R1029V1	baseline	11.7059	546363	Plac
	R1030V1	baseline	11.8295	715751	Prob
	R1031V1	baseline	10.4684	251474	Prob
	R1104V1	baseline	11.5549	512508	Prob
	R1105V1	baseline	9.91379	410338	Plac
	R1108V1	baseline	11.161	491660	Prob +BBR
	R1109V1	baseline	11.1793	450979	Prob +BBR
	R1110V1	baseline	12.0751	676878	Prob
	R1111V1	baseline	12.1049	758833	BBR
	R1113V1	baseline	12.0938	690999	Prob
	R1114V1	baseline	11.1473	355518	BBR
	R1115V1	baseline	11.2129	431738	Plac
	R1116V1	baseline	10.885	581391	Plac
	R1117V1	baseline	11.1608	328299	BBR
	R1119V1	baseline	11.4062	568645	Prob +BBR
	R1120V1	baseline	11.4836	543310	Prob
	R1121V1	baseline	10.6044	508015	Plac
	R1122V1	baseline	10.0827	437329	Prob
	R1123V1	baseline	11.638	828602	Plac
	R1124V1	baseline	12.3822	837138	BBR
	R1125V1	baseline	12.2482	843768	Prob
	R1126V1	baseline	11.2521	599340	Prob +BBR
	R1127V1	baseline	10.2016	369083	Prob +BBR
	R1128V1	baseline	10.3254	509139	Prob +BBR
	R1201V1	baseline	11.5754	594904	Plac
	R1203V1	baseline	10.7808	277086	Plac
	R1205V1	baseline	10.7763	595190	Prob +BBR
	R1207V1	baseline	11.1172	656178	Prob
	R1208V1	baseline	12.1975	685499	Prob
	R1209V1	baseline	11.1376	384827	Prob +BBR
	R1210V1	baseline	11.4051	593132	BBR
	R1211V1	baseline	11.2577	502465	Prob +BBR
	R1213V1	baseline	11.8861	838264	BBR
	R1215V1	baseline	12.0658	906437	Plac
	R1216V1	baseline	11.3543	576991	Prob
	R1221V1	baseline	11.6834	647167	Plac
	R1223V1	baseline	11.1179	385160	BBR
	R1224V1	baseline	10.8814	525978	Prob +BBR
	R1226V1	baseline	11.8526	685919	BBR
	R1301V1	baseline	11.6157	528067	Prob +BBR
	R1305V1	baseline	11.3656	493494	Prob +BBR
	R1308V1	baseline	11.4544	468733	Plac
	R1309V1	baseline	11.6048	747747	Prob
	R1310V1	baseline	11.6432	601811	Plac
	R1311V1	baseline	10.8365	321583	Prob +BBR
	R1317V1	baseline	11.2196	397564	Prob +BBR
	R1401V1	baseline	10.0794	286640	BBR
	R1402V1	baseline	11.142	504718	Prob +BBR
	R1403V1	baseline	10.8378	374245	Plac
	R1404V1	baseline	12.3571	807231	BBR
	R1405V1	baseline	10.701	266773	BBR
	R1406V1	baseline	10.7661	731180	Prob
	R1407V1	baseline	10.6992	688137	Prob
	R1409V1	baseline	10.9502	630245	Prob
	R1410V1	baseline	11.5755	748860	Plac
	R1411V1	baseline	11.1099	410255	Prob +BBR
	R1412V1	baseline	10.3804	591281	BBR
	R1413V1	baseline	10.3822	556546	Prob +BBR
	R1414V1	baseline	12.3762	1035801	Prob
	R1415V1	baseline	11.0624	807661	BBR
	R1416V1	baseline	9.98039	429170	BBR
	R1417V1	baseline	11.7156	578100	Prob
	R1418V1	baseline	12.488	1125846	Prob +BBR
	R1419V1	baseline	9.56763	304057	Plac
	R1420V1	baseline	12.3316	882214	Plac
	R1421V1	baseline	12.477	900030	Plac
	R1422V1	baseline	10.8403	602484	Prob
	R1423V1	baseline	12.5068	1041750	Prob +BBR
	R1424V1	baseline	10.931	546691	Plac
	R1501V1	baseline	12.4319	803473	Plac
	R1508V1	baseline	11.7253	731952	BBR
	R1509V1	baseline	12.424	790859	BBR
	R1601V1	baseline	11.3881	824019	Plac
	R1602V1	baseline	10.7863	390172	Prob +BBR
	R1603V1	baseline	12.0946	803355	BBR
	R1605V1	baseline	11.238	431881	Plac
	R1609V1	baseline	10.9081	298318	Prob
	R1612V1	baseline	11.4027	473316	Plac
	R1613V1	baseline	12.3763	922778	Plac
	R1614V1	baseline	11.6481	777653	Prob
	R1615V1	baseline	11.4808	636041	Prob +BBR
	R1617V1	baseline	12.206	794399	BBR
	R1619V1	baseline	11.4797	456108	Prob +BBR
	R1620V1	baseline	9.3396	323916	Prob
	R1621V1	baseline	10.9539	293027	BBR
	R1622V1	baseline	11.5684	562136	Prob
	R1624V1	baseline	11.3239	392821	Prob +BBR
	R1625V1	baseline	11.0011	322310	BBR
	R1701V1	baseline	10.518	552457	BBR
	R1704V1	baseline	12.357	893204	Plac
	R1705V1	baseline	11.1919	503356	BBR
	R1706V1	baseline	11.7536	510515	Plac
	R1707V1	baseline	11.657	397644	Prob
	R1708V1	baseline	10.6839	285299	Prob
	R1709V1	baseline	12.5929	1053043	Prob +BBR
	R1711V1	baseline	10.8741	676056	Prob +BBR
	R1712V1	baseline	12.1273	621772	Prob
	R1715V1	baseline	10.248	314071	Prob +BBR
	R1716V1	baseline	12.7956	1069699	Prob +BBR
	R1718V1	baseline	12.9663	1209669	Plac
	R1721V1	baseline	11.0764	251630	Prob
	R1722V1	baseline	10.2383	259163	Plac
	R1724V1	baseline	12.1916	771033	Plac
	R1801V1	baseline	11.0064	399600	Prob
	R1803V1	baseline	10.6671	558619	Prob +BBR
	R1804V1	baseline	12.011	872638	BBR
	R1805V1	baseline	11.33	356517	Plac
	R1806V1	baseline	11.9524	810533	BBR
	R1807V1	baseline	12.4286	836322	Prob
	R1808V1	baseline	10.9328	451115	BBR
	R1809V1	baseline	12.0996	659255	Prob +BBR
	R1811V1	baseline	11.2463	436133	BBR
	R1812V1	baseline	11.5536	546293	Prob
	R1813V1	baseline	12.1562	716071	Prob +BBR
	R1814V1	baseline	11.1152	397259	Plac
	R1815V1	baseline	10.9087	390860	Prob
	R1816V1	baseline	10.5961	595567	Plac
	R1817V1	baseline	11.2602	462185	Plac
	R1818V1	baseline	11.3109	569451	Prob +BBR
	R1820V1	baseline	12.504	1007040	Prob
	R1821V1	baseline	10.9744	386496	Prob +BBR
	R1822V1	baseline	11.7945	571169	Prob +BBR
	R1823V1	baseline	12.2072	896914	Plac
	R1824V1	baseline	10.2369	485321	Plac
	R1825V1	baseline	11.6476	730441	Prob
	R1901V1	baseline	10.9854	363223	Prob +BBR
	R1905V1	baseline	11.8966	603788	Prob
	R1908V1	baseline	11.9938	760494	BBR
	R1911V1	baseline	11.7079	555821	Plac
	R2006V1	baseline	12.0058	710127	BBR
	R2007V1	baseline	11.077	334771	Prob +BBR
	R2008V1	baseline	11.7055	631578	Plac
	R2009V1	baseline	10.3391	259965	Plac
	R2011V1	baseline	11.1968	428763	BBR
	R2012V1	baseline	10.1078	303876	Plac
	R2013V1	baseline	10.8973	643169	Prob
	R2014V1	baseline	10.7789	599123	BBR
	R2015V1	baseline	11.902	687178	Prob +BBR
	R2016V1	baseline	11.7548	592306	Prob
	R2017V1	baseline	11.0238	476796	BBR
	R2018V1	baseline	11.612	495494	Plac
	R2019V1	baseline	9.84852	278746	Prob +BBR
	R2020V1	baseline	11.764	493896	Plac
	R2021V1	baseline	11.5109	449186	BBR
	R2022V1	baseline	9.86019	181230	Prob
	R2023V1	baseline	10.8241	406022	Prob +BBR
	R2024V1	baseline	12.2399	865090	Plac
	R2025V1	baseline	12.3838	887973	Prob
	R2026V1	baseline	12.0717	757888	Prob +BBR
	R2027V1	baseline	12.3782	789092	BBR
	R2028V1	baseline	10.9483	634483	Prob +BBR
	R2029V1	baseline	12.2877	891665	Prob +BBR
	R2030V1	baseline	12.2948	935899	Plac
	R0101V5	post	11.3454	388990	BBR
	R0103V5	post	11.3496	326806	Prob +BBR
	R0104V5	post	10.8828	316255	Plac
	R0105V5	post	11.378	365919	Prob +BBR
	R0106V5	post	9.94992	175997	Prob +BBR
	R0108V5	post	12.1345	736885	Plac
	R0109V5	post	12.5128	969699	BBR
	R0113V5	post	11.5691	523631	BBR
	R0114V5	post	11.2841	428188	Prob
	R0115V5	post	11.3013	529371	Plac
	R0116V5	post	11.6596	638919	Plac
	R0117V5	post	10.7183	219900	Prob +BBR
	R0119V5	post	10.9976	434703	Prob
	R0120V5	post	11.7531	527728	Plac
	R0122V5	post	11.5046	404383	BBR
	R0124V5	post	11.5765	611583	Prob
	R0125V5	post	11.566	758068	Prob
	R0128V5	post	12.1234	748056	Prob
	R0130V5	post	10.7315	330623	Prob +BBR
	R0131V5	post	12.3241	747745	Prob
	R0132V5	post	11.6664	606797	Prob
	R0133V5	post	10.8189	214627	BBR
	R0135V5	post	11.4312	525301	Plac
	R0137V5	post	12.014	701400	Prob +BBR
	R0138V5	post	11.7843	514017	BBR
	R0139V5	post	10.6753	355225	Plac
	R0140V5	post	11.0403	344992	Prob +BBR
	R0142V5	post	11.7435	558469	BBR
	R0143V5	post	10.6404	237121	BBR
	R0144V5	post	11.4428	542647	Prob +BBR
	R0145V5	post	11.2993	442752	Plac
	R0146V5	post	11.3489	305673	Prob
	R0147V5	post	10.8189	287226	Prob
	R0148V5	post	12.2489	808697	Plac
	R0149V5	post	11.1814	530009	BBR
	R0150V5	post	11.3288	337375	Plac
	R0152V5	post	11.895	667321	Prob
	R0153V5	post	10.7611	548533	Prob
	R0154V5	post	11.7561	607971	Prob
	R0155V5	post	11.2833	339778	Prob +BBR
	R0156V5	post	11.1351	281548	BBR
	R0158V5	post	11.5868	551900	BBR
	R0160V5	post	11.0276	385075	Prob +BBR
	R0161V5	post	10.7161	225065	Prob +BBR
	R0162V5	post	11.2172	358313	Plac
	R0164V5	post	10.7574	271935	BBR
	R0166V5	post	10.821	370433	Prob
	R0167V5	post	11.0302	268555	Prob +BBR
	R0201V5	post	11.8613	518464	Prob
	R0203V5	post	11.9855	555482	Prob
	R0204V5	post	10.2301	207815	Prob +BBR
	R0205V5	post	10.7798	231968	Prob +BBR
	R0206V5	post	12.0744	640358	Plac
	R0207V5	post	12.1739	759953	Plac
	R0208V5	post	11.094	368813	Prob
	R0209V5	post	10.8592	355246	Plac
	R0210V5	post	11.8532	665776	Prob +BBR
	R0211V5	post	10.1286	167300	BBR
	R0212V5	post	10.9906	519799	Prob
	R0213V5	post	12.0351	577044	Prob +BBR
	R0214V5	post	11.9755	408561	BBR
	R0215V5	post	11.4111	341522	BBR
	R0216V5	post	11.5989	633751	Plac
	R0217V5	post	11.7667	596460	BBR
	R0218V5	post	10.1455	245846	Prob
	R0221V5	post	11.304	404050	Plac
	R0223V5	post	10.9247	344283	BBR
	R0225V5	post	10.8532	350768	Prob
	R0226V5	post	10.2691	143750	Plac
	R0227V5	post	10.6576	246439	Prob +BBR
	R0228V5	post	10.9856	277978	Prob
	R0229V5	post	11.5341	486316	BBR
	R0230V5	post	11.7059	622061	Plac
	R0231V5	post	11.6886	667906	Plac
	R0232V5	post	12.0118	587901	BBR
	R0234V5	post	11.6963	596479	Prob
	R0235V5	post	11.9704	651114	Prob +BBR
	R0237V5	post	11.3258	392436	Prob
	R0238V5	post	11.7396	449082	Prob +BBR
	R0239V5	post	11.7503	600323	Prob +BBR
	R0240V5	post	12.4578	883803	Plac
	R0241V5	post	10.953	300323	BBR
	R0242V5	post	9.97538	133707	Plac
	R0243V5	post	10.5638	307784	Prob +BBR
	R0244V5	post	11.4886	533075	Prob +BBR
	R0245V5	post	10.9463	217712	BBR
	R0247V5	post	11.4697	500879	Prob
	R0248V5	post	11.64	452721	Prob +BBR
	R0249V5	post	10.8548	278242	Prob +BBR
	R0302V5	post	11.3288	655327	Prob +BBR
	R0303V5	post	12.3146	820837	Prob
	R0305V5	post	11.6501	601662	Plac
	R0306V5	post	11.7864	563838	Prob +BBR
	R0308V5	post	10.9004	513371	Plac
	R0309V5	post	11.3999	435469	BBR
	R0310V5	post	11.322	502761	Prob +BBR
	R0312V5	post	10.2124	204347	BBR
	R0313V5	post	10.5826	228483	BBR
	R0314V5	post	11.2985	432921	Prob
	R0316V5	post	11.5828	471839	Prob +BBR
	R0318V5	post	10.3376	195916	BBR
	R0319V5	post	10.6999	472201	Prob
	R0320V5	post	10.6641	309466	BBR
	R0321V5	post	11.562	440993	Prob +BBR
	R0322V5	post	10.7935	410239	Prob
	R0323V5	post	10.6608	456110	Plac
	R0324V5	post	10.1823	430368	Plac
	R0325V5	post	11.2524	442729	Plac
	R0326V5	post	10.9961	221941	Prob
	R0327V5	post	11.633	485293	Prob +BBR
	R0401V5	post	10.2335	239533	Plac
	R0402V5	post	11.2119	697783	Prob
	R0404V5	post	11.6149	543704	BBR
	R0405V5	post	11.0656	229017	Prob +BBR
	R0406V5	post	11.0276	563067	BBR
	R0407V5	post	10.9541	307886	BBR
	R0409V5	post	11.9	579377	Plac
	R0410V5	post	11.2654	333622	Prob +BBR
	R0411V5	post	10.863	203452	Prob
	R0412V5	post	10.4873	279352	Prob
	R0413V5	post	10.411	203679	Prob +BBR
	R0414V5	post	10.2937	278130	BBR
	R0416V5	post	11.1255	237880	Prob +BBR
	R0417V5	post	10.9802	384275	Prob
	R0418V5	post	11.049	583186	Plac
	R0419V5	post	11.8119	566348	Prob
	R0420V5	post	12.3432	888813	Plac
	R0421V5	post	11.8031	565553	Plac
	R0501V5	post	10.3103	193870	BBR
	R0505V5	post	10.8577	614355	Prob
	R0506V5	post	10.4917	186360	Plac
	R0507V5	post	12.408	793332	Plac
	R0508V5	post	10.5141	238548	Prob +BBR
	R0509V5	post	11.3105	310833	BBR
	R0510V5	post	11.4931	446702	Prob
	R0512V5	post	11.5883	448559	BBR
	R0513V5	post	10.3201	261333	Plac
	R0515V5	post	12.2005	741660	Prob +BBR
	R0516V5	post	10.4774	473049	Prob
	R0517V5	post	11.2981	408302	BBR
	R0519V5	post	10.1676	217121	Prob +BBR
	R0524V5	post	11.2228	455897	Prob +BBR
	R0525V5	post	11.7568	559832	Prob
	R0528V5	post	11.9986	599307	Prob
	R0529V5	post	11.5888	416747	BBR
	R0530V5	post	11.5653	450978	Prob +BBR
	R0532V5	post	11.8638	650839	Plac
	R0533V5	post	11.0997	330305	BBR
	R0535V5	post	11.4979	716751	Prob
	R0536V5	post	10.3876	276405	BBR
	R0537V5	post	11.3368	474057	BBR
	R0605V5	post	11.9988	765512	Prob +BBR
	R0607V5	post	11.3465	646792	Plac
	R0608V5	post	11.201	472602	BBR
	R0610V5	post	12.5686	1011888	Prob
	R0611V5	post	10.7204	542895	Plac
	R0612V5	post	10.915	649002	Prob +BBR
	R0613V5	post	10.4113	309512	Plac
	R0614V5	post	10.8884	211178	Prob +BBR
	R0616V5	post	11.2464	496853	Prob
	R0617V5	post	11.8163	568256	Prob
	R0619V5	post	12.2149	684829	Prob +BBR
	R0620V5	post	11.1747	268396	BBR
	R0621V5	post	11.5652	551710	BBR
	R0622V5	post	12.0092	707637	Plac
	R0623V5	post	11.1107	407641	Prob
	R0624V5	post	11.4555	646438	Prob
	R0626V5	post	10.7281	166506	BBR
	R0627V5	post	10.2115	233664	Plac
	R0628V5	post	11.7533	580140	Prob +BBR
	R0701V5	post	11.1866	412879	BBR
	R0702V5	post	11.6998	474898	BBR
	R0703V5	post	11.6863	592565	Prob +BBR
	R0704V5	post	9.79196	150746	Plac
	R0708V5	post	11.7452	524180	Plac
	R0709V5	post	10.5061	157905	Prob +BBR
	R0710V5	post	12.2004	648914	Prob +BBR
	R0711V5	post	9.92101	388399	Plac
	R0712V5	post	10.4933	171360	Prob +BBR
	R0713V5	post	11.4069	433233	Prob
	R0714V5	post	11.2296	400504	Prob
	R0715V5	post	11.6189	592163	Plac
	R0716V5	post	10.7557	264665	Prob
	R0718V5	post	11.2796	431179	BBR
	R0719V5	post	11.52	350195	Plac
	R0721V5	post	11.1884	296439	BBR
	R0722V5	post	10.7383	483679	Prob
	R0723V5	post	11.4604	484137	BBR
	R0724V5	post	11.2933	469437	Prob
	R0725V5	post	11.2125	349218	Prob +BBR
	R0726V5	post	11.3118	490158	Plac
	R0727V5	post	11.5551	518670	Prob
	R0803V5	post	10.8931	170901	BBR
	R0804V5	post	10.4394	293855	Plac
	R0805V5	post	11.7887	533649	Prob
	R0808V5	post	10.8803	213127	Prob +BBR
	R0811V5	post	11.0394	258290	Prob +BBR
	R0812V5	post	11.1903	380081	Prob +BBR
	R0813V5	post	10.385	194502	BBR
	R0814V5	post	10.851	331587	Plac
	R0815V5	post	11.2204	391354	Plac
	R0816V5	post	10.7955	247424	Prob +BBR
	R0817V5	post	12.3315	808591	BBR
	R0819V5	post	12.4127	828174	Plac
	R0820V5	post	11.2542	459047	Prob
	R0821V5	post	11.1989	526712	Plac
	R0822V5	post	11.708	530178	Prob
	R0823V5	post	11.1157	258460	BBR
	R0824V5	post	12.2731	706892	Prob
	R0825V5	post	11.3545	316695	Prob +BBR
	R0826V5	post	10.9219	230380	BBR
	R0827V5	post	10.9887	260857	Prob +BBR
	R0901V5	post	11.8429	537251	BBR
	R0907V5	post	11.3936	616690	Prob
	R0908V5	post	11.4802	468514	Prob
	R0912V5	post	10.8772	331876	Plac
	R0916V5	post	12.0805	753626	Plac
	R0917V5	post	12.2681	757342	Prob +BBR
	R0919V5	post	10.7218	202113	Prob +BBR
	R1001V5	post	11.0532	370449	Plac
	R1002V5	post	11.6678	518974	BBR
	R1003V5	post	10.913	379565	Prob
	R1005V5	post	10.9944	350071	Prob +BBR
	R1006V5	post	10.3077	516103	Plac
	R1008V5	post	11.5775	481576	Prob
	R1009V5	post	11.9278	742511	Prob +BBR
	R1010V5	post	11.8008	686255	BBR
	R1011V5	post	10.843	284951	Prob +BBR
	R1012V5	post	11.7408	518675	Plac
	R1014V5	post	11.5113	817534	Prob
	R1015V5	post	12.082	817974	Prob
	R1017V5	post	10.3928	290022	Prob +BBR
	R1018V5	post	11.6421	562919	BBR
	R1019V5	post	11.8279	605593	Prob
	R1020V5	post	11.5243	550761	Prob
	R1021V5	post	11.4543	416591	BBR
	R1022V5	post	11.3899	371422	BBR
	R1023V5	post	12.6562	1066561	Plac
	R1024V5	post	11.529	514466	BBR
	R1025V5	post	12.2552	883889	Plac
	R1026V5	post	10.5436	206151	Prob +BBR
	R1028V5	post	10.7967	358013	Prob +BBR
	R1029V5	post	11.4027	421786	Plac
	R1030V5	post	11.8741	665943	Prob
	R1031V5	post	10.4061	161302	Prob
	R1104V5	post	11.6313	632247	Prob
	R1105V5	post	10.7547	743423	Plac
	R1108V5	post	11.3007	468384	Prob +BBR
	R1109V5	post	10.5856	307700	Prob +BBR
	R1110V5	post	11.7986	666549	Prob
	R1111V5	post	11.6859	507849	BBR
	R1113V5	post	10.8877	530932	Prob
	R1114V5	post	10.3597	187876	BBR
	R1115V5	post	11.3531	422614	Plac
	R1116V5	post	10.9444	597185	Plac
	R1117V5	post	11.2684	393424	BBR
	R1119V5	post	11.0706	363282	Prob +BBR
	R1120V5	post	10.2762	363910	Prob
	R1121V5	post	9.576	256857	Plac
	R1122V5	post	11.3826	451860	Prob
	R1123V5	post	11.9784	945360	Plac
	R1124V5	post	11.9922	619464	BBR
	R1125V5	post	12.149	953406	Prob
	R1126V5	post	11.0851	281834	Prob +BBR
	R1127V5	post	10.9197	533193	Prob +BBR
	R1128V5	post	11.0597	394883	Prob +BBR
	R1203V5	post	10.7441	222385	Plac
	R1205V5	post	11.6047	475861	Prob +BBR
	R1207V5	post	10.8669	564643	Prob
	R1208V5	post	12.3321	754993	Prob
	R1209V5	post	11.2105	405293	Prob +BBR
	R1210V5	post	10.8661	210109	BBR
	R1211V5	post	10.8429	325895	Prob +BBR
	R1213V5	post	11.7139	556625	BBR
	R1215V5	post	11.6215	624573	Plac
	R1216V5	post	11.6775	611394	Prob
	R1221V5	post	11.5482	517056	Plac
	R1224V5	post	11.8766	566203	Prob +BBR
	R1301V5	post	11.2402	222791	Prob +BBR
	R1305V5	post	10.9444	240332	Prob +BBR
	R1308V5	post	11.3227	430716	Plac
	R1309V5	post	11.2448	582815	Prob
	R1310V5	post	11.339	508567	Plac
	R1311V5	post	11.0647	328245	Prob +BBR
	R1317V5	post	11.1251	256258	Prob +BBR
	R1401V5	post	10.0375	252116	BBR
	R1402V5	post	10.76	270062	Prob +BBR
	R1403V5	post	10.9991	328985	Plac
	R1404V5	post	9.67994	261349	BBR
	R1405V5	post	10.854	254690	BBR
	R1406V5	post	10.4384	641675	Prob
	R1407V5	post	10.0612	479334	Prob
	R1409V5	post	10.3357	375223	Prob
	R1410V5	post	12.3873	765791	Plac
	R1411V5	post	10.9742	327593	Prob +BBR
	R1412V5	post	11.316	533572	BBR
	R1413V5	post	10.372	375297	Prob +BBR
	R1414V5	post	12.1436	956811	Prob
	R1415V5	post	12.0801	671600	BBR
	R1416V5	post	10.7002	260617	BBR
	R1417V5	post	11.2373	516806	Prob
	R1418V5	post	11.6216	731807	Prob +BBR
	R1420V5	post	12.121	839551	Plac
	R1421V5	post	12.2794	788406	Plac
	R1422V5	post	11.1878	607023	Prob
	R1423V5	post	12.2298	729504	Prob +BBR
	R1424V5	post	10.8017	541482	Plac
	R1501V5	post	12.1802	686490	Plac
	R1508V5	post	11.895	618284	BBR
	R1601V5	post	12.3356	993239	Plac
	R1602V5	post	10.6166	334470	Prob +BBR
	R1605V5	post	11.5147	405608	Plac
	R1609V5	post	10.7176	313531	Prob
	R1612V5	post	11.8082	595230	Plac
	R1613V5	post	12.021	740307	Plac
	R1614V5	post	11.617	723166	Prob
	R1615V5	post	11.1021	375402	Prob +BBR
	R1617V5	post	11.8078	507164	BBR
	R1619V5	post	10.8085	441756	Prob +BBR
	R1620V5	post	9.45134	365349	Prob
	R1621V5	post	11.308	262221	BBR
	R1622V5	post	12.0281	680913	Prob
	R1624V5	post	10.7865	204129	Prob +BBR
	R1625V5	post	10.2674	168005	BBR
	R1701V5	post	11.7001	533245	BBR
	R1704V5	post	12.3078	841121	Plac
	R1705V5	post	11.449	469458	BBR
	R1706V5	post	11.4893	373590	Plac
	R1707V5	post	11.47	468112	Prob
	R1708V5	post	10.7727	326135	Prob
	R1709V5	post	12.1422	626023	Prob +BBR
	R1711V5	post	11.5514	747769	Prob +BBR
	R1712V5	post	12.009	626941	Prob
	R1715V5	post	10.8576	272317	Prob +BBR
	R1716V5	post	12.1185	707298	Prob +BBR
	R1718V5	post	12.7236	1084051	Plac
	R1721V5	post	11.4773	291029	Prob
	R1722V5	post	10.6838	209921	Plac
	R1724V5	post	10.8292	499410	Plac
	R1801V5	post	10.6537	267328	Prob
	R1803V5	post	11.2407	489155	Prob +BBR
	R1804V5	post	11.7567	478669	BBR
	R1806V5	post	11.5287	464877	BBR
	R1807V5	post	12.0268	698609	Prob
	R1809V5	post	11.0907	333237	Prob +BBR
	R1811V5	post	11.1277	289069	BBR
	R1812V5	post	11.3003	509025	Prob
	R1813V5	post	11.2581	378118	Prob +BBR
	R1814V5	post	11.4884	419187	Plac
	R1816V5	post	10.3766	568965	Plac
	R1817V5	post	10.6559	320575	Plac
	R1818V5	post	11.2427	449307	Prob +BBR
	R1820V5	post	12.4907	994613	Prob
	R1821V5	post	10.3982	260654	Prob +BBR
	R1822V5	post	11.3086	306518	Prob +BBR
	R1823V5	post	12.0045	712312	Plac
	R1824V5	post	10.5723	516938	Plac
	R1825V5	post	12.0208	659224	Prob
	R1901V5	post	11.0205	221437	Prob +BBR
	R1905V5	post	10.6802	309031	Prob
	R1908V5	post	11.568	413965	BBR
	R1911V5	post	11.605	521187	Plac
	R2007V5	post	11.2066	283057	Prob +BBR
	R2008V5	post	11.996	601811	Plac
	R2009V5	post	10.7635	270448	Plac
	R2012V5	post	11.229	445665	Plac
	R2013V5	post	12.011	621790	Prob
	R2014V5	post	12.1494	564184	BBR
	R2015V5	post	11.5017	424106	Prob +BBR
	R2016V5	post	12.2375	801946	Prob
	R2017V5	post	10.4308	273264	BBR
	R2018V5	post	11.6432	551172	Plac
	R2019V5	post	10.2994	241985	Prob +BBR
	R2020V5	post	11.5013	455964	Plac
	R2021V5	post	11.6707	531996	BBR
	R2022V5	post	10.4926	267603	Prob
	R2023V5	post	10.7059	177365	Prob +BBR
	R2024V5	post	12.606	878264	Plac
	R2025V5	post	11.698	712066	Prob
	R2026V5	post	11.9335	663879	Prob +BBR
	R2027V5	post	12.1283	605202	BBR
	R2028V5	post	11.247	448511	Prob +BBR
	R2029V5	post	11.5846	669472	Prob +BBR
	R2030V5	post	12.3752	944051	Plac

## Sheet: figure2b
	Fig 2b Distance-based redundancy analysis (dbRDA) plot based on Bray-Curtis distances of species in samples after treatment ,P=0.001 (Permanova, permuations=999)
	Sample ID	CAP1	CAP2	Arms
	R0101V5	-0.877196	2.07382	BBR
	R0103V5	-0.861387	3.06067	Prob +BBR
	R0104V5	-1.57013	-1.43354	Plac
	R0105V5	-2.13323	1.07	Prob +BBR
	R0106V5	1.0364	-1.41508	Prob +BBR
	R0108V5	0.924686	0.652257	Plac
	R0109V5	1.8175	-2.3145	BBR
	R0113V5	-0.981723	2.74803	BBR
	R0114V5	-0.536821	3.31649	Prob
	R0115V5	-1.16588	-0.0966693	Plac
	R0116V5	0.53346	-0.0161917	Plac
	R0117V5	-2.61134	-2.79676	Prob +BBR
	R0119V5	0.18073	1.21398	Prob
	R0120V5	-0.717597	0.816531	Plac
	R0122V5	-1.71651	0.477125	BBR
	R0124V5	2.09865	-0.752279	Prob
	R0125V5	2.6284	-2.26249	Prob
	R0128V5	1.78215	1.09229	Prob
	R0130V5	0.510053	-4.95097	Prob +BBR
	R0131V5	1.85763	-0.144109	Prob
	R0132V5	0.89344	2.15068	Prob
	R0133V5	-2.55792	-0.145073	BBR
	R0135V5	1.48604	0.236322	Plac
	R0137V5	0.215271	1.04146	Prob +BBR
	R0138V5	-0.128456	2.10836	BBR
	R0139V5	-1.70149	-2.05225	Plac
	R0140V5	-2.4601	-1.58056	Prob +BBR
	R0142V5	-0.645521	0.881831	BBR
	R0143V5	-2.31292	-0.567806	BBR
	R0144V5	-0.580138	1.84771	Prob +BBR
	R0145V5	-0.0671618	-0.45018	Plac
	R0146V5	-0.308348	1.72976	Prob
	R0147V5	-0.489581	0.835977	Prob
	R0148V5	1.55894	-0.586464	Plac
	R0149V5	0.683487	2.64642	BBR
	R0150V5	1.12991	-2.6937	Plac
	R0152V5	0.595562	0.141725	Prob
	R0153V5	2.88689	-2.13392	Prob
	R0154V5	0.16439	2.1214	Prob
	R0155V5	-0.464661	1.24958	Prob +BBR
	R0156V5	-1.05092	1.61214	BBR
	R0158V5	-0.240948	2.23818	BBR
	R0160V5	-2.16544	0.581067	Prob +BBR
	R0161V5	-2.75346	-3.68302	Prob +BBR
	R0162V5	-1.51149	1.16114	Plac
	R0164V5	-1.8845	1.96332	BBR
	R0166V5	-0.513386	2.93663	Prob
	R0167V5	-2.1647	-0.720905	Prob +BBR
	R0201V5	1.67321	0.125923	Prob
	R0203V5	1.06744	1.80749	Prob
	R0204V5	-2.08956	-1.28626	Prob +BBR
	R0205V5	-1.55549	3.13766	Prob +BBR
	R0206V5	0.47118	2.83056	Plac
	R0207V5	1.58714	-0.489998	Plac
	R0208V5	-1.52357	2.18674	Prob
	R0209V5	-1.43619	1.94058	Plac
	R0210V5	1.44269	-3.78551	Prob +BBR
	R0211V5	-0.738697	2.39008	BBR
	R0212V5	2.80057	-2.00754	Prob
	R0213V5	0.124633	0.757499	Prob +BBR
	R0214V5	-0.654298	1.61103	BBR
	R0215V5	-1.28192	4.12322	BBR
	R0216V5	2.38941	-1.80222	Plac
	R0217V5	0.698136	0.895214	BBR
	R0218V5	0.150144	2.71966	Prob
	R0221V5	0.533082	-0.0443094	Plac
	R0223V5	-1.68916	3.58301	BBR
	R0225V5	0.242918	0.594677	Prob
	R0226V5	-1.25104	-5.41797	Plac
	R0227V5	-2.51547	0.109651	Prob +BBR
	R0228V5	-1.90163	2.38891	Prob
	R0229V5	-0.240535	0.696817	BBR
	R0230V5	1.07564	0.250231	Plac
	R0231V5	1.84311	-0.758961	Plac
	R0232V5	0.68519	1.17625	BBR
	R0234V5	-0.0924981	1.27627	Prob
	R0235V5	0.100449	0.731115	Prob +BBR
	R0237V5	-1.93144	2.33202	Prob
	R0238V5	-1.34548	3.01379	Prob +BBR
	R0239V5	0.988149	3.53565	Prob +BBR
	R0240V5	1.83606	-2.28424	Plac
	R0241V5	-1.28007	0.791694	BBR
	R0242V5	-2.15239	2.13519	Plac
	R0243V5	-1.84103	-0.567868	Prob +BBR
	R0244V5	-1.66094	-4.34314	Prob +BBR
	R0245V5	-1.47264	-2.39197	BBR
	R0247V5	-0.799024	0.583866	Prob
	R0248V5	0.411501	-3.09925	Prob +BBR
	R0249V5	-1.39823	1.85444	Prob +BBR
	R0302V5	1.95174	-1.49289	Prob +BBR
	R0303V5	0.330085	0.0359737	Prob
	R0305V5	-0.0784521	2.70292	Plac
	R0306V5	-0.851055	2.62482	Prob +BBR
	R0308V5	2.41855	-0.816588	Plac
	R0309V5	-1.25417	-3.55892	BBR
	R0310V5	0.816584	3.26506	Prob +BBR
	R0312V5	-2.0485	1.1396	BBR
	R0313V5	-2.72126	-1.55953	BBR
	R0314V5	-0.488228	3.65323	Prob
	R0316V5	0.0498032	-0.981103	Prob +BBR
	R0318V5	0.389526	-5.53538	BBR
	R0319V5	2.86872	-1.33603	Prob
	R0320V5	-1.56143	2.31252	BBR
	R0321V5	0.0636457	1.6959	Prob +BBR
	R0322V5	0.831146	0.478248	Prob
	R0323V5	-1.66654	-1.37661	Plac
	R0324V5	2.47738	-1.38204	Plac
	R0325V5	-0.861543	0.373494	Plac
	R0326V5	-1.42913	3.15347	Prob
	R0327V5	-0.1247	2.60577	Prob +BBR
	R0401V5	1.60692	-3.49243	Plac
	R0402V5	2.96556	-1.32885	Prob
	R0404V5	0.0116275	2.31805	BBR
	R0405V5	-1.69081	-2.59696	Prob +BBR
	R0406V5	2.66214	-1.05714	BBR
	R0407V5	-1.60261	1.73891	BBR
	R0409V5	2.00453	-1.88523	Plac
	R0410V5	0.418766	3.32184	Prob +BBR
	R0411V5	-2.0638	3.13904	Prob
	R0412V5	2.0736	0.30777	Prob
	R0413V5	-2.33618	0.183472	Prob +BBR
	R0414V5	1.71444	0.295268	BBR
	R0416V5	-1.58468	-1.36703	Prob +BBR
	R0417V5	-2.37698	-4.23162	Prob
	R0418V5	2.73251	-2.7569	Plac
	R0419V5	0.509825	3.05426	Prob
	R0420V5	0.549229	0.878279	Plac
	R0421V5	0.943767	2.68683	Plac
	R0501V5	-2.33197	1.17835	BBR
	R0505V5	2.95013	-1.91404	Prob
	R0506V5	-2.4609	-3.64185	Plac
	R0507V5	1.99948	-1.37188	Plac
	R0508V5	2.25271	-1.36304	Prob +BBR
	R0509V5	-2.26824	0.930229	BBR
	R0510V5	0.564326	-1.12751	Prob
	R0512V5	-1.30903	0.67895	BBR
	R0513V5	-1.36202	-2.29943	Plac
	R0515V5	0.385881	0.943494	Prob +BBR
	R0516V5	2.37817	-1.1192	Prob
	R0517V5	-0.931981	1.83116	BBR
	R0519V5	-0.655642	-5.67811	Prob +BBR
	R0524V5	-1.26857	0.521747	Prob +BBR
	R0525V5	-0.796764	1.3688	Prob
	R0528V5	0.31302	1.30428	Prob
	R0529V5	-1.30691	0.701775	BBR
	R0530V5	-0.734793	1.38183	Prob +BBR
	R0532V5	0.731677	1.81668	Plac
	R0533V5	-0.680375	2.55594	BBR
	R0535V5	1.78841	-3.64411	Prob
	R0536V5	-2.40145	-2.20693	BBR
	R0537V5	-1.57129	-0.352519	BBR
	R0605V5	0.405357	-4.27759	Prob +BBR
	R0607V5	1.18933	-5.19015	Plac
	R0608V5	-1.65617	0.124711	BBR
	R0610V5	2.38044	-1.46284	Prob
	R0611V5	2.74402	-2.43088	Plac
	R0612V5	3.08637	-2.65887	Prob +BBR
	R0613V5	-1.83695	-2.89516	Plac
	R0614V5	-2.74604	-1.62258	Prob +BBR
	R0616V5	1.42493	1.48415	Prob
	R0617V5	0.0112493	-1.61325	Prob
	R0619V5	0.619196	-1.20256	Prob +BBR
	R0620V5	-2.48074	-2.31124	BBR
	R0621V5	0.154601	-3.51348	BBR
	R0622V5	1.58461	-2.13811	Plac
	R0623V5	0.0513672	3.57405	Prob
	R0624V5	1.8589	-1.22405	Prob
	R0626V5	-1.8575	-1.15013	BBR
	R0627V5	0.0814534	1.11604	Plac
	R0628V5	0.453057	-1.16048	Prob +BBR
	R0701V5	-0.420235	1.99817	BBR
	R0702V5	0.459895	-0.810893	BBR
	R0703V5	0.960015	1.96388	Prob +BBR
	R0704V5	2.39174	-3.54808	Plac
	R0708V5	1.9903	-1.04666	Plac
	R0709V5	-1.78329	-2.14461	Prob +BBR
	R0710V5	0.695952	0.838421	Prob +BBR
	R0711V5	2.29609	-2.78446	Plac
	R0712V5	-2.53157	-2.38175	Prob +BBR
	R0713V5	-0.542583	2.9254	Prob
	R0714V5	-1.27115	1.52146	Prob
	R0715V5	-0.414548	2.62784	Plac
	R0716V5	0.0881164	2.92031	Prob
	R0718V5	-1.53029	0.519593	BBR
	R0719V5	-0.635179	3.59194	Plac
	R0721V5	-1.28717	2.96023	BBR
	R0722V5	0.0765065	2.82739	Prob
	R0723V5	0.376451	4.08261	BBR
	R0724V5	1.24215	3.43571	Prob
	R0725V5	-0.0582002	2.40931	Prob +BBR
	R0726V5	-0.754329	0.699321	Plac
	R0727V5	0.0194047	0.813817	Prob
	R0803V5	-2.24248	2.30606	BBR
	R0804V5	-0.872995	-0.167025	Plac
	R0805V5	-0.0492501	4.2237	Prob
	R0808V5	-1.71824	2.09033	Prob +BBR
	R0811V5	-2.3402	-0.968782	Prob +BBR
	R0812V5	-1.29731	2.60352	Prob +BBR
	R0813V5	-2.81752	1.24262	BBR
	R0814V5	-0.486901	-1.15556	Plac
	R0815V5	0.217493	1.97491	Plac
	R0816V5	-2.7961	-5.13547	Prob +BBR
	R0817V5	1.81833	0.369891	BBR
	R0819V5	1.4731	0.389086	Plac
	R0820V5	-1.21736	2.85501	Prob
	R0821V5	1.40907	0.974272	Plac
	R0822V5	2.09387	0.0148866	Prob
	R0823V5	-1.55785	3.62661	BBR
	R0824V5	1.00361	-0.244485	Prob
	R0825V5	-2.04347	1.67368	Prob +BBR
	R0826V5	-2.24421	1.44451	BBR
	R0827V5	-0.936712	0.413741	Prob +BBR
	R0901V5	0.469305	2.00372	BBR
	R0907V5	2.48292	-1.27738	Prob
	R0908V5	-1.31837	1.86517	Prob
	R0912V5	-1.69535	-0.233838	Plac
	R0916V5	0.805597	-0.00636692	Plac
	R0917V5	1.75514	-2.98685	Prob +BBR
	R0919V5	-2.04985	-1.0258	Prob +BBR
	R1001V5	-0.771172	-0.582043	Plac
	R1002V5	0.618888	2.13158	BBR
	R1003V5	0.684532	1.7481	Prob
	R1005V5	-0.788624	1.15495	Prob +BBR
	R1006V5	2.85548	-2.41776	Plac
	R1008V5	0.304434	3.26402	Prob
	R1009V5	0.677537	0.342835	Prob +BBR
	R1010V5	1.76324	0.641815	BBR
	R1011V5	-2.11409	-2.38003	Prob +BBR
	R1012V5	-0.410184	0.782303	Plac
	R1014V5	2.60345	-1.77886	Prob
	R1015V5	1.06427	-0.502176	Prob
	R1017V5	-1.81775	-2.33437	Prob +BBR
	R1018V5	1.14519	0.0526056	BBR
	R1019V5	1.33745	0.681439	Prob
	R1020V5	0.689934	1.46948	Prob
	R1021V5	-0.289738	0.315623	BBR
	R1022V5	-0.199215	2.89923	BBR
	R1023V5	2.04437	-2.28937	Plac
	R1024V5	1.18954	1.08755	BBR
	R1025V5	2.08528	-2.03345	Plac
	R1026V5	-2.5292	-3.09908	Prob +BBR
	R1028V5	-0.221061	0.757185	Prob +BBR
	R1029V5	-0.251979	1.63422	Plac
	R1030V5	0.567476	1.20976	Prob
	R1031V5	-2.61543	-3.31048	Prob
	R1104V5	-0.250631	0.516149	Prob
	R1105V5	2.94625	-2.33263	Plac
	R1108V5	0.232101	1.92381	Prob +BBR
	R1109V5	-0.132206	-0.160086	Prob +BBR
	R1110V5	1.63114	1.18708	Prob
	R1111V5	0.393954	3.74754	BBR
	R1113V5	2.40394	-1.11202	Prob
	R1114V5	-2.20398	1.69248	BBR
	R1115V5	-1.09066	-3.26114	Plac
	R1116V5	2.19488	-3.85587	Plac
	R1117V5	-0.76141	3.65457	BBR
	R1119V5	-0.818412	2.04269	Prob +BBR
	R1120V5	3.01025	-2.34435	Prob
	R1121V5	2.24921	-0.268599	Plac
	R1122V5	0.467693	0.737221	Prob
	R1123V5	1.16496	-6.10247	Plac
	R1124V5	0.629001	0.743963	BBR
	R1125V5	2.02361	-2.81848	Prob
	R1126V5	-2.17932	-1.56425	Prob +BBR
	R1127V5	2.2502	-3.3521	Prob +BBR
	R1128V5	0.0788147	2.40897	Prob +BBR
	R1203V5	-1.93656	-2.09483	Plac
	R1205V5	-0.588054	1.21622	Prob +BBR
	R1207V5	2.68428	-1.03846	Prob
	R1208V5	2.10065	0.691604	Prob
	R1209V5	-0.332991	0.788717	Prob +BBR
	R1210V5	-0.399999	2.55946	BBR
	R1211V5	-2.60731	-3.11181	Prob +BBR
	R1213V5	-1.15528	1.79001	BBR
	R1215V5	0.260568	-2.10208	Plac
	R1216V5	0.346928	0.504108	Prob
	R1221V5	0.187465	1.88045	Plac
	R1224V5	0.791489	-2.02919	Prob +BBR
	R1301V5	-2.33491	-2.69349	Prob +BBR
	R1305V5	-2.4542	0.245233	Prob +BBR
	R1308V5	-1.49059	0.268428	Plac
	R1309V5	2.65815	-2.47965	Prob
	R1310V5	1.89766	0.399307	Plac
	R1311V5	-1.91069	-0.0925439	Prob +BBR
	R1317V5	-2.16778	0.199529	Prob +BBR
	R1401V5	0.761932	-3.25383	BBR
	R1402V5	-2.19037	-2.59305	Prob +BBR
	R1403V5	-1.47199	1.57883	Plac
	R1404V5	2.66428	-2.1879	BBR
	R1405V5	-1.82758	0.248797	BBR
	R1406V5	2.65562	-2.03388	Prob
	R1407V5	2.04778	-1.33025	Prob
	R1409V5	2.43268	-1.01903	Prob
	R1410V5	1.69028	-1.51844	Plac
	R1411V5	-1.71853	-3.62861	Prob +BBR
	R1412V5	1.33419	2.60271	BBR
	R1413V5	1.60242	0.0713588	Prob +BBR
	R1414V5	-0.0808487	0.249051	Prob
	R1415V5	1.94849	0.462087	BBR
	R1416V5	-2.12888	1.92233	BBR
	R1417V5	1.36515	-0.711432	Prob
	R1418V5	1.36466	-1.9849	Prob +BBR
	R1420V5	1.8025	-0.341465	Plac
	R1421V5	1.68368	0.267834	Plac
	R1422V5	2.42002	0.0770283	Prob
	R1423V5	0.0167149	0.158877	Prob +BBR
	R1424V5	2.65736	-2.22407	Plac
	R1501V5	1.09589	0.68298	Plac
	R1508V5	0.938608	1.5371	BBR
	R1601V5	2.37067	-2.65948	Plac
	R1602V5	-1.86933	-1.1454	Prob +BBR
	R1605V5	-0.958165	2.08585	Plac
	R1609V5	0.206314	1.59238	Prob
	R1612V5	0.48393	0.350532	Plac
	R1613V5	1.55517	-0.0477943	Plac
	R1614V5	2.24208	0.20554	Prob
	R1615V5	-2.27842	-0.317189	Prob +BBR
	R1617V5	0.701996	1.37759	BBR
	R1619V5	-1.69373	-0.240808	Prob +BBR
	R1620V5	2.25213	-0.950229	Prob
	R1621V5	-1.927	2.93249	BBR
	R1622V5	1.19318	1.29022	Prob
	R1624V5	-2.07423	-1.0398	Prob +BBR
	R1625V5	-2.245	-0.705738	BBR
	R1701V5	-0.7799	-0.0544229	BBR
	R1704V5	0.931767	-0.144176	Plac
	R1705V5	-1.48832	4.43097	BBR
	R1706V5	0.912945	-0.460227	Plac
	R1707V5	-1.08368	3.26014	Prob
	R1708V5	-1.47522	1.55569	Prob
	R1709V5	0.285574	-2.74516	Prob +BBR
	R1711V5	2.92194	-2.37087	Prob +BBR
	R1712V5	0.992688	1.4774	Prob
	R1715V5	-1.68433	-0.703516	Prob +BBR
	R1716V5	0.876366	-0.999841	Prob +BBR
	R1718V5	2.40416	-2.94844	Plac
	R1721V5	-0.674672	-1.81115	Prob
	R1722V5	-1.97393	-3.59597	Plac
	R1724V5	2.57128	-2.60487	Plac
	R1801V5	-1.90409	0.636437	Prob
	R1803V5	0.906524	1.87017	Prob +BBR
	R1804V5	-1.59349	1.26272	BBR
	R1806V5	-0.82273	0.173259	BBR
	R1807V5	0.366898	2.75154	Prob
	R1809V5	-0.580959	3.4787	Prob +BBR
	R1811V5	-1.18644	1.22365	BBR
	R1812V5	-0.587987	2.32986	Prob
	R1813V5	-1.49969	2.52047	Prob +BBR
	R1814V5	-0.858204	0.527077	Plac
	R1816V5	2.91192	-2.73786	Plac
	R1817V5	0.353308	1.17773	Plac
	R1818V5	-1.67225	-2.08858	Prob +BBR
	R1820V5	2.50433	-2.32687	Prob
	R1821V5	-1.69483	-1.6632	Prob +BBR
	R1822V5	-2.42755	-1.82848	Prob +BBR
	R1823V5	0.984456	2.53	Plac
	R1824V5	2.18405	-0.328826	Plac
	R1825V5	1.85204	0.851504	Prob
	R1901V5	-2.17261	0.423129	Prob +BBR
	R1905V5	0.243836	1.70505	Prob
	R1908V5	-0.663426	2.35032	BBR
	R1911V5	0.279813	1.32807	Plac
	R2007V5	-2.55557	-4.58353	Prob +BBR
	R2008V5	1.56597	-0.030849	Plac
	R2009V5	-1.99546	-6.44111	Plac
	R2012V5	0.16679	-0.256683	Plac
	R2013V5	1.60248	1.62941	Prob
	R2014V5	0.928522	0.525362	BBR
	R2015V5	-0.754675	-3.12851	Prob +BBR
	R2016V5	1.91963	-0.862522	Prob
	R2017V5	0.752159	-1.52912	BBR
	R2018V5	0.842415	1.17504	Plac
	R2019V5	-1.32077	-8.40932	Prob +BBR
	R2020V5	-0.95503	2.97398	Plac
	R2021V5	0.131746	1.81573	BBR
	R2022V5	-2.35131	0.754067	Prob
	R2023V5	-3.03163	-3.14397	Prob +BBR
	R2024V5	1.98293	-1.16855	Plac
	R2025V5	1.83427	-2.76265	Prob
	R2026V5	-0.491374	-3.03352	Prob +BBR
	R2027V5	0.73815	0.532421	BBR
	R2028V5	1.29101	-0.491966	Prob +BBR
	R2029V5	1.7585	-0.066671	Prob +BBR
	R2030V5	1.15343	0.513432	Plac

## Sheet: figure 2c-d
	Fig 2c/d - See Supplementary Data file 1 & See Supplementary Data file 2

## Sheet: figure 3a
	Fig 3a- Changes in RAs of bile acid-inducible (Bai) genes induced by treatment in four arms
	Bile acid-inducible genes	Plac						Prob						BBR						Prob +BBR
		p.value (Wilcoxon Signed Rank)	q	Zscore	Median			p.value (Wilcoxon Signed Rank)	q	Zscore	Median			p.value (Wilcoxon Signed Rank)	q	Zscore	Median			p.value (Wilcoxon Signed Rank)	q	Zscore	Median
					Pre	Antibiotic	Post				Pre	Antibiotic	Post				Pre	Antibiotic	Post				Pre	Antibiotic	Post
	7alpha-hsdh	0.0754331	0.842059	1.77965	0.0011123	0.0010763	0.00113321	0.463241	0.643227	0.735292	0.00112105	0.00111595	0.00112822	0.313548	0.376257	-1.01	0.00112312	0.00111271	0.00111506	0.62363	0.748356	0.492382	0.00109119	0.00106444	0.00110092
	7beta-hsdh	0.689875	0.97522	-0.392839	5.61859e-07	4.52352e-07	6.89739e-07	0.949142	0.949142	0.0655562	4.84122e-07	5.87003e-07	5.31773e-07	3.40984e-08	4.09181e-07	5.53418	5.19336e-07	4.06306e-07	1.87918e-06	5.81512e-07	3.48907e-06	4.99893	6.12355e-07	5.5566e-07	2.01124e-06
	BaiA	0.288428	0.865283	-1.0634	0.000147921	8.84169e-05	0.00013345	0.0165996	0.199195	-2.39723	0.00013823	8.9123e-05	0.000116139	1.12654e-06	6.75926e-06	-4.87033	0.000153755	8.20487e-05	9.64402e-05	4.25133e-07	3.48907e-06	-5.05901	0.00012035	7.53379e-05	8.94788e-05
	BaiB	0.435276	0.926526	0.782023	7.8344e-06	5.3421e-06	7.4801e-06	0.421171	0.643227	0.806164	7.38878e-06	6.89913e-06	6.94891e-06	0.871207	0.871207	0.164316	9.31238e-06	6.5498e-06	7.48002e-06	0.0407263	0.0610895	-2.04797	7.02709e-06	5.35927e-06	5.68035e-06
	BaiCD	0.93447	0.97522	-0.0840491	1.21831e-05	6.08864e-06	1.12515e-05	0.217514	0.643227	1.23494	1.15141e-05	7.07058e-06	1.11183e-05	0.636049	0.693871	-0.475421	1.14892e-05	5.55076e-06	1.25949e-05	0.44859	0.59812	0.759436	1.16799e-05	5.63008e-06	1.19348e-05
	BaiE	0.922751	0.97522	-0.118776	9.78087e-07	3.52434e-07	1.23561e-06	0.865883	0.9446	0.189586	1.41242e-06	3.85983e-07	1.65232e-06	3.73866e-05	0.000149546	-4.13201	1.25697e-06	2.71894e-07	4.288e-07	2.55445e-05	0.000102178	-4.29991	1.3845e-06	2.64937e-07	4.43964e-07
	BaiF	0.509509	0.926526	0.66143	1.89164e-05	1.37088e-05	2.13303e-05	0.798617	0.9446	-0.256909	1.67323e-05	1.39353e-05	1.80303e-05	0.0394532	0.0676341	2.06162	1.803e-05	1.50954e-05	2.49134e-05	0.000412747	0.00109548	3.53347	2.13253e-05	1.45662e-05	3.01717e-05
	BaiG	0.540474	0.926526	0.613924	0.000237395	0.000249597	0.000258889	0.444026	0.643227	0.767184	0.000247079	0.000233743	0.000269021	0.0111794	0.0223588	-2.53923	0.000256865	0.000244913	0.000238956	0.0157999	0.0270855	-2.41517	0.000245169	0.000224701	0.00023425
	BaiH	0.97522	0.97522	-0.0328888	6.94623e-06	3.55731e-06	5.82061e-06	0.397043	0.643227	0.848687	6.60641e-06	4.30116e-06	6.382e-06	0.184286	0.245714	-1.32987	6.71722e-06	3.42272e-06	6.56007e-06	0.994673	0.994673	-0.00834545	6.52437e-06	3.60131e-06	5.50359e-06
	BaiI	0.877655	0.97522	-0.0384851	2.32997e-07	0	5.47994e-07	0.48242	0.643227	0.660158	2.33031e-07	0	2.79817e-07	0.000111192	0.000333576	-3.7951	5.48582e-07	0	5.59844e-08	0.0112879	0.0225759	-2.6476	1.56551e-07	0	1.08088e-07
	BaiN	0.140343	0.842059	-1.47634	4.41941e-05	1.81909e-05	3.7207e-05	0.0362374	0.217424	-2.09603	4.70537e-05	2.20653e-05	3.67908e-05	0.00246343	0.00591222	-3.02999	4.58172e-05	2.12527e-05	3.47952e-05	0.000456451	0.00109548	-3.50676	3.90533e-05	2.08972e-05	2.6935e-05
	Bsh	0.24005	0.865283	1.17669	0.000288017	0.000309213	0.000302193	0.157395	0.62958	1.41566	0.000299191	0.000320254	0.000323865	0.136277	0.204415	1.49199	0.000295287	0.000302412	0.000305878	0.753681	0.822198	-0.315458	0.000308109	0.000309149	0.000289055

## Sheet: figure 3b
	Fig 3b - See Supplementary Data file 5

## Sheet: figure 3c 
	Fig 3c- Correlations between microbial BA genes and blood BA compositions in all participants baseline & post treatment
			TLCA			DCA			GDCA			LCA			GLCA			TDCA			GCDCA			GUDCA			TUDCA			UDCA			CA			CDCA			TCDCA			GCA			TCA
			rho value	pvalue	qvalue	rho value	pvalue	qvalue	rho value	pvalue	qvalue	rho value	pvalue	qvalue	rho value	pvalue	qvalue	rho value	pvalue	qvalue	rho value	pvalue	qvalue	rho value	pvalue	qvalue	rho value	pvalue	qvalue	rho value	pvalue	qvalue	rho value	pvalue	qvalue	rho value	pvalue	qvalue	rho value	pvalue	qvalue	rho value	pvalue	qvalue	rho value	pvalue	qvalue
	Baseline	7beta-hsdh	-0.246483	5.61535e-07	1.34768e-06	-0.324175	2.73529e-11	1.09412e-10	-0.338314	3.20148e-12	9.60443e-12	-0.330584	1.04868e-11	3.14604e-11	-0.331703	8.84985e-12	3.53994e-11	-0.287384	4.40193e-09	1.32058e-08	0.22392	5.80726e-06	1.74218e-05	0.445307	5.62722e-21	2.25089e-20	0.311858	1.62234e-10	4.86701e-10	0.330931	9.94969e-12	3.97988e-11	0.0556098	0.265982	0.414311	-0.034818	0.486343	0.530556	0.130412	0.00885006	0.0177001	0.139285	0.00514827	0.0617793	0.0979821	0.0496294	0.30639
		7alpha-hsdh	-0.00490975	0.921826	0.921826	-0.163147	0.00104138	0.00178522	-0.115329	0.0207308	0.024877	-0.124721	0.0123271	0.0134477	-0.0552164	0.269385	0.293874	-0.0770408	0.123038	0.134224	0.160761	0.00123508	0.00247016	0.14987	0.00259047	0.00310857	0.121729	0.0146003	0.0250291	0.0547349	0.273589	0.273589	-0.0810192	0.104777	0.26697	-0.0749174	0.133696	0.178262	0.131383	0.00839161	0.0177001	0.036707	0.462829	0.68877	0.0816452	0.10213	0.30639
		Bsh	-0.0249812	0.617505	0.714673	-0.189658	0.000134034	0.000268068	-0.129788	0.00918275	0.0122437	-0.153653	0.00200485	0.00267314	-0.125415	0.0118465	0.0177697	-0.125575	0.0117384	0.0140861	0.148858	0.00279611	0.00479333	0.310287	2.02416e-10	4.858e-10	0.265159	6.78485e-08	1.35697e-07	0.214691	1.41277e-05	3.39064e-05	-0.0749581	0.133485	0.26697	-0.0470097	0.347001	0.416401	0.134566	0.00693021	0.0177001	-0.00305364	0.951311	0.951311	0.0310444	0.534831	0.713107
		BaiCD	0.150985	0.00240353	0.0036053	0.04706	0.346485	0.346485	0.0890843	0.074404	0.081168	0.127994	0.0102035	0.0122442	0.100254	0.0445495	0.0534595	0.127609	0.0104353	0.0139138	-0.0873117	0.080384	0.0876916	-0.045837	0.359327	0.359327	0.040939	0.413008	0.450555	-0.104951	0.0354196	0.0386396	-0.0271527	0.587107	0.587107	-0.0761548	0.127382	0.178262	0.0442724	0.375822	0.501096	0.0570097	0.253996	0.68877	0.0879657	0.0781317	0.30639
		BaiH	0.162412	0.00108333	0.00185714	0.0780984	0.117934	0.136746	0.143212	0.00401112	0.00601668	0.162413	0.0010833	0.00162495	0.120938	0.0152595	0.0203459	0.14388	0.00384195	0.00576293	-0.0966159	0.0529392	0.0635271	-0.0701878	0.160137	0.174695	0.00443811	0.929315	0.929315	-0.123494	0.0132184	0.015862	-0.0789385	0.114023	0.26697	-0.0942482	0.0590497	0.139199	0.00171943	0.972573	0.972573	0.0427199	0.392805	0.68877	0.0520571	0.297784	0.546036
		BaiF	0.226207	4.63139e-06	9.26278e-06	0.157933	0.00150735	0.00226103	0.193959	9.07881e-05	0.000155637	0.247089	5.25716e-07	1.05143e-06	0.204979	3.45687e-05	6.91374e-05	0.197755	6.54859e-05	0.000130972	-0.112259	0.0244374	0.0325833	-0.15362	0.00200941	0.00267921	-0.0816806	0.101981	0.122377	-0.147371	0.00305883	0.00458825	-0.0933994	0.0613776	0.26697	-0.115477	0.0206122	0.139199	-0.00517012	0.917659	0.972573	0.0286797	0.566251	0.68877	0.0423698	0.396857	0.595285
		BaiN	0.274224	2.2899e-08	6.86971e-08	0.139007	0.00527169	0.00702892	0.259336	1.33505e-07	3.20411e-07	0.256678	1.80831e-07	4.33994e-07	0.245999	5.91851e-07	1.42044e-06	0.262367	9.40553e-08	2.25733e-07	-0.146449	0.00327654	0.00491481	-0.19292	9.91661e-05	0.000148749	-0.0832935	0.0953699	0.122377	-0.205077	3.4266e-05	6.85321e-05	-0.0490506	0.326451	0.435268	-0.0764966	0.125679	0.178262	-0.00245073	0.960916	0.972573	-0.0315005	0.528683	0.68877	0.00356485	0.943197	0.943197
		BaiA	0.138625	0.00536568	0.00715424	0.210552	2.16995e-05	5.20787e-05	0.214368	1.4564e-05	2.91279e-05	0.221943	7.04789e-06	1.20821e-05	0.173446	0.000477135	0.000817946	0.190808	0.000118502	0.000203146	-0.174996	0.000431537	0.00103569	-0.395107	1.80075e-16	5.40225e-16	-0.31702	7.77015e-11	3.10806e-10	-0.287637	4.26116e-09	1.27835e-08	0.0871573	0.0809221	0.26697	0.0917043	0.066254	0.139199	-0.144701	0.00367088	0.0146835	-0.0245367	0.623636	0.68877	-0.0498752	0.318521	0.546036
		BaiG	-0.0223444	0.655117	0.714673	0.0765629	0.125351	0.136746	0.0192259	0.700746	0.700746	0.0326722	0.513621	0.513621	0.0139206	0.780819	0.780819	0.00864054	0.862882	0.862882	0.000867891	0.986155	0.986155	-0.240233	1.09806e-06	1.88239e-06	-0.267378	5.22037e-08	1.25289e-07	-0.186844	0.000164707	0.000282354	0.0307391	0.538697	0.587107	0.0958719	0.0547999	0.139199	-0.0756419	0.129971	0.21925	-0.0239914	0.631373	0.68877	-0.0512675	0.305182	0.546036
		BaiB	0.311927	1.6066e-10	6.42639e-10	0.320038	6.44264e-11	1.93279e-10	0.398663	9.13439e-17	3.65375e-16	0.394945	1.85692e-16	7.42768e-16	0.323396	3.06887e-11	9.2066e-11	0.372116	1.19547e-14	4.7819e-14	-0.276519	1.98353e-08	7.9341e-08	-0.256558	1.83312e-07	3.66623e-07	-0.0992663	0.0467011	0.0700516	-0.141456	0.00448791	0.00598388	-0.0544229	0.276207	0.414311	-0.0930403	0.0623851	0.139199	-0.0726003	0.146166	0.21925	-0.0757837	0.129251	0.517002	-0.0221147	0.658437	0.718295
		BaiE	0.367671	2.59121e-14	1.55472e-13	0.411392	7.5154e-18	4.50924e-17	0.482549	7.74918e-25	4.64951e-24	0.474938	5.21534e-24	3.1292e-23	0.433301	7.89321e-20	4.73593e-19	0.432761	8.86802e-20	5.32081e-19	-0.330956	9.91227e-12	5.94736e-11	-0.462634	1.02971e-22	6.17824e-22	-0.333193	7.05193e-12	4.23116e-11	-0.352825	3.15082e-13	1.89049e-12	-0.0423601	0.396965	0.476358	-0.0114145	0.819526	0.819526	-0.159568	0.00132755	0.0146835	-0.110843	0.0262617	0.15757	-0.0907832	0.0690204	0.30639
		BaiI	0.459196	2.3195e-22	2.7834e-21	0.499666	8.90582e-27	1.0687e-25	0.609318	3.21403e-42	3.85684e-41	0.585419	2.40916e-38	2.89099e-37	0.511949	3.08246e-28	3.69895e-27	0.57158	3.03792e-36	3.6455e-35	-0.389606	5.06435e-16	6.07722e-15	-0.552631	1.59468e-33	1.91361e-32	-0.371652	1.29676e-14	1.55611e-13	-0.460319	1.78085e-22	2.13701e-21	-0.0818771	0.101157	0.26697	-0.0905954	0.0695993	0.139199	-0.144597	0.00366764	0.0146835	-0.0489301	0.327789	0.68877	-0.0245399	0.623734	0.718295
	Post	7beta-hsdh	-0.17003	0.000875225	0.00175045	-0.316455	2.76431e-10	8.29294e-10	-0.356383	8.02243e-13	2.40673e-12	-0.248256	9.56459e-07	1.73527e-06	-0.267008	1.26369e-07	3.79107e-07	-0.302384	1.78162e-09	3.05421e-09	0.296371	3.83443e-09	1.53377e-08	0.33447	2.19767e-11	5.54482e-11	0.249527	8.38058e-07	2.51417e-06	0.25624	4.11937e-07	9.8865e-07	-0.0750084	0.144449	0.346677	-0.0552685	0.28253	0.382836	0.161626	0.00157174	0.00996922	0.107186	0.0367462	0.440955	0.0918116	0.0738375	0.326865
		7alpha-hsdh	-0.0214059	0.677446	0.677446	-0.149508	0.0035149	0.00468653	-0.0495381	0.335505	0.366005	-0.0961594	0.0611157	0.0733389	-0.12348	0.0160241	0.0192289	-0.0237518	0.644406	0.684582	-0.0144328	0.779045	0.779045	0.174747	0.000633455	0.000760145	0.170771	0.00083009	0.00142301	0.130416	0.0109347	0.0119287	0.0646199	0.208712	0.383728	-0.0393705	0.443955	0.532746	0.0701886	0.17205	0.258075	0.0515994	0.315607	0.757457	0.0765813	0.136194	0.326865
		Bsh	-0.0357345	0.487355	0.53166	-0.134387	0.00875845	0.0105101	-0.106249	0.0384318	0.0461181	-0.0564865	0.272041	0.296772	-0.119074	0.0202434	0.0220837	-0.0875099	0.0884686	0.106162	0.0489639	0.340984	0.409181	0.204167	6.31075e-05	9.87036e-05	0.192162	0.000164052	0.000328105	0.166002	0.00116268	0.00155025	-0.0158679	0.75773	0.826615	0.0191616	0.709521	0.774023	0.126068	0.0139701	0.0419103	-0.0193151	0.707301	0.848761	0.0117059	0.820077	0.944091
		BaiCD	0.19118	0.000177445	0.000425869	0.18188	0.000373524	0.000560287	0.284945	1.56819e-08	3.13637e-08	0.234345	3.88132e-06	5.82198e-06	0.210038	3.67469e-05	5.24516e-05	0.34474	4.81023e-12	1.44307e-11	-0.137676	0.00723221	0.0123981	-0.20367	6.58024e-05	9.87036e-05	-0.0892313	0.0823565	0.0898435	-0.25069	7.42048e-07	1.4841e-06	-0.0323308	0.529618	0.635542	-0.154046	0.0026289	0.0157734	0.160982	0.00166154	0.00996922	0.0130623	0.799558	0.872245	0.116519	0.0231084	0.277301
		BaiH	0.15064	0.00324355	0.00486533	0.206815	5.04275e-05	8.64471e-05	0.279039	3.16934e-08	5.43315e-08	0.247709	1.01224e-06	1.73527e-06	0.209257	3.93387e-05	5.24516e-05	0.31403	3.83794e-10	7.67587e-10	-0.110583	0.0311938	0.0467907	-0.197277	0.00011166	0.00014888	-0.0774656	0.131715	0.131715	-0.239257	2.38993e-06	4.09702e-06	-0.0625289	0.223841	0.383728	-0.162256	0.00152425	0.0157734	0.149731	0.00346559	0.0138624	-0.0196316	0.702731	0.848761	0.0818352	0.111232	0.326865
		BaiF	0.197898	0.000102964	0.000308892	0.0945483	0.0656188	0.0715842	0.183718	0.000317966	0.000423954	0.247844	9.98218e-07	1.73527e-06	0.209303	3.91787e-05	5.24516e-05	0.198579	9.73343e-05	0.000129779	-0.0787194	0.125523	0.167364	-0.109862	0.0323158	0.0323158	-0.0900845	0.0794559	0.0898435	-0.134846	0.00848814	0.0101858	-0.0919144	0.0735241	0.346677	-0.0990578	0.0537126	0.12891	0.0495445	0.335284	0.411269	-0.0335325	0.514425	0.811566	0.00821875	0.873127	0.944091
		BaiN	0.345739	4.13674e-12	2.48205e-11	0.341723	1.01723e-11	4.0689e-11	0.481602	1.84562e-23	1.10737e-22	0.428343	2.17815e-18	1.30689e-17	0.404196	2.28582e-16	1.37149e-15	0.516707	2.52825e-27	1.51695e-26	-0.266467	1.5001e-07	4.5003e-07	-0.343029	8.39527e-12	3.35811e-11	-0.220929	1.38426e-05	3.32223e-05	-0.394508	1.33331e-15	7.99987e-15	-0.046817	0.362593	0.496186	-0.116624	0.0230317	0.0921266	0.0718334	0.1622	0.258075	-0.0552255	0.282766	0.757457	0.0452928	0.378609	0.712021
		BaiA	0.13918	0.00657952	0.00877269	0.303514	1.86501e-09	4.47603e-09	0.332853	2.77743e-11	6.66583e-11	0.219713	1.54758e-05	2.06344e-05	0.248117	9.7039e-07	1.94078e-06	0.320987	1.48509e-10	3.56423e-10	-0.229438	6.60923e-06	1.32185e-05	-0.336066	2.31034e-11	5.54482e-11	-0.27042	8.59495e-08	3.43798e-07	-0.280228	2.75452e-08	8.26357e-08	0.0904726	0.0781703	0.346677	0.00414422	0.935795	0.935795	-0.116063	0.0237031	0.0519529	-0.0737269	0.151393	0.757457	-0.0367815	0.474681	0.712021
		BaiG	-0.0675989	0.188541	0.226249	0.0548227	0.286295	0.286295	-0.00405321	0.93723	0.93723	-0.0490579	0.340216	0.340216	-0.0254525	0.620878	0.620878	-0.0209051	0.684582	0.684582	0.0208569	0.685139	0.747424	-0.125516	0.014397	0.0157058	-0.124477	0.015184	0.0202454	-0.0702765	0.171588	0.171588	0.077136	0.133326	0.346677	0.0941647	0.0667247	0.133449	-0.114258	0.0259765	0.0519529	0.000511084	0.992075	0.992075	-0.00360943	0.944091	0.944091
		BaiB	0.157584	0.00206293	0.00353644	0.222078	1.24521e-05	2.49043e-05	0.262711	2.03785e-07	3.05678e-07	0.294702	4.72924e-09	1.41877e-08	0.256186	4.14319e-07	9.94366e-07	0.266957	1.27093e-07	1.90639e-07	-0.228978	6.51517e-06	1.32185e-05	-0.226746	8.05173e-06	1.61035e-05	-0.130732	0.0107417	0.0161126	-0.20352	6.43767e-05	9.65651e-05	-0.0790954	0.123759	0.346677	-0.0672807	0.190634	0.326802	0.00450823	0.930201	0.930201	0.0314516	0.541044	0.811566	0.0807837	0.115916	0.326865
		BaiE	0.237919	2.73032e-06	1.09213e-05	0.435123	5.50664e-19	3.30398e-18	0.47061	2.43734e-22	9.74937e-22	0.403013	2.84407e-16	1.13763e-15	0.387457	4.64201e-15	1.8568e-14	0.463896	1.12708e-21	4.50834e-21	-0.324748	8.7976e-11	5.27856e-10	-0.447305	4.30019e-20	2.58011e-19	-0.305178	1.24036e-09	7.44216e-09	-0.378121	2.31437e-14	9.25749e-14	-0.00418255	0.935231	0.935231	-0.0547443	0.287127	0.382836	-0.048804	0.342724	0.411269	-0.038811	0.450634	0.811566	0.0217673	0.672314	0.896418
		BaiI	0.380036	1.67157e-14	2.00588e-13	0.507739	2.70808e-26	3.2497e-25	0.604711	2.92583e-39	3.51099e-38	0.548524	3.10109e-31	3.7213e-30	0.530431	5.84026e-29	7.00831e-28	0.608127	8.43302e-40	1.01196e-38	-0.396818	8.80221e-16	1.05627e-14	-0.518325	1.63574e-27	1.96289e-26	-0.342413	6.81943e-12	8.18331e-11	-0.469657	3.03582e-22	3.64299e-21	-0.04591	0.37214	0.496186	-0.108426	0.0346105	0.103832	-0.0336706	0.512865	0.559489	-0.0642029	0.211771	0.757457	0.0418664	0.415762	0.712021

## Sheet: figure 3d
	Fig 3d - Correlations between the blood bile acids and major clinical outcomes
		CA estimate	CA p.value	CDCA estimate	CDCA p.value	DCA estimate	DCA p.value	GCA estimate	GCA p.value	GCDCA estimate	GCDCA p.value	GDCA estimate	GDCA p.value	GLCA estimate	GLCA p.value	GUDCA estimate	GUDCA p.value	LCA estimate	LCA p.value	TCA estimate	TCA p.value	TCDCA estimate	TCDCA p.value	TDCA estimate	TDCA p.value	TLCA estimate	TLCA p.value	TUDCA estimate	TUDCA p.value	UDCA estimate	UDCA p.value	Uncon/ConBA estimate	Uncon/ConBA p.value	PBA/SBA estimate	PBA/SBA p.value	12a/nonBA estimate	12a/nonBA p.value	DCAs estimate	DCAs p.value
	HbA1C	0.126884	0.00386507	0.0655169	0.154478	0.185424	6.067e-05	-0.116282	0.00542225	-0.181441	8.388e-05	0.126434	0.00828492	-0.0605623	0.291638	-0.0410346	0.325631	0.0376814	0.459827	-0.0555144	0.132948	-0.122883	0.00081564	0.0281979	0.509024	-0.0759898	0.117474	-0.0879082	0.00890422	-0.096568	0.0126771	0.146355	0.00093306	-0.158564	0.00221779	0.161103	0.00103773	0.19195	3.23e-06
	FPG	0.130272	0.00866973	0.038867	0.433861	0.190118	0.0002244	-0.129097	0.00394074	-0.142282	0.0122609	0.183518	0.00051733	-0.069207	0.181517	-0.100681	0.0217595	0.0385805	0.509231	-0.112998	0.00470431	-0.140064	0.00018157	0.0611254	0.125794	-0.117438	0.0247764	-0.149753	0.00076963	-0.145702	0.00014779	0.127243	0.0114749	-0.0702056	0.087353	0.192741	0.00183809	0.233537	1.82e-06
	2hPPG	0.0752728	0.0419251	0.0397596	0.438774	0.122671	0.012901	-0.0791193	0.0303816	-0.100286	0.0460362	0.142702	0.00113583	-0.0664267	0.249354	-0.0889529	0.0560902	-0.00206094	0.968615	-0.0708863	0.0376416	-0.0889774	0.0358413	0.0512698	0.1665	-0.0852593	0.0561395	-0.115345	0.00920583	-0.133218	0.0022401	0.0765952	0.130925	-0.0683381	0.161108	0.12033	0.0138	0.154807	0.00031909
	ins120	-0.0673591	0.130876	-0.226011	6.457e-05	-0.15801	0.00955836	0.21261	0.00875265	0.165575	0.00416107	0.0206848	0.682468	-0.0501353	0.320477	-0.0159215	0.759121	-0.0378139	0.499299	0.216929	0.0020519	0.223233	0.00046396	0.0611351	0.280237	-0.00334018	0.950494	0.12377	0.0455733	-0.0354095	0.495492	-0.21522	0.00011421	0.0530891	0.255116	-0.0482202	0.274315	-0.0968928	0.0796062
	cp120	-0.117991	0.0138198	-0.217128	0.00017878	-0.170025	0.0029055	0.255509	0.00019342	0.144111	0.0126432	-0.0175853	0.78575	-0.0521489	0.3441	0.0279577	0.682986	-0.0302979	0.686387	0.303928	0.00046221	0.267982	2.744e-05	0.0661257	0.386419	0.00242182	0.972598	0.213678	0.00136829	0.00231881	0.971069	-0.229065	8.376e-05	0.0270856	0.497905	-0.0583314	0.341088	-0.135063	0.014825
	HOMAIR	0.122033	0.271932	-0.17286	0.00217833	0.0458542	0.538673	0.0904072	0.227133	-0.0144171	0.841563	0.116121	0.0188667	-0.127273	0.00210544	-0.0354721	0.527862	0.0111089	0.835312	0.0919868	0.135088	0.08232	0.303354	0.145343	0.107575	-0.0766612	0.106788	0.0491424	0.463277	-0.0865811	0.115375	-0.0134478	0.87498	0.0062469	0.929296	0.144675	0.0102358	0.107132	0.0437241
	HOMAB	-0.0608521	0.365307	-0.196727	0.00077627	-0.106363	0.0871878	0.189461	0.00219831	0.0825029	0.164267	0.0346052	0.569414	-0.030031	0.539157	0.0200482	0.682646	0.0346769	0.537483	0.185233	0.00210356	0.187643	0.020098	0.148506	0.138271	0.0793786	0.0670356	0.159483	0.0114833	0.0100742	0.842525	-0.140322	0.0234141	0.0245535	0.599447	0.0148122	0.778611	-0.0593601	0.249364
	TC	0.109405	0.027316	-0.00814823	0.870013	0.105331	0.0391737	-0.0988431	0.0366703	-0.123616	0.0197197	0.126401	0.0114708	-0.0450416	0.501999	0.0254557	0.635383	-0.0123559	0.830112	-0.00456638	0.898314	-0.0828575	0.0585146	0.0218383	0.614286	-0.097401	0.0778547	-0.0183005	0.701485	0.0572763	0.258842	0.0668636	0.199243	-0.13848	0.0224863	0.130527	0.0126526	0.155605	0.00194321
	TG	0.0262293	0.549762	-0.0224661	0.594154	0.0968889	0.124561	-0.0236039	0.548582	-0.0312235	0.552375	0.00763857	0.816807	-0.0703732	0.0697275	0.0234872	0.643345	0.0143078	0.829952	-0.0226444	0.453022	-0.0749227	0.0145742	-0.0431402	0.124282	-0.0703382	0.0301018	-0.034937	0.284975	0.00824749	0.866124	0.0140926	0.773843	-0.0602222	0.105031	0.0789054	0.332446	0.0816148	0.054935
	LDL_C	0.112737	0.0442268	-0.0139922	0.783187	0.054087	0.315072	-0.0837727	0.0618476	-0.0856327	0.125749	0.118282	0.022661	-0.0518921	0.475766	0.0493288	0.334518	-0.0316857	0.592626	-0.00668274	0.859261	-0.0655264	0.176928	0.00468012	0.917225	-0.119186	0.0757895	0.0099584	0.836399	0.0667649	0.208381	0.0543148	0.322639	-0.0976281	0.0512512	0.0977575	0.0600249	0.125131	0.0168298

## Sheet: figure 3e
	Fig 3e Plasma FGF19 levels pre and post treatment in four different arms
	Arms	base_median	base_Q1	base_Q3	post_median	post_Q1	post_Q3	p value (Wilcoxon Signed Rank)	Zscore
	Plac	135.197	79.3839	206.468	134.514	83.6397	228.455	0.387575	0.864024
	Prob	123.007	90.598	182.269	122.892	94.0826	227.401	0.209534	1.25485
	BBR	141.424	95.3978	225.927	100.992	75.4252	140.592	0.000102333	-3.88499
	Prob +BBR	129.137	97.3743	194.58	102.282	67.5153	157.563	0.0498359	-1.96137

## Sheet: figure 4a
	Fig 4a Correlations between the key BBR responding species with major clinical outcomes, and plasma levels of bile acid
		Major clinical outcomes																			plasma levels of bile acid
		△ HbA1C		△ FPG		△ 2hPPG		△ LDL C		△ TC		△ TG		△ HOMAIR		△ HDL_C		△ HOMAB			△ DCAs		△ DCA		△ 12a/nonBA		△ GDCA		△ TDCA		△ GLCA		△ LCA		△ TLCA		△ CDCAs		△ Uncon/ConBA		△ TCDCA		△ TCA		△ GCA		△ GCDCA		△ UDCA
		partial rho value	pvalue	partial rho value	pvalue	partial rho value	pvalue	partial rho value	pvalue	partial rho value	pvalue	partial rho value	pvalue	partial rho value	pvalue	partial rho value	pvalue	partial rho value	pvalue		partial rho value	pvalue	partial rho value	pvalue	partial rho value	pvalue	partial rho value	pvalue	partial rho value	pvalue	partial rho value	pvalue	partial rho value	pvalue	partial rho value	pvalue	partial rho value	pvalue	partial rho value	pvalue	partial rho value	pvalue	partial rho value	pvalue	partial rho value	pvalue	partial rho value	pvalue	partial rho value
	Eggerthella lenta	-0.147109	0.0462903	-0.186608	0.0114274	-0.192494	0.00923077	-0.196365	0.00788914	-0.241224	0.00103643	-0.108755	0.143902	-0.0531318	0.479956	-0.107843	0.147312	0.165207	0.0271017		-0.0786278	0.296832	-0.0128376	0.86495	-0.0107919	0.886313	-0.170046	0.032675	-0.132877	0.0850279	-0.148797	0.0815461	-0.0644626	0.473297	-0.0900092	0.38314	0.0473481	0.530263	0.0281176	0.709471	0.0139713	0.853154	0.0011204	0.988259	0.0413353	0.583808	0.0179849	0.811666	0.103336
	[Clostridium] bartlettii	-0.222313	0.0024206	-0.0905132	0.223014	-0.134453	0.0703588	-0.242227	0.000985959	-0.20816	0.00480476	-0.13551	0.0681592	-0.143508	0.0553034	-0.0520188	0.485547	-0.021485	0.775285		-0.111089	0.139878	-0.00716001	0.92443	-0.0379973	0.614573	-0.203405	0.0103679	-0.222965	0.00357054	0.0173321	0.840097	-0.015755	0.861003	-0.128458	0.212283	0.0433987	0.565154	0.0563892	0.454689	-0.0373874	0.620269	-0.0413433	0.586969	0.0104735	0.889646	0.0518716	0.491679	0.0070185
	Collinsella aerofaciens	-0.13012	0.0783241	-0.0659928	0.374764	-0.0637788	0.392348	-0.152763	0.0395151	-0.101553	0.172532	0.0120364	0.871883	-0.0784671	0.296451	-0.0452751	0.543919	0.00915432	0.903199		-0.262668	0.000396882	-0.115418	0.124991	-0.156237	0.0372897	-0.375663	1.15113e-06	-0.318344	2.46461e-05	-0.357538	1.6691e-05	-0.286293	0.00115444	-0.364481	0.000261405	0.108941	0.147751	0.114554	0.127863	-0.135503	0.0713212	-0.0898369	0.237084	-0.021198	0.778821	-0.0111653	0.882407	0.254687
	unclassified Clostridium sp. HGF2	0.163819	0.0262802	0.117119	0.11435	0.130493	0.0791178	0.0586579	0.431538	0.166641	0.0245531	0.164534	0.0264498	0.0857945	0.253489	0.150358	0.0427653	0.0197972	0.79252		0.193077	0.00981832	0.138753	0.0647335	0.135913	0.0704604	0.296262	0.000157081	0.187555	0.0146129	0.32686	9.12177e-05	0.229127	0.00985873	0.119126	0.247672	-0.0772958	0.305116	-0.0114378	0.879558	-0.0804343	0.285838	0.0199095	0.793694	0.0295829	0.695066	-0.0421147	0.576729	-0.00990601
	Bifidobacterium longum	-0.135928	0.0657986	0.00692328	0.925891	-0.0702377	0.346093	-0.0518629	0.486857	-0.0115355	0.877172	-0.154861	0.0368517	0.0181544	0.809394	0.0559419	0.453203	0.0366346	0.626353		-0.278663	0.000165539	-0.143061	0.0567758	-0.198026	0.00805699	-0.346678	8.11037e-06	-0.291314	0.00012171	-0.330108	7.68403e-05	-0.291497	0.000927425	-0.235707	0.0207847	0.131433	0.0803289	0.0775883	0.303284	-0.043347	0.565618	-0.104075	0.170488	-0.117011	0.119833	0.0348565	0.644148	0.107908
	Roseburia inulinivorans	-0.186338	0.0113219	-0.149286	0.0436972	-0.14853	0.0453829	-0.198044	0.00736321	-0.200299	0.00670621	-0.13574	0.067688	-0.127079	0.0900436	-0.0463039	0.534795	0.0167761	0.823619		-0.286026	0.000108677	-0.152931	0.0415522	-0.161945	0.0307982	-0.432066	1.43958e-08	-0.391052	1.46583e-07	-0.388079	2.56244e-06	-0.347717	6.62316e-05	-0.329641	0.00103927	0.128537	0.0872826	0.0455809	0.545741	-0.0820637	0.276158	-0.0968131	0.202474	-0.0205994	0.784912	0.0439009	0.560658	0.182611
	Escherichia coli	0.12868	0.0817095	0.132718	0.0732927	0.0696241	0.350333	0.0755588	0.310692	0.123679	0.0962292	0.0313548	0.674348	0.0920435	0.220412	0.0192216	0.796754	-0.0984944	0.189613		0.125941	0.0939137	0.146507	0.0510065	0.0708999	0.346991	0.0956146	0.232066	0.12501	0.105354	0.152041	0.0750432	0.194672	0.0289365	-0.0277489	0.788412	0.0766752	0.309027	0.118148	0.116255	-0.186193	0.0128311	-0.0795793	0.295168	-0.0859945	0.253728	-0.133061	0.0766222	0.0177117
	Faecalibacterium prausnitzii	-0.163744	0.0263501	-0.0908095	0.221497	-0.0749324	0.314732	-0.235048	0.0014032	-0.269137	0.000238915	-0.155982	0.0354923	-0.111679	0.136658	-0.0815096	0.274012	-0.0337242	0.654033		-0.314401	1.9202e-05	-0.173794	0.0203379	-0.187219	0.0123362	-0.453511	2.17787e-09	-0.446603	1.1561e-09	-0.463604	1.02614e-08	-0.376499	1.39237e-05	-0.274181	0.00686678	0.104128	0.166598	0.0447879	0.552758	-0.0788243	0.295623	-0.142844	0.0593233	-0.0667994	0.375657	0.0506204	0.5022	0.229738
	Clostridium ramosum	0.106987	0.148318	0.0503778	0.498242	-0.0386386	0.604553	0.118142	0.112195	0.134089	0.0711293	0.0846058	0.256137	0.0498615	0.507433	0.0148684	0.842095	-0.00936867	0.900944		0.176137	0.0186819	0.0817697	0.277888	0.0686757	0.362365	0.380802	7.97987e-07	0.28062	0.000219435	0.369102	8.39485e-06	0.227473	0.010419	0.181617	0.0765734	-0.104236	0.166159	-0.0777868	0.302045	0.0530738	0.481682	0.00591269	0.9381	0.0222347	0.768304	0.0787006	0.296383	-0.133534
	Bacteroides caccae	-0.101145	0.171889	-0.065646	0.377285	0.0378584	0.611874	-0.0427845	0.56632	-0.0988801	0.184168	0.0263133	0.724387	-0.0220403	0.769638	-0.154199	0.0376754	0.0851164	0.257274		0.00896493	0.90546	0.0182596	0.808844	0.0379437	0.615072	-0.0139122	0.862264	-0.00862663	0.911366	-0.0549615	0.522002	-0.083377	0.353306	-0.0621861	0.547242	0.0525429	0.486083	0.0280369	0.710268	-0.0287763	0.702982	-0.0377139	0.620241	-0.0970739	0.197381	-0.026302	0.727464	-0.0604996
	Roseburia hominis	-0.169998	0.0210508	-0.134484	0.0695155	-0.113945	0.12562	-0.154697	0.0370546	-0.159103	0.0319281	-0.16069	0.0302354	-0.0911272	0.22506	-7.2624e-05	0.999224	0.0635511	0.398025		-0.363592	6.08348e-07	-0.231039	0.00191689	-0.287644	9.89225e-05	-0.507382	1.02086e-11	-0.489957	1.37139e-11	-0.482961	1.98187e-09	-0.473654	2.1234e-08	-0.314487	0.00180515	0.133125	0.0764799	0.0413495	0.583679	-0.0323291	0.668362	-0.148196	0.0503217	-0.0861418	0.252912	0.0677369	0.368978	0.296728
	Roseburia intestinalis	-0.190348	0.0096503	-0.132025	0.0748201	-0.175527	0.0177828	-0.173889	0.0188927	-0.213875	0.00374266	-0.211908	0.00408158	-0.064808	0.388741	0.0100494	0.892894	0.0595541	0.428419		-0.316732	1.65196e-05	-0.202236	0.00678571	-0.19694	0.00841737	-0.440158	7.16789e-09	-0.419512	1.36848e-08	-0.338394	4.91776e-05	-0.434356	3.74248e-07	-0.262047	0.00990484	0.0692716	0.358205	0.0116051	0.87781	-0.000115865	0.998775	-0.120734	0.111488	-0.042817	0.570385	0.0820858	0.276028	0.204293
	Clostridium perfringens	-0.273665	0.000170671	-0.199392	0.00680848	-0.17916	0.0155223	-0.226902	0.00206816	-0.214017	0.00371915	-0.168029	0.0233677	-0.202545	0.00654562	-0.10672	0.1516	-0.0022866	0.975765		-0.0215795	0.774946	0.0177317	0.814269	-0.0705329	0.349498	-0.0715537	0.371632	-0.15897	0.0389782	-0.166902	0.0503978	-0.0808669	0.368036	-0.202054	0.0483593	0.107348	0.1538	0.0817987	0.277717	-0.0915405	0.22427	-0.0633633	0.404818	-0.0627119	0.405632	0.00821437	0.913343	0.0383355
	Bifidobacterium adolescentis	-0.170313	0.0208106	-0.041769	0.574516	-0.0849247	0.254343	-0.0921463	0.216017	-0.0344537	0.644268	-0.0920299	0.2166	-0.0371107	0.621872	-0.0818289	0.272131	0.0488433	0.516152		0.0205273	0.785647	0.126568	0.0922766	0.0335171	0.656935	-0.109796	0.169656	-0.0755736	0.328785	-0.13284	0.120371	-0.0448158	0.618277	-0.126117	0.220802	0.0676849	0.369347	0.0833631	0.2686	-0.0512387	0.496986	-0.0365004	0.631544	-0.0520991	0.489779	-0.0304564	0.686529	0.0507128
	[Ruminococcus] gnavus	-0.00697208	0.925164	0.0818613	0.270609	0.109768	0.140184	0.228047	0.00196003	0.284854	9.72026e-05	0.153456	0.0386175	0.0721334	0.337273	0.122284	0.10007	0.0208512	0.781745		0.170357	0.0229975	0.13527	0.0718134	0.103427	0.169489	0.286309	0.000265401	0.17524	0.0226747	0.401796	1.03669e-06	0.312415	0.000368782	0.114595	0.266241	-0.00425078	0.955092	0.0382468	0.612249	-0.0469519	0.533714	-0.066095	0.384825	-0.00907145	0.904342	-0.0385785	0.609165	-0.0270772
	Bifidobacterium catenulatum-Bpc	-0.147179	0.0461856	-0.169887	0.0214945	-0.159942	0.0310236	-0.197885	0.00741184	-0.147309	0.0472058	-0.148944	0.0447789	-0.0657273	0.382033	0.0793507	0.286964	0.0898229	0.231795		-0.18187	0.0151135	-0.0514842	0.494924	-0.104399	0.165492	-0.387268	4.98763e-07	-0.327931	1.34631e-05	-0.340541	4.37171e-05	-0.280582	0.00146101	-0.278498	0.00600418	0.0582582	0.439853	0.0280441	0.710196	-0.0274601	0.715969	-0.113546	0.134616	-0.0389925	0.605326	0.0543906	0.470859	0.174357
	Bacteroides dorei	0.184317	0.0122571	0.152705	0.039044	0.15212	0.0403628	0.288088	8.02411e-05	0.28243	0.000112057	0.163342	0.0275775	0.0835666	0.26607	0.11149	0.134029	-0.0260613	0.729123		0.18271	0.0146441	0.0665426	0.377499	0.0817837	0.277806	0.331967	2.0342e-05	0.270574	0.000373748	0.317545	0.000147594	0.196868	0.0271407	0.240944	0.0180405	-0.0132813	0.86033	-0.00533384	0.943667	-0.0432344	0.566629	0.0277722	0.715238	-0.0306969	0.684185	-0.0108731	0.885463	-0.0718176
	Citrobacter koseri	0.166902	0.0235462	0.0971409	0.190809	0.0662797	0.374014	0.215866	0.00342561	0.218222	0.00308191	0.0257739	0.729815	0.0560771	0.455914	0.0815861	0.273561	-0.0634516	0.398766		0.136436	0.0693766	0.145838	0.0520868	0.0488353	0.517412	0.117236	0.142377	0.139159	0.071164	0.117271	0.170743	0.13661	0.127179	-0.00978561	0.924612	0.0675436	0.37035	0.128302	0.0878669	-0.172629	0.0212082	-0.13769	0.0692047	-0.216947	0.00362858	-0.163138	0.0295705	0.00643406
	Enterobacter cloacae	0.0672102	0.364673	0.137557	0.0633212	0.0757301	0.309594	0.093414	0.209738	0.125134	0.0923487	0.0356725	0.632589	0.0254041	0.735697	0.0936536	0.208567	-0.146833	0.0498359		0.0549031	0.466683	0.113805	0.130388	-0.0447088	0.55346	0.0281153	0.725838	0.0803436	0.299086	0.108867	0.203711	0.1021	0.255277	-0.0795583	0.440992	0.207206	0.00551721	0.205265	0.00598487	-0.195051	0.00907857	-0.180634	0.01675	-0.27923	0.000160331	-0.129546	0.0848063	0.00378138
	Ruminococcus bromii	-0.1646	0.0255637	-0.158254	0.0323827	-0.0948791	0.202647	-0.191196	0.00972377	-0.127629	0.0859839	-0.0772635	0.299871	-0.00946141	0.899969	-0.0178795	0.810668	0.148647	0.0470476		-0.274849	0.000204924	-0.153127	0.0412883	-0.164413	0.0283045	-0.476281	2.5279e-10	-0.319262	2.32798e-05	-0.42413	2.17262e-07	-0.397375	4.08045e-06	-0.13203	0.199736	0.0556559	0.460586	0.0272169	0.718378	0.00661549	0.930162	-0.0708403	0.351551	-0.000811396	0.991424	0.0275337	0.715241	0.131365
	Parabacteroides merdae	-0.106393	0.150596	-0.141145	0.0566713	-0.132973	0.0735342	-0.0603714	0.418181	-0.0372919	0.617214	-0.00237098	0.974659	0.00579448	0.938638	-0.185084	0.0123714	0.204501	0.0060337		-0.0815624	0.279112	-0.0915592	0.224175	0.00378415	0.960018	-0.0996182	0.213007	0.010937	0.887767	-0.186535	0.0284792	-0.15238	0.0884979	0.104305	0.311847	-0.114933	0.126596	-0.135991	0.0702992	0.122337	0.10378	0.0746946	0.325899	0.0867422	0.249608	0.105257	0.162022	-0.115902
	Bacteroides dorei/vulgatus	0.150156	0.0419025	0.145661	0.0491297	0.205843	0.00530747	0.300089	3.85849e-05	0.298662	4.21682e-05	0.193132	0.00899681	0.0601576	0.423745	0.142357	0.0552322	-0.0382294	0.611399		0.177554	0.0177378	0.067406	0.371327	0.080536	0.285227	0.356059	4.40189e-06	0.264275	0.000516575	0.329619	7.88597e-05	0.199	0.0254895	0.189563	0.0643407	-0.0234877	0.755648	-0.0127354	0.866016	-0.0605489	0.422051	-0.0257233	0.735435	-0.0304706	0.686391	-0.00472724	0.950065	-0.0695648
	Bilophila wadsworthia	0.108906	0.141132	-0.0701916	0.345071	-0.0435017	0.559824	-0.0477329	0.522251	0.0193264	0.79567	0.089614	0.228956	0.0346667	0.645016	-0.053557	0.47272	0.109152	0.145815		0.0101776	0.892744	0.0964221	0.200421	0.109657	0.145091	-0.177483	0.025684	-0.139279	0.0709178	-0.090794	0.289565	-0.0925881	0.302467	0.041047	0.691311	0.0230761	0.759799	0.0773952	0.304493	-0.0564829	0.453938	0.0105977	0.889297	-0.0221104	0.769563	-0.110153	0.143268	0.053495
	Coprococcus eutactus	-0.16819	0.022479	-0.120379	0.104546	-0.0693875	0.351977	-0.125051	0.0925669	-0.098707	0.184941	-0.0446612	0.5494	-0.152927	0.0409811	0.0613458	0.410694	-0.027216	0.71762		-0.30218	4.14161e-05	-0.184856	0.0135023	-0.231738	0.00185532	-0.45369	2.14261e-09	-0.395787	1.00316e-07	-0.337089	5.28039e-05	-0.409116	1.97069e-06	-0.186761	0.0684588	0.0804166	0.285944	0.00758725	0.919936	-0.0497461	0.509621	-0.10986	0.147818	-0.0525327	0.486168	0.0805531	0.285125	0.180178
	unclassified Citrobacter sp. 30 2	-0.00712708	0.923506	0.047127	0.526403	0.0178073	0.811418	0.031302	0.674865	0.0798155	0.284142	-0.0201484	0.787183	-0.0121454	0.871808	0.0404186	0.587996	-0.0992314	0.186305		0.0835074	0.267769	0.104589	0.164719	-0.029702	0.693899	0.0951836	0.234187	0.169155	0.0279094	0.119117	0.164062	0.0961634	0.284098	-0.0076833	0.940775	0.171301	0.0222385	0.155759	0.0378823	-0.150503	0.0449363	-0.100352	0.186381	-0.231279	0.00189548	-0.154484	0.0395011	-0.0192114
	Klebsiella pneumoniae	0.138819	0.0602031	0.126662	0.0875261	0.0823464	0.2691	0.131817	0.0760948	0.173657	0.0190548	0.0463948	0.533993	-0.0131007	0.861822	0.0426814	0.567256	-0.167142	0.0253322		0.109679	0.145007	0.164021	0.0286887	0.0238394	0.752108	0.121479	0.128392	0.144781	0.0603689	0.127485	0.136206	0.166863	0.0618342	-0.132578	0.197861	0.108904	0.14789	0.149228	0.0468042	-0.136109	0.0700524	-0.117438	0.121675	-0.192737	0.00995093	-0.105764	0.160001	-0.0506895
	Klebsiella pneumoniae/Klebsiella variicola group	0.1139	0.123682	0.116829	0.115257	0.101614	0.172272	0.132903	0.0736882	0.168143	0.0232733	-0.000263546	0.997183	0.0347292	0.644419	0.0642538	0.388825	-0.112848	0.132573		0.0683719	0.364497	0.123245	0.101221	-0.0136088	0.856923	0.0894863	0.263508	0.108457	0.160433	0.0836037	0.329612	0.0939144	0.295564	-0.134249	0.192217	0.127347	0.0902735	0.126914	0.0913832	-0.107526	0.153115	-0.140864	0.0629726	-0.187538	0.0121855	-0.0714631	0.343164	-0.0512683
	Klebsiella oxytoca	0.146501	0.0472102	0.0973027	0.190068	0.0961802	0.196496	0.167611	0.0237199	0.202974	0.00599469	0.0860121	0.24829	0.023329	0.756579	0.0881225	0.236829	-0.128212	0.087191		0.111311	0.139083	0.109445	0.145872	-0.0174748	0.816913	0.174125	0.0286633	0.188777	0.0139702	0.186815	0.0282373	0.170056	0.0569439	0.0479192	0.642916	0.113446	0.131613	0.0979676	0.193267	-0.120786	0.108269	-0.110599	0.145094	-0.188148	0.0119025	-0.0845037	0.262082	-0.111844
	Butyrivibrio crossotus	-0.149184	0.0432623	-0.0926813	0.21208	-0.0455371	0.541588	-0.130147	0.0799233	-0.11796	0.112752	-0.0872593	0.241471	-0.103216	0.169152	0.0508307	0.495581	0.0116783	0.876699		-0.308901	2.7253e-05	-0.190901	0.0106949	-0.156549	0.0369063	-0.448596	3.39672e-09	-0.418766	1.46042e-08	-0.393058	1.85362e-06	-0.410851	1.76554e-06	-0.287081	0.0045695	0.0546214	0.468975	-0.00136995	0.98552	-0.0261216	0.72926	-0.0903372	0.234472	-0.00364026	0.961537	0.0789654	0.294756	0.168705
	Veillonella parvula	-0.181515	0.0136658	-0.0995528	0.179975	-0.0954072	0.200134	-0.065786	0.377591	-0.0909163	0.222235	-0.0692412	0.352995	-0.14936	0.0459877	0.0099324	0.894134	-0.0612411	0.41543		0.0799901	0.288515	0.135437	0.0714603	-0.0225348	0.765267	-0.00220211	0.978093	0.0356961	0.644976	0.0858709	0.316619	0.00600601	0.946784	-0.0486193	0.638064	0.124475	0.0978344	0.169941	0.0233388	-0.172192	0.0215427	-0.146735	0.0526589	-0.151537	0.0434677	-0.0791009	0.293926	0.0879137
	Enterobacter hormaechei/cloacae	0.0809563	0.274633	0.15475	0.0364663	0.0863356	0.246509	0.140883	0.0578286	0.156394	0.0350032	0.0811215	0.276311	0.0261342	0.728395	0.114589	0.123482	-0.16763	0.0249021		0.0139261	0.853624	0.083397	0.268404	-0.0452463	0.548696	0.00354663	0.964724	0.0365606	0.636985	0.0549175	0.522335	0.0931993	0.299272	-0.0770405	0.455631	0.156496	0.0369714	0.170933	0.0225321	-0.126983	0.0912046	-0.10563	0.164155	-0.203182	0.00652583	-0.100936	0.180054	0.0188139
	Klebsiella variicola/pneumoniae	0.13103	0.0762429	0.108847	0.14245	0.0804572	0.280276	0.132917	0.073656	0.167839	0.0235271	0.0290697	0.696868	-0.0032	0.96609	0.0350874	0.638185	-0.142202	0.0575817		0.0914817	0.224569	0.143298	0.0563614	0.011051	0.883602	0.112644	0.158786	0.137573	0.0744789	0.105345	0.218814	0.137236	0.12543	-0.131132	0.20284	0.105248	0.162061	0.138751	0.0647368	-0.112894	0.133514	-0.117442	0.12166	-0.181976	0.0150532	-0.0862068	0.252553	-0.075663
	[Bacteroides] pectinophilus	-0.127739	0.0839858	-0.102613	0.166893	-0.0799776	0.283162	-0.146049	0.0491495	-0.150688	0.0423061	-0.133063	0.0733388	-0.101669	0.175664	0.0279253	0.708247	0.0239539	0.750271		-0.339668	3.51008e-06	-0.209774	0.00494867	-0.201527	0.0069864	-0.478734	1.98542e-10	-0.45111	7.50054e-10	-0.407993	6.79551e-07	-0.477918	1.52114e-08	-0.305822	0.00244452	0.10204	0.175311	0.0312266	0.679035	-0.0345839	0.646742	-0.127566	0.0925045	-0.0592879	0.431798	0.0637901	0.39759	0.243792
	unclassified Clostridium sp. L2-50	-0.0806271	0.276596	-0.035551	0.632806	-0.0248769	0.738872	-0.0416489	0.576677	0.00252288	0.973036	-0.0297423	0.690211	-0.110669	0.140263	-0.00766461	0.918209	0.0124731	0.868381		-0.236813	0.0014595	-0.137437	0.0673374	-0.175544	0.0190892	-0.338432	1.36576e-05	-0.235501	0.00205431	-0.319129	0.000136149	-0.282606	0.00134475	-0.252498	0.013068	0.129968	0.0837885	0.0361439	0.631953	0.0152523	0.839863	-0.105451	0.164875	-0.110929	0.140452	0.0227439	0.763153	0.0589459
	Eubacterium eligens	-0.167556	0.0229988	-0.149519	0.0433661	-0.0930362	0.211595	-0.2719	0.000204771	-0.250061	0.000662825	-0.147884	0.0463394	-0.0941727	0.209876	0.0106349	0.886695	0.0435102	0.563046		-0.351045	1.55279e-06	-0.17905	0.0167867	-0.222701	0.00280917	-0.500826	2.06324e-11	-0.458227	3.73936e-10	-0.412651	4.91955e-07	-0.438086	2.89405e-07	-0.29906	0.00307796	0.145528	0.0525936	0.0657271	0.383386	-0.0264285	0.726206	-0.11002	0.147225	-0.0353026	0.639911	0.0593129	0.431604	0.196193
	Enterobacter aerogenes	0.0897317	0.225769	0.0889906	0.230928	0.0631298	0.397193	0.110599	0.137189	0.149826	0.0435129	0.0280479	0.707025	0.00981189	0.896284	0.0394245	0.597217	-0.13017	0.082431		0.10389	0.167577	0.160636	0.0321954	0.00336962	0.964394	0.0605916	0.449486	0.0641902	0.407028	0.0575321	0.502694	0.118282	0.18713	-0.103159	0.317222	0.168037	0.0249572	0.17046	0.0229135	-0.134589	0.0732683	-0.159334	0.03519	-0.236913	0.00145253	-0.122342	0.103766	-0.0228417
[truncated: 9 more columns]

## Sheet: S-figure 1a-b-e-f
	S fig 1 a/b/e/f --Gene count and Shannon index of genes in different arms, baseline , antibotic and post treatment
	Sample ID	Time	Gene_Shannon Index	Gene_Count	Arms				Pvalue (Pre vs Antibiotic)
	R0101V1	Baseline	11.5577	501935	BBR			S-figure1a	2.2e-16
	R0101V2	Antibiotic	10.7191	274203	BBR			S-figure1b	2.2e-16
	R0101V5	Post	11.3454	388990	BBR
	R0103V1	Baseline	11.3989	390730	Prob +BBR			S-figure1e		Plac	Prob	BBR	Prob +BBR
	R0103V2	Antibiotic	10.4174	233265	Prob +BBR				Pvalue (Pre vs Antibiotic)	1.82565e-12	6.34612e-11	1.01474e-13	1.66533e-14
	R0103V5	Post	11.3496	326806	Prob +BBR				Pvalue (Pre vs Post)	0.31428	0.274393	4.28672e-09	1.28902e-09
	R0104V1	Baseline	11.1555	360459	Plac
	R0104V2	Antibiotic	10.8974	278458	Plac			S-figure1f		Plac	Prob	BBR	Prob +BBR
	R0104V5	Post	10.8828	316255	Plac				Pvalue (Pre vs Antibiotic)	1.08118e-10	2.22626e-07	1.05034e-08	2.01774e-11
	R0105V1	Baseline	11.4548	510288	Prob +BBR				Pvalue (Pre vs Post)	0.276783	0.494618	0.0152613	0.000567536
	R0105V2	Antibiotic	10.4977	250209	Prob +BBR
	R0105V5	Post	11.378	365919	Prob +BBR
	R0106V1	Baseline	10.4628	434310	Prob +BBR
	R0106V2	Antibiotic	10.3051	239886	Prob +BBR
	R0106V5	Post	9.94992	175997	Prob +BBR
	R0108V1	Baseline	11.7051	688963	Plac
	R0108V2	Antibiotic	11.1397	537645	Plac
	R0108V5	Post	12.1345	736885	Plac
	R0109V1	Baseline	12.657	1092713	BBR
	R0109V2	Antibiotic	10.7848	582651	BBR
	R0109V5	Post	12.5128	969699	BBR
	R0113V1	Baseline	11.0099	424895	BBR
	R0113V2	Antibiotic	10.598	348561	BBR
	R0113V5	Post	11.5691	523631	BBR
	R0114V1	Baseline	11.571	501294	Prob
	R0114V2	Antibiotic	11.6293	353400	Prob
	R0114V5	Post	11.2841	428188	Prob
	R0115V1	Baseline	11.667	597710	Plac
	R0115V2	Antibiotic	11.2105	436245	Plac
	R0115V5	Post	11.3013	529371	Plac
	R0116V1	Baseline	11.6466	624830	Plac
	R0116V2	Antibiotic	10.6682	334618	Plac
	R0116V5	Post	11.6596	638919	Plac
	R0117V1	Baseline	11.1473	401427	Prob +BBR
	R0117V2	Antibiotic	9.79582	161073	Prob +BBR
	R0117V5	Post	10.7183	219900	Prob +BBR
	R0119V1	Baseline	12.1096	723488	Prob
	R0119V2	Antibiotic	10.8798	404581	Prob
	R0119V5	Post	10.9976	434703	Prob
	R0120V1	Baseline	11.6195	517112	Plac
	R0120V2	Antibiotic	11.2846	321972	Plac
	R0120V5	Post	11.7531	527728	Plac
	R0122V1	Baseline	10.1064	472082	BBR
	R0122V2	Antibiotic	11.0115	266049	BBR
	R0122V5	Post	11.5046	404383	BBR
	R0124V1	Baseline	11.1778	417407	Prob
	R0124V2	Antibiotic	11.0613	401820	Prob
	R0124V5	Post	11.5765	611583	Prob
	R0125V1	Baseline	10.8489	522032	Prob
	R0125V2	Antibiotic	11.5313	623392	Prob
	R0125V5	Post	11.566	758068	Prob
	R0128V1	Baseline	11.8603	733237	Prob
	R0128V2	Antibiotic	11.2772	445873	Prob
	R0128V5	Post	12.1234	748056	Prob
	R0129V1	Baseline	11.8503	611091	BBR
	R0129V2	Antibiotic	11.3353	367889	BBR
	R0130V1	Baseline	12.5003	964711	Prob +BBR
	R0130V2	Antibiotic	11.4229	497015	Prob +BBR
	R0130V5	Post	10.7315	330623	Prob +BBR
	R0131V1	Baseline	11.5553	634118	Prob
	R0131V2	Antibiotic	10.8376	217796	Prob
	R0131V5	Post	12.3241	747745	Prob
	R0132V1	Baseline	11.5564	591369	Prob
	R0132V2	Antibiotic	11.1147	455590	Prob
	R0132V5	Post	11.6664	606797	Prob
	R0133V1	Baseline	11.1757	406518	BBR
	R0133V2	Antibiotic	10.605	146111	BBR
	R0133V5	Post	10.8189	214627	BBR
	R0135V1	Baseline	11.5965	607088	Plac
	R0135V2	Antibiotic	11.5628	470885	Plac
	R0135V5	Post	11.4312	525301	Plac
	R0137V1	Baseline	10.7536	678741	Prob +BBR
	R0137V2	Antibiotic	11.7137	522518	Prob +BBR
	R0137V5	Post	12.014	701400	Prob +BBR
	R0138V1	Baseline	12.1619	1132343	BBR
	R0138V2	Antibiotic	11.7394	703347	BBR
	R0138V5	Post	11.7843	514017	BBR
	R0139V1	Baseline	11.6954	677841	Plac
	R0139V2	Antibiotic	11.1462	447453	Plac
	R0139V5	Post	10.6753	355225	Plac
	R0140V1	Baseline	10.7285	426391	Prob +BBR
	R0140V2	Antibiotic	10.9663	357328	Prob +BBR
	R0140V5	Post	11.0403	344992	Prob +BBR
	R0142V1	Baseline	10.88	746195	BBR
	R0142V2	Antibiotic	10.7458	577272	BBR
	R0142V5	Post	11.7435	558469	BBR
	R0143V1	Baseline	12.0511	671825	BBR
	R0143V2	Antibiotic	11.029	280357	BBR
	R0143V5	Post	10.6404	237121	BBR
	R0144V1	Baseline	12.3236	782079	Prob +BBR
	R0144V2	Antibiotic	11.3202	459748	Prob +BBR
	R0144V5	Post	11.4428	542647	Prob +BBR
	R0145V1	Baseline	11.0064	371950	Plac
	R0145V2	Antibiotic	10.8694	230161	Plac
	R0145V5	Post	11.2993	442752	Plac
	R0146V1	Baseline	11.1159	282375	Prob
	R0146V2	Antibiotic	10.7912	178581	Prob
	R0146V5	Post	11.3489	305673	Prob
	R0147V1	Baseline	10.8356	297777	Prob
	R0147V2	Antibiotic	10.177	176812	Prob
	R0147V5	Post	10.8189	287226	Prob
	R0148V1	Baseline	11.924	727779	Plac
	R0148V2	Antibiotic	10.9629	470542	Plac
	R0148V5	Post	12.2489	808697	Plac
	R0149V1	Baseline	11.7508	669895	BBR
	R0149V2	Antibiotic	11.1626	480466	BBR
	R0149V5	Post	11.1814	530009	BBR
	R0150V1	Baseline	11.1687	282488	Plac
	R0150V2	Antibiotic	9.51459	132503	Plac
	R0150V5	Post	11.3288	337375	Plac
	R0152V1	Baseline	11.3857	587013	Prob
	R0152V2	Antibiotic	10.4891	218063	Prob
	R0152V5	Post	11.895	667321	Prob
	R0153V1	Baseline	11.0438	637254	Prob
	R0153V2	Antibiotic	11.4154	427118	Prob
	R0153V5	Post	10.7611	548533	Prob
	R0154V1	Baseline	11.9245	628077	Prob
	R0154V2	Antibiotic	11.436	394554	Prob
	R0154V5	Post	11.7561	607971	Prob
	R0155V1	Baseline	11.9754	576525	Prob +BBR
	R0155V2	Antibiotic	11.1652	298066	Prob +BBR
	R0155V5	Post	11.2833	339778	Prob +BBR
	R0156V1	Baseline	11.2304	355203	BBR
	R0156V2	Antibiotic	11.1541	281637	BBR
	R0156V5	Post	11.1351	281548	BBR
	R0158V1	Baseline	12.2719	837508	BBR
	R0158V2	Antibiotic	11.5278	568224	BBR
	R0158V5	Post	11.5868	551900	BBR
	R0160V1	Baseline	10.7957	586259	Prob +BBR
	R0160V2	Antibiotic	11.3027	531537	Prob +BBR
	R0160V5	Post	11.0276	385075	Prob +BBR
	R0161V1	Baseline	10.5905	380048	Prob +BBR
	R0161V5	Post	10.7161	225065	Prob +BBR
	R0162V1	Baseline	11.1778	359890	Plac
	R0162V2	Antibiotic	10.5837	200276	Plac
	R0162V5	Post	11.2172	358313	Plac
	R0164V1	Baseline	10.4357	229575	BBR
	R0164V2	Antibiotic	11.0477	305614	BBR
	R0164V5	Post	10.7574	271935	BBR
	R0166V1	Baseline	10.9396	472531	Prob
	R0166V2	Antibiotic	11.2841	402722	Prob
	R0166V5	Post	10.821	370433	Prob
	R0167V1	Baseline	10.8427	302443	Prob +BBR
	R0167V2	Antibiotic	11.2663	272557	Prob +BBR
	R0167V5	Post	11.0302	268555	Prob +BBR
	R0201V1	Baseline	11.1035	423712	Prob
	R0201V2	Antibiotic	11.1564	327272	Prob
	R0201V5	Post	11.8613	518464	Prob
	R0203V1	Baseline	11.1102	478432	Prob
	R0203V2	Antibiotic	10.5597	288706	Prob
	R0203V5	Post	11.9855	555482	Prob
	R0204V2	Antibiotic	10.4872	170350	Prob +BBR
	R0204V5	Post	10.2301	207815	Prob +BBR
	R0205V1	Baseline	11.4494	519179	Prob +BBR
	R0205V2	Antibiotic	11.093	300140	Prob +BBR
	R0205V5	Post	10.7798	231968	Prob +BBR
	R0206V1	Baseline	11.7647	565855	Plac
	R0206V2	Antibiotic	11.3165	341994	Plac
	R0206V5	Post	12.0744	640358	Plac
	R0207V1	Baseline	12.6949	1091463	Plac
	R0207V2	Antibiotic	11.0445	342036	Plac
	R0207V5	Post	12.1739	759953	Plac
	R0208V1	Baseline	11.6881	478777	Prob
	R0208V2	Antibiotic	10.7092	274732	Prob
	R0208V5	Post	11.094	368813	Prob
	R0209V1	Baseline	11.2435	429142	Plac
	R0209V2	Antibiotic	10.3705	211390	Plac
	R0209V5	Post	10.8592	355246	Plac
	R0210V1	Baseline	12.8113	1089524	Prob +BBR
	R0210V2	Antibiotic	11.5663	464507	Prob +BBR
	R0210V5	Post	11.8532	665776	Prob +BBR
	R0211V1	Baseline	11.0808	319237	BBR
	R0211V2	Antibiotic	10.2555	159121	BBR
	R0211V5	Post	10.1286	167300	BBR
	R0212V1	Baseline	10.6545	433658	Prob
	R0212V2	Antibiotic	10.939	413228	Prob
	R0212V5	Post	10.9906	519799	Prob
	R0213V1	Baseline	11.8507	766340	Prob +BBR
	R0213V2	Antibiotic	10.9896	354448	Prob +BBR
	R0213V5	Post	12.0351	577044	Prob +BBR
	R0214V1	Baseline	11.6817	525255	BBR
	R0214V2	Antibiotic	11.7544	462210	BBR
	R0214V5	Post	11.9755	408561	BBR
	R0215V1	Baseline	12.164	858748	BBR
	R0215V2	Antibiotic	10.929	247966	BBR
	R0215V5	Post	11.4111	341522	BBR
	R0216V1	Baseline	10.6549	494750	Plac
	R0216V2	Antibiotic	9.47012	141555	Plac
	R0216V5	Post	11.5989	633751	Plac
	R0217V1	Baseline	11.9398	851480	BBR
	R0217V2	Antibiotic	11.7338	518730	BBR
	R0217V5	Post	11.7667	596460	BBR
	R0218V1	Baseline	10.8662	380118	Prob
	R0218V2	Antibiotic	10.8745	234457	Prob
	R0218V5	Post	10.1455	245846	Prob
	R0221V1	Baseline	9.96074	236523	Plac
	R0221V2	Antibiotic	9.65731	201799	Plac
	R0221V5	Post	11.304	404050	Plac
	R0223V1	Baseline	11.4552	506185	BBR
	R0223V2	Antibiotic	10.8641	378247	BBR
	R0223V5	Post	10.9247	344283	BBR
	R0225V1	Baseline	11.8754	682790	Prob
	R0225V2	Antibiotic	11.3893	299271	Prob
	R0225V5	Post	10.8532	350768	Prob
	R0226V1	Baseline	10.4776	119791	Plac
	R0226V2	Antibiotic	9.43305	74509	Plac
	R0226V5	Post	10.2691	143750	Plac
	R0227V1	Baseline	11.8275	769891	Prob +BBR
	R0227V2	Antibiotic	11.282	443962	Prob +BBR
	R0227V5	Post	10.6576	246439	Prob +BBR
	R0228V1	Baseline	10.6987	256064	Prob
	R0228V2	Antibiotic	10.2776	163487	Prob
	R0228V5	Post	10.9856	277978	Prob
	R0229V1	Baseline	12.1833	705503	BBR
	R0229V2	Antibiotic	11.5338	498300	BBR
	R0229V5	Post	11.5341	486316	BBR
	R0230V1	Baseline	11.7083	626751	Plac
	R0230V2	Antibiotic	10.8449	439580	Plac
	R0230V5	Post	11.7059	622061	Plac
	R0231V1	Baseline	11.9588	652271	Plac
	R0231V2	Antibiotic	10.8719	329225	Plac
	R0231V5	Post	11.6886	667906	Plac
	R0232V1	Baseline	12.4095	910086	BBR
	R0232V2	Antibiotic	11.3175	410032	BBR
	R0232V5	Post	12.0118	587901	BBR
	R0234V1	Baseline	11.6079	567966	Prob
	R0234V2	Antibiotic	10.9958	303926	Prob
	R0234V5	Post	11.6963	596479	Prob
	R0235V1	Baseline	11.9672	831391	Prob +BBR
	R0235V2	Antibiotic	11.5085	470813	Prob +BBR
	R0235V5	Post	11.9704	651114	Prob +BBR
	R0237V1	Baseline	11.3784	439706	Prob
	R0237V2	Antibiotic	10.7151	204358	Prob
	R0237V5	Post	11.3258	392436	Prob
	R0238V1	Baseline	11.5606	535645	Prob +BBR
	R0238V2	Antibiotic	11.5602	457550	Prob +BBR
	R0238V5	Post	11.7396	449082	Prob +BBR
	R0239V1	Baseline	11.4133	889860	Prob +BBR
	R0239V2	Antibiotic	10.2702	412743	Prob +BBR
	R0239V5	Post	11.7503	600323	Prob +BBR
	R0240V2	Antibiotic	10.4786	330443	Plac
	R0240V5	Post	12.4578	883803	Plac
	R0241V1	Baseline	11.0479	820919	BBR
	R0241V2	Antibiotic	10.2055	254093	BBR
	R0241V5	Post	10.953	300323	BBR
	R0242V1	Baseline	10.9392	322940	Plac
	R0242V2	Antibiotic	9.6023	118560	Plac
	R0242V5	Post	9.97538	133707	Plac
	R0243V1	Baseline	11.2683	412319	Prob +BBR
	R0243V2	Antibiotic	10.6768	295100	Prob +BBR
	R0243V5	Post	10.5638	307784	Prob +BBR
	R0244V1	Baseline	11.011	692973	Prob +BBR
	R0244V2	Antibiotic	10.1503	389352	Prob +BBR
	R0244V5	Post	11.4886	533075	Prob +BBR
	R0245V1	Baseline	10.5756	269867	BBR
	R0245V2	Antibiotic	9.99234	166728	BBR
	R0245V5	Post	10.9463	217712	BBR
	R0246V1	Baseline	12.4484	892314	BBR
	R0246V2	Antibiotic	11.251	391075	BBR
	R0247V1	Baseline	11.5201	581007	Prob
	R0247V2	Antibiotic	11.275	419359	Prob
	R0247V5	Post	11.4697	500879	Prob
	R0248V1	Baseline	12.5105	970671	Prob +BBR
	R0248V2	Antibiotic	12.2112	712737	Prob +BBR
	R0248V5	Post	11.64	452721	Prob +BBR
	R0249V1	Baseline	11.5725	457293	Prob +BBR
	R0249V2	Antibiotic	10.6939	228239	Prob +BBR
	R0249V5	Post	10.8548	278242	Prob +BBR
	R0302V1	Baseline	11.9609	789104	Prob +BBR
	R0302V2	Antibiotic	11.1722	661728	Prob +BBR
	R0302V5	Post	11.3288	655327	Prob +BBR
	R0303V1	Baseline	11.6151	693645	Prob
	R0303V2	Antibiotic	11.4842	523075	Prob
	R0303V5	Post	12.3146	820837	Prob
	R0305V1	Baseline	11.8864	850185	Plac
	R0305V2	Antibiotic	11.1168	362350	Plac
	R0305V5	Post	11.6501	601662	Plac
	R0306V1	Baseline	11.3084	682389	Prob +BBR
	R0306V2	Antibiotic	11.5705	449196	Prob +BBR
	R0306V5	Post	11.7864	563838	Prob +BBR
	R0308V1	Baseline	11.7151	611155	Plac
	R0308V2	Antibiotic	11.2024	488734	Plac
	R0308V5	Post	10.9004	513371	Plac
	R0309V1	Baseline	11.8385	646013	BBR
	R0309V2	Antibiotic	11.3782	461889	BBR
	R0309V5	Post	11.3999	435469	BBR
	R0310V1	Baseline	11.3166	576646	Prob +BBR
	R0310V2	Antibiotic	11.1355	453646	Prob +BBR
	R0310V5	Post	11.322	502761	Prob +BBR
	R0312V1	Baseline	10.986	471517	BBR
	R0312V2	Antibiotic	10.2208	208629	BBR
	R0312V5	Post	10.2124	204347	BBR
	R0313V1	Baseline	10.9654	456220	BBR
	R0313V2	Antibiotic	10.627	199724	BBR
	R0313V5	Post	10.5826	228483	BBR
	R0314V1	Baseline	11.4259	468750	Prob
	R0314V2	Antibiotic	10.9562	329434	Prob
	R0314V5	Post	11.2985	432921	Prob
	R0316V1	Baseline	11.8452	794042	Prob +BBR
	R0316V2	Antibiotic	11.1678	421815	Prob +BBR
	R0316V5	Post	11.5828	471839	Prob +BBR
	R0318V1	Baseline	11.0982	348074	BBR
	R0318V2	Antibiotic	10.6026	190843	BBR
	R0318V5	Post	10.3376	195916	BBR
	R0319V1	Baseline	10.6007	497811	Prob
	R0319V2	Antibiotic	10.6088	360722	Prob
	R0319V5	Post	10.6999	472201	Prob
	R0320V1	Baseline	10.4103	495158	BBR
	R0320V2	Antibiotic	9.99271	201198	BBR
	R0320V5	Post	10.6641	309466	BBR
	R0321V1	Baseline	11.0135	472866	Prob +BBR
	R0321V2	Antibiotic	10.6608	375142	Prob +BBR
	R0321V5	Post	11.562	440993	Prob +BBR
	R0322V1	Baseline	11.1444	528065	Prob
	R0322V2	Antibiotic	10.517	189584	Prob
	R0322V5	Post	10.7935	410239	Prob
	R0323V1	Baseline	11.0362	496023	Plac
	R0323V2	Antibiotic	10.6175	289590	Plac
	R0323V5	Post	10.6608	456110	Plac
	R0324V1	Baseline	11.1281	442925	Plac
	R0324V2	Antibiotic	11.0412	433244	Plac
	R0324V5	Post	10.1823	430368	Plac
	R0325V1	Baseline	11.1	435460	Plac
	R0325V2	Antibiotic	10.5686	306008	Plac
	R0325V5	Post	11.2524	442729	Plac
	R0326V1	Baseline	11.0766	295103	Prob
	R0326V2	Antibiotic	10.7308	175001	Prob
	R0326V5	Post	10.9961	221941	Prob
	R0327V1	Baseline	11.6592	597449	Prob +BBR
	R0327V2	Antibiotic	11.3315	416481	Prob +BBR
	R0327V5	Post	11.633	485293	Prob +BBR
	R0401V1	Baseline	11.1069	290275	Plac
	R0401V2	Antibiotic	10.9918	207834	Plac
	R0401V5	Post	10.2335	239533	Plac
	R0402V1	Baseline	12.7379	1163824	Prob
	R0402V2	Antibiotic	10.9231	525464	Prob
	R0402V5	Post	11.2119	697783	Prob
	R0404V1	Baseline	10.61	579016	BBR
	R0404V2	Antibiotic	11.3149	545607	BBR
	R0404V5	Post	11.6149	543704	BBR
	R0405V1	Baseline	10.9257	288793	Prob +BBR
	R0405V2	Antibiotic	10.7952	198664	Prob +BBR
	R0405V5	Post	11.0656	229017	Prob +BBR
	R0406V1	Baseline	11.3063	623437	BBR
	R0406V2	Antibiotic	10.9859	424819	BBR
	R0406V5	Post	11.0276	563067	BBR
	R0407V1	Baseline	11.1743	555028	BBR
	R0407V2	Antibiotic	10.5371	192746	BBR
	R0407V5	Post	10.9541	307886	BBR
	R0409V1	Baseline	11.8326	671592	Plac
	R0409V2	Antibiotic	11.0185	276291	Plac
	R0409V5	Post	11.9	579377	Plac
	R0410V1	Baseline	11.2001	537716	Prob +BBR
	R0410V2	Antibiotic	10.3614	214778	Prob +BBR
	R0410V5	Post	11.2654	333622	Prob +BBR
	R0411V1	Baseline	10.8835	258428	Prob
	R0411V2	Antibiotic	10.0206	76565	Prob
	R0411V5	Post	10.863	203452	Prob
	R0412V1	Baseline	10.9665	412779	Prob
	R0412V2	Antibiotic	10.4326	213561	Prob
	R0412V5	Post	10.4873	279352	Prob
	R0413V1	Baseline	10.6084	312269	Prob +BBR
	R0413V2	Antibiotic	10.0711	141901	Prob +BBR
	R0413V5	Post	10.411	203679	Prob +BBR
	R0414V1	Baseline	11.1303	381955	BBR
	R0414V2	Antibiotic	11.1689	316214	BBR
	R0414V5	Post	10.2937	278130	BBR
	R0415V1	Baseline	11.101	362335	Prob +BBR
	R0415V2	Antibiotic	10.4146	181958	Prob +BBR
	R0416V1	Baseline	10.9142	360407	Prob +BBR
	R0416V2	Antibiotic	10.2152	169581	Prob +BBR
	R0416V5	Post	11.1255	237880	Prob +BBR
	R0417V1	Baseline	10.5904	451671	Prob
	R0417V2	Antibiotic	10.803	284977	Prob
	R0417V5	Post	10.9802	384275	Prob
	R0418V1	Baseline	10.7467	479331	Plac
	R0418V2	Antibiotic	11.5476	392353	Plac
	R0418V5	Post	11.049	583186	Plac
	R0419V1	Baseline	12.146	713917	Prob
	R0419V2	Antibiotic	11.3069	404649	Prob
	R0419V5	Post	11.8119	566348	Prob
	R0420V1	Baseline	12.0836	866126	Plac
	R0420V2	Antibiotic	11.5345	554267	Plac
	R0420V5	Post	12.3432	888813	Plac
	R0421V1	Baseline	11.4725	534587	Plac
	R0421V2	Antibiotic	10.4769	276644	Plac
	R0421V5	Post	11.8031	565553	Plac
	R0422V1	Baseline	11.1353	557650	BBR
	R0422V2	Antibiotic	10.2041	137638	BBR
	R0501V1	Baseline	10.9	463976	BBR
	R0501V2	Antibiotic	10.3457	191912	BBR
	R0501V5	Post	10.3103	193870	BBR
	R0505V1	Baseline	11.153	642868	Prob
	R0505V2	Antibiotic	9.40508	253298	Prob
	R0505V5	Post	10.8577	614355	Prob
	R0506V1	Baseline	10.1443	197051	Plac
	R0506V2	Antibiotic	10.2355	112617	Plac
	R0506V5	Post	10.4917	186360	Plac
	R0507V1	Baseline	11.9886	737460	Plac
	R0507V2	Antibiotic	11.2884	428685	Plac
	R0507V5	Post	12.408	793332	Plac
	R0508V1	Baseline	11.7013	771315	Prob +BBR
	R0508V2	Antibiotic	11.3755	399573	Prob +BBR
	R0508V5	Post	10.5141	238548	Prob +BBR
	R0509V1	Baseline	12.0396	786206	BBR
	R0509V2	Antibiotic	11.2479	433917	BBR
	R0509V5	Post	11.3105	310833	BBR
	R0510V1	Baseline	11.7372	465847	Prob
	R0510V2	Antibiotic	11.291	357421	Prob
	R0510V5	Post	11.4931	446702	Prob
	R0512V1	Baseline	11.4749	710586	BBR
	R0512V2	Antibiotic	11.849	497912	BBR
	R0512V5	Post	11.5883	448559	BBR
	R0513V1	Baseline	10.9998	478506	Plac
	R0513V2	Antibiotic	11.047	493369	Plac
	R0513V5	Post	10.3201	261333	Plac
	R0515V1	Baseline	12.3222	896534	Prob +BBR
	R0515V2	Antibiotic	12.0965	853643	Prob +BBR
	R0515V5	Post	12.2005	741660	Prob +BBR
	R0516V1	Baseline	10.3924	529109	Prob
	R0516V2	Antibiotic	11.4899	413265	Prob
	R0516V5	Post	10.4774	473049	Prob
	R0517V1	Baseline	11.7274	696265	BBR
	R0517V2	Antibiotic	10.5764	333723	BBR
	R0517V5	Post	11.2981	408302	BBR
	R0519V1	Baseline	11.0574	363875	Prob +BBR
	R0519V2	Antibiotic	10.7677	282049	Prob +BBR
	R0519V5	Post	10.1676	217121	Prob +BBR
	R0524V1	Baseline	11.7038	721959	Prob +BBR
	R0524V2	Antibiotic	10.361	251762	Prob +BBR
	R0524V5	Post	11.2228	455897	Prob +BBR
	R0525V1	Baseline	11.8866	690909	Prob
	R0525V2	Antibiotic	10.1117	206752	Prob
	R0525V5	Post	11.7568	559832	Prob
	R0528V1	Baseline	11.1394	416506	Prob
	R0528V2	Antibiotic	11.0345	292967	Prob
	R0528V5	Post	11.9986	599307	Prob
	R0529V1	Baseline	10.9102	601823	BBR
	R0529V2	Antibiotic	10.658	414052	BBR
	R0529V5	Post	11.5888	416747	BBR
	R0530V1	Baseline	12.0144	685312	Prob +BBR
	R0530V2	Antibiotic	11.4524	422820	Prob +BBR
	R0530V5	Post	11.5653	450978	Prob +BBR
	R0532V1	Baseline	11.7563	656892	Plac
	R0532V2	Antibiotic	11.6081	523971	Plac
	R0532V5	Post	11.8638	650839	Plac
	R0533V1	Baseline	11.0355	581671	BBR
	R0533V2	Antibiotic	11.2285	395317	BBR
	R0533V5	Post	11.0997	330305	BBR
	R0535V1	Baseline	10.826	554375	Prob
	R0535V2	Antibiotic	11.3886	419691	Prob
	R0535V5	Post	11.4979	716751	Prob
	R0536V1	Baseline	11.4666	524083	BBR
	R0536V2	Antibiotic	11.1538	369858	BBR
	R0536V5	Post	10.3876	276405	BBR
	R0537V1	Baseline	12.4623	897752	BBR
	R0537V2	Antibiotic	11.6773	678732	BBR
	R0537V5	Post	11.3368	474057	BBR
	R0605V1	Baseline	11.47	718340	Prob +BBR
	R0605V2	Antibiotic	11.4167	562091	Prob +BBR
	R0605V5	Post	11.9988	765512	Prob +BBR
	R0607V1	Baseline	10.544	527404	Plac
	R0607V2	Antibiotic	10.5488	380397	Plac
	R0607V5	Post	11.3465	646792	Plac
	R0608V1	Baseline	11.0969	514276	BBR
	R0608V2	Antibiotic	10.0086	248965	BBR
	R0608V5	Post	11.201	472602	BBR
	R0610V1	Baseline	12.468	1087951	Prob
	R0610V2	Antibiotic	12.1084	725595	Prob
	R0610V5	Post	12.5686	1011888	Prob
	R0611V1	Baseline	10.3424	145280	Plac
	R0611V2	Antibiotic	10.875	236646	Plac
	R0611V5	Post	10.7204	542895	Plac
	R0612V1	Baseline	11.592	873329	Prob +BBR
	R0612V2	Antibiotic	11.1293	528636	Prob +BBR
	R0612V5	Post	10.915	649002	Prob +BBR
	R0613V1	Baseline	10.7196	336207	Plac
	R0613V2	Antibiotic	10.8822	315997	Plac
	R0613V5	Post	10.4113	309512	Plac
	R0614V1	Baseline	11.4895	363731	Prob +BBR
	R0614V2	Antibiotic	10.8504	229004	Prob +BBR
	R0614V5	Post	10.8884	211178	Prob +BBR
	R0615V1	Baseline	11.3026	557674	BBR
	R0616V1	Baseline	11.5706	659174	Prob
	R0616V2	Antibiotic	11.5151	474589	Prob
	R0616V5	Post	11.2464	496853	Prob
	R0617V1	Baseline	11.6129	472786	Prob
	R0617V2	Antibiotic	11.2114	369165	Prob
	R0617V5	Post	11.8163	568256	Prob
	R0619V1	Baseline	12.3	899503	Prob +BBR
	R0619V2	Antibiotic	11.0333	530794	Prob +BBR
	R0619V5	Post	12.2149	684829	Prob +BBR
	R0620V1	Baseline	11.1273	469181	BBR
	R0620V2	Antibiotic	11.1124	307178	BBR
	R0620V5	Post	11.1747	268396	BBR
	R0621V1	Baseline	12.433	887325	BBR
	R0621V2	Antibiotic	11.4126	617388	BBR
	R0621V5	Post	11.5652	551710	BBR
	R0622V1	Baseline	12.1412	780294	Plac
	R0622V2	Antibiotic	11.7742	570792	Plac
	R0622V5	Post	12.0092	707637	Plac
	R0623V1	Baseline	11.3776	571497	Prob
	R0623V2	Antibiotic	11.2751	446511	Prob
	R0623V5	Post	11.1107	407641	Prob
	R0624V1	Baseline	10.3226	419125	Prob
	R0624V2	Antibiotic	11.2198	626417	Prob
	R0624V5	Post	11.4555	646438	Prob
	R0626V1	Baseline	11.2585	406214	BBR
	R0626V2	Antibiotic	11.0631	289677	BBR
	R0626V5	Post	10.7281	166506	BBR
	R0627V1	Baseline	11.6232	444685	Plac
	R0627V2	Antibiotic	11.0025	271615	Plac
	R0627V5	Post	10.2115	233664	Plac
	R0628V1	Baseline	12.0886	759218	Prob +BBR
	R0628V2	Antibiotic	11.4998	506749	Prob +BBR
	R0628V5	Post	11.7533	580140	Prob +BBR
	R0701V1	Baseline	11.424	545267	BBR
	R0701V2	Antibiotic	11.2869	348629	BBR
	R0701V5	Post	11.1866	412879	BBR
	R0702V1	Baseline	12.3897	862256	BBR
	R0702V2	Antibiotic	11.352	379525	BBR
	R0702V5	Post	11.6998	474898	BBR
	R0703V1	Baseline	11.4458	734409	Prob +BBR
	R0703V2	Antibiotic	10.9636	417114	Prob +BBR
	R0703V5	Post	11.6863	592565	Prob +BBR
	R0704V1	Baseline	10.0528	307158	Plac
	R0704V2	Antibiotic	11.296	311676	Plac
	R0704V5	Post	9.79196	150746	Plac
	R0705V1	Baseline	10.8309	561302	BBR
	R0705V2	Antibiotic	11.3827	504549	BBR
	R0708V1	Baseline	11.561	612634	Plac
	R0708V2	Antibiotic	10.9957	413105	Plac
	R0708V5	Post	11.7452	524180	Plac
	R0709V1	Baseline	10.8644	274393	Prob +BBR
	R0709V2	Antibiotic	10.079	130610	Prob +BBR
	R0709V5	Post	10.5061	157905	Prob +BBR
	R0710V1	Baseline	11.2875	524318	Prob +BBR
	R0710V2	Antibiotic	12.2854	680319	Prob +BBR
	R0710V5	Post	12.2004	648914	Prob +BBR
	R0711V1	Baseline	10.4119	460083	Plac
	R0711V2	Antibiotic	11.4276	362173	Plac
	R0711V5	Post	9.92101	388399	Plac
	R0712V1	Baseline	10.8078	306051	Prob +BBR
	R0712V2	Antibiotic	10.8554	198663	Prob +BBR
	R0712V5	Post	10.4933	171360	Prob +BBR
	R0713V1	Baseline	11.7612	493520	Prob
	R0713V2	Antibiotic	11.0146	338346	Prob
	R0713V5	Post	11.4069	433233	Prob
	R0714V1	Baseline	11.4628	436420	Prob
	R0714V2	Antibiotic	11.2395	390325	Prob
	R0714V5	Post	11.2296	400504	Prob
	R0715V1	Baseline	12.1293	722939	Plac
	R0715V2	Antibiotic	10.6525	297566	Plac
	R0715V5	Post	11.6189	592163	Plac
	R0716V1	Baseline	10.6621	184312	Prob
	R0716V2	Antibiotic	10.7866	211029	Prob
	R0716V5	Post	10.7557	264665	Prob
	R0718V1	Baseline	11.4838	574486	BBR
	R0718V2	Antibiotic	10.8524	367629	BBR
	R0718V5	Post	11.2796	431179	BBR
	R0719V1	Baseline	11.0746	316908	Plac
	R0719V2	Antibiotic	10.814	249121	Plac
	R0719V5	Post	11.52	350195	Plac
	R0720V1	Baseline	12.4264	872905	Prob
	R0720V2	Antibiotic	12.032	699453	Prob
	R0721V1	Baseline	11.1343	308607	BBR
	R0721V2	Antibiotic	11.1085	215413	BBR
	R0721V5	Post	11.1884	296439	BBR
	R0722V1	Baseline	10.4244	433298	Prob
	R0722V2	Antibiotic	11.4638	499281	Prob
	R0722V5	Post	10.7383	483679	Prob
	R0723V1	Baseline	11.7171	709342	BBR
	R0723V2	Antibiotic	11.8136	580641	BBR
	R0723V5	Post	11.4604	484137	BBR
	R0724V1	Baseline	11.3742	440155	Prob
	R0724V2	Antibiotic	11.0306	330019	Prob
	R0724V5	Post	11.2933	469437	Prob
	R0725V1	Baseline	11.3701	342499	Prob +BBR
	R0725V2	Antibiotic	11.1898	284099	Prob +BBR
	R0725V5	Post	11.2125	349218	Prob +BBR
	R0726V1	Baseline	10.6935	340389	Plac
	R0726V2	Antibiotic	10.4105	223833	Plac
	R0726V5	Post	11.3118	490158	Plac
	R0727V1	Baseline	12.615	961940	Prob
	R0727V2	Antibiotic	10.8641	522653	Prob
	R0727V5	Post	11.5551	518670	Prob
	R0803V1	Baseline	11.7561	440017	BBR
	R0803V2	Antibiotic	10.7175	190474	BBR
	R0803V5	Post	10.8931	170901	BBR
	R0804V1	Baseline	11.6896	497442	Plac
	R0804V2	Antibiotic	10.7408	246811	Plac
	R0804V5	Post	10.4394	293855	Plac
	R0805V1	Baseline	11.5374	485589	Prob
	R0805V2	Antibiotic	11.195	314905	Prob
	R0805V5	Post	11.7887	533649	Prob
	R0808V1	Baseline	10.8965	291527	Prob +BBR
	R0808V2	Antibiotic	10.8485	258589	Prob +BBR
	R0808V5	Post	10.8803	213127	Prob +BBR
	R0811V1	Baseline	11.4804	409986	Prob +BBR
	R0811V2	Antibiotic	11.1208	252574	Prob +BBR
	R0811V5	Post	11.0394	258290	Prob +BBR
	R0812V1	Baseline	12.2315	771679	Prob +BBR
	R0812V2	Antibiotic	11.319	403894	Prob +BBR
	R0812V5	Post	11.1903	380081	Prob +BBR
	R0813V1	Baseline	10.4421	372237	BBR
	R0813V2	Antibiotic	11.3524	371636	BBR
	R0813V5	Post	10.385	194502	BBR
	R0814V1	Baseline	11.4979	571369	Plac
	R0814V2	Antibiotic	10.5886	251699	Plac
	R0814V5	Post	10.851	331587	Plac
	R0815V1	Baseline	11.7694	557811	Plac
	R0815V2	Antibiotic	10.6497	224884	Plac
	R0815V5	Post	11.2204	391354	Plac
	R0816V5	Post	10.7955	247424	Prob +BBR
	R0817V1	Baseline	11.6678	594821	BBR
	R0817V2	Antibiotic	11.8162	527765	BBR
	R0817V5	Post	12.3315	808591	BBR
	R0819V1	Baseline	11.9657	790201	Plac
	R0819V2	Antibiotic	11.0476	533071	Plac
	R0819V5	Post	12.4127	828174	Plac
	R0820V1	Baseline	11.0335	406832	Prob
	R0820V2	Antibiotic	10.555	182766	Prob
	R0820V5	Post	11.2542	459047	Prob
	R0821V1	Baseline	12.682	1045855	Plac
	R0821V2	Antibiotic	12.3928	852806	Plac
	R0821V5	Post	11.1989	526712	Plac
	R0822V1	Baseline	12.1463	823424	Prob
	R0822V2	Antibiotic	11.1501	387913	Prob
	R0822V5	Post	11.708	530178	Prob
	R0823V1	Baseline	10.8361	323183	BBR
	R0823V2	Antibiotic	10.4803	189088	BBR
	R0823V5	Post	11.1157	258460	BBR
	R0824V1	Baseline	11.8473	613996	Prob
	R0824V2	Antibiotic	11.3934	491872	Prob
	R0824V5	Post	12.2731	706892	Prob
	R0825V1	Baseline	11.6593	581582	Prob +BBR
	R0825V2	Antibiotic	11	292685	Prob +BBR
	R0825V5	Post	11.3545	316695	Prob +BBR
	R0826V1	Baseline	9.86676	371061	BBR
	R0826V2	Antibiotic	10.6347	315145	BBR
	R0826V5	Post	10.9219	230380	BBR
	R0827V1	Baseline	11.7096	656638	Prob +BBR
	R0827V2	Antibiotic	11.4312	387232	Prob +BBR
	R0827V5	Post	10.9887	260857	Prob +BBR
	R0901V1	Baseline	12.0078	822076	BBR
	R0901V2	Antibiotic	11.5521	536307	BBR
	R0901V5	Post	11.8429	537251	BBR
	R0907V1	Baseline	10.4838	462692	Prob
	R0907V2	Antibiotic	11.3095	346729	Prob
	R0907V5	Post	11.3936	616690	Prob
	R0908V1	Baseline	11.3373	420584	Prob
	R0908V2	Antibiotic	11.4929	417968	Prob
	R0908V5	Post	11.4802	468514	Prob
	R0912V1	Baseline	11.1937	380973	Plac
	R0912V2	Antibiotic	10.7728	209659	Plac
	R0912V5	Post	10.8772	331876	Plac
	R0914V1	Baseline	11.5947	475879	Plac
	R0914V2	Antibiotic	11.1276	288235	Plac
	R0915V1	Baseline	10.9657	349196	Prob +BBR
	R0915V2	Antibiotic	10.2574	174382	Prob +BBR
	R0916V1	Baseline	11.4462	643846	Plac
	R0916V2	Antibiotic	11.7961	540708	Plac
	R0916V5	Post	12.0805	753626	Plac
	R0917V1	Baseline	12.2865	1104822	Prob +BBR
	R0917V2	Antibiotic	12.0687	728857	Prob +BBR
	R0917V5	Post	12.2681	757342	Prob +BBR
	R0918V1	Baseline	12.361	747957	Prob
	R0918V2	Antibiotic	11.2716	552686	Prob
	R0919V1	Baseline	10.9976	327491	Prob +BBR
	R0919V2	Antibiotic	10.6801	211887	Prob +BBR
	R0919V5	Post	10.7218	202113	Prob +BBR
	R1001V1	Baseline	10.9109	344251	Plac
	R1001V2	Antibiotic	10.4259	304207	Plac
	R1001V5	Post	11.0532	370449	Plac
	R1002V1	Baseline	11.7947	661426	BBR
	R1002V2	Antibiotic	10.7415	301506	BBR
	R1002V5	Post	11.6678	518974	BBR
	R1003V1	Baseline	10.2409	301326	Prob
	R1003V2	Antibiotic	10.8356	280649	Prob
	R1003V5	Post	10.913	379565	Prob
	R1005V1	Baseline	11.2026	540133	Prob +BBR
	R1005V2	Antibiotic	10.6137	260061	Prob +BBR
	R1005V5	Post	10.9944	350071	Prob +BBR
	R1006V1	Baseline	10.5587	401183	Plac
	R1006V2	Antibiotic	10.3485	350203	Plac
	R1006V5	Post	10.3077	516103	Plac
	R1007V1	Baseline	12.4754	965809	Plac
	R1007V2	Antibiotic	11.9733	734463	Plac
	R1008V1	Baseline	11.6216	610709	Prob
	R1008V2	Antibiotic	11.0785	294748	Prob
	R1008V5	Post	11.5775	481576	Prob
	R1009V1	Baseline	12.3014	882648	Prob +BBR
	R1009V2	Antibiotic	11.5249	560054	Prob +BBR
	R1009V5	Post	11.9278	742511	Prob +BBR
	R1010V1	Baseline	11.3636	714634	BBR
	R1010V2	Antibiotic	10.7835	368379	BBR
	R1010V5	Post	11.8008	686255	BBR
	R1011V1	Baseline	11.6356	666477	Prob +BBR
	R1011V2	Antibiotic	11.3315	365822	Prob +BBR
	R1011V5	Post	10.843	284951	Prob +BBR
	R1012V1	Baseline	11.5484	649870	Plac
	R1012V2	Antibiotic	11.0177	272972	Plac
	R1012V5	Post	11.7408	518675	Plac
	R1014V1	Baseline	12.2786	975961	Prob
	R1014V2	Antibiotic	11.486	549691	Prob
	R1014V5	Post	11.5113	817534	Prob
	R1015V1	Baseline	12.2059	800268	Prob
	R1015V2	Antibiotic	10.5592	311325	Prob
	R1015V5	Post	12.082	817974	Prob
	R1016V1	Baseline	11.8425	669508	Plac
	R1016V2	Antibiotic	10.8013	276967	Plac
	R1017V1	Baseline	11.1176	536203	Prob +BBR
	R1017V2	Antibiotic	11.155	363766	Prob +BBR
	R1017V5	Post	10.3928	290022	Prob +BBR
	R1018V1	Baseline	12.5517	932749	BBR
	R1018V2	Antibiotic	11.7879	564361	BBR
	R1018V5	Post	11.6421	562919	BBR
	R1019V1	Baseline	12.1554	736259	Prob
	R1019V2	Antibiotic	12.1198	591451	Prob
	R1019V5	Post	11.8279	605593	Prob
	R1020V1	Baseline	11.2223	533930	Prob
	R1020V2	Antibiotic	9.93029	178339	Prob
	R1020V5	Post	11.5243	550761	Prob
	R1021V1	Baseline	11.1292	398950	BBR
	R1021V2	Antibiotic	10.7148	251480	BBR
	R1021V5	Post	11.4543	416591	BBR
	R1022V1	Baseline	11.4187	386625	BBR
	R1022V2	Antibiotic	10.6623	277332	BBR
	R1022V5	Post	11.3899	371422	BBR
	R1023V1	Baseline	12.7284	1108801	Plac
	R1023V2	Antibiotic	12.3043	755763	Plac
	R1023V5	Post	12.6562	1066561	Plac
	R1024V1	Baseline	11.9381	605018	BBR
	R1024V2	Antibiotic	11.3486	407234	BBR
	R1024V5	Post	11.529	514466	BBR
	R1025V1	Baseline	12.4897	1101404	Plac
	R1025V2	Antibiotic	11.9615	664318	Plac
	R1025V5	Post	12.2552	883889	Plac
	R1026V1	Baseline	10.911	403442	Prob +BBR
	R1026V2	Antibiotic	11.1844	299913	Prob +BBR
	R1026V5	Post	10.5436	206151	Prob +BBR
	R1027V1	Baseline	11.453	443824	BBR
	R1027V2	Antibiotic	11.7218	530646	BBR
	R1028V1	Baseline	9.87563	283042	Prob +BBR
	R1028V2	Antibiotic	11.0098	273887	Prob +BBR
	R1028V5	Post	10.7967	358013	Prob +BBR
	R1029V1	Baseline	11.7059	546363	Plac
	R1029V2	Antibiotic	10.47	274792	Plac
	R1029V5	Post	11.4027	421786	Plac
	R1030V1	Baseline	11.8295	715751	Prob
	R1030V2	Antibiotic	11.5204	504529	Prob
	R1030V5	Post	11.8741	665943	Prob
	R1031V1	Baseline	10.4684	251474	Prob
	R1031V2	Antibiotic	10.5782	168808	Prob
	R1031V5	Post	10.4061	161302	Prob
	R1104V1	Baseline	11.5549	512508	Prob
	R1104V2	Antibiotic	10.9018	367192	Prob
	R1104V5	Post	11.6313	632247	Prob
	R1105V1	Baseline	9.91379	410338	Plac
	R1105V2	Antibiotic	9.58039	256133	Plac
	R1105V5	Post	10.7547	743423	Plac
	R1108V1	Baseline	11.161	491660	Prob +BBR
	R1108V2	Antibiotic	11.3358	397424	Prob +BBR
	R1108V5	Post	11.3007	468384	Prob +BBR
	R1109V1	Baseline	11.1793	450979	Prob +BBR
	R1109V2	Antibiotic	10.8771	257221	Prob +BBR
	R1109V5	Post	10.5856	307700	Prob +BBR
	R1110V1	Baseline	12.0751	676878	Prob
	R1110V2	Antibiotic	10.8548	367247	Prob
	R1110V5	Post	11.7986	666549	Prob
	R1111V1	Baseline	12.1049	758833	BBR
	R1111V2	Antibiotic	11.2393	361917	BBR
	R1111V5	Post	11.6859	507849	BBR
	R1113V1	Baseline	12.0938	690999	Prob
	R1113V2	Antibiotic	10.3827	370774	Prob
	R1113V5	Post	10.8877	530932	Prob
	R1114V1	Baseline	11.1473	355518	BBR
	R1114V2	Antibiotic	10.4456	181746	BBR
	R1114V5	Post	10.3597	187876	BBR
	R1115V1	Baseline	11.2129	431738	Plac
	R1115V2	Antibiotic	10.605	305424	Plac
	R1115V5	Post	11.3531	422614	Plac
	R1116V1	Baseline	10.885	581391	Plac
	R1116V2	Antibiotic	12.1112	752115	Plac
	R1116V5	Post	10.9444	597185	Plac
	R1117V1	Baseline	11.1608	328299	BBR
	R1117V2	Antibiotic	10.6794	185487	BBR
	R1117V5	Post	11.2684	393424	BBR
	R1119V1	Baseline	11.4062	568645	Prob +BBR
	R1119V2	Antibiotic	9.7121	147729	Prob +BBR
	R1119V5	Post	11.0706	363282	Prob +BBR
	R1120V1	Baseline	11.4836	543310	Prob
	R1120V2	Antibiotic	10.6495	224872	Prob
	R1120V5	Post	10.2762	363910	Prob
	R1121V1	Baseline	10.6044	508015	Plac
	R1121V2	Antibiotic	9.7169	229052	Plac
	R1121V5	Post	9.576	256857	Plac
	R1122V1	Baseline	10.0827	437329	Prob
	R1122V2	Antibiotic	12.1549	751641	Prob
	R1122V5	Post	11.3826	451860	Prob
	R1123V1	Baseline	11.638	828602	Plac
	R1123V2	Antibiotic	10.7204	374047	Plac
	R1123V5	Post	11.9784	945360	Plac
	R1124V1	Baseline	12.3822	837138	BBR
	R1124V2	Antibiotic	10.9131	596135	BBR
	R1124V5	Post	11.9922	619464	BBR
	R1125V1	Baseline	12.2482	843768	Prob
	R1125V2	Antibiotic	12.1769	753364	Prob
	R1125V5	Post	12.149	953406	Prob
	R1126V1	Baseline	11.2521	599340	Prob +BBR
	R1126V2	Antibiotic	10.6352	272834	Prob +BBR
	R1126V5	Post	11.0851	281834	Prob +BBR
	R1127V1	Baseline	10.2016	369083	Prob +BBR
	R1127V2	Antibiotic	10.4104	379021	Prob +BBR
	R1127V5	Post	10.9197	533193	Prob +BBR
	R1128V1	Baseline	10.3254	509139	Prob +BBR
	R1128V2	Antibiotic	10.4544	467357	Prob +BBR
	R1128V5	Post	11.0597	394883	Prob +BBR
	R1201V1	Baseline	11.5754	594904	Plac
	R1201V2	Antibiotic	10.7815	360173	Plac
	R1203V1	Baseline	10.7808	277086	Plac
	R1203V2	Antibiotic	10.0747	132298	Plac
	R1203V5	Post	10.7441	222385	Plac
	R1205V1	Baseline	10.7763	595190	Prob +BBR
	R1205V2	Antibiotic	10.5218	346821	Prob +BBR
	R1205V5	Post	11.6047	475861	Prob +BBR
	R1207V1	Baseline	11.1172	656178	Prob
	R1207V2	Antibiotic	11.8257	441322	Prob
	R1207V5	Post	10.8669	564643	Prob
	R1208V1	Baseline	12.1975	685499	Prob
	R1208V2	Antibiotic	11.8572	554173	Prob
	R1208V5	Post	12.3321	754993	Prob
	R1209V1	Baseline	11.1376	384827	Prob +BBR
	R1209V2	Antibiotic	11.0354	300799	Prob +BBR
	R1209V5	Post	11.2105	405293	Prob +BBR
	R1210V1	Baseline	11.4051	593132	BBR
	R1210V2	Antibiotic	10.695	347420	BBR
	R1210V5	Post	10.8661	210109	BBR
	R1211V1	Baseline	11.2577	502465	Prob +BBR
	R1211V2	Antibiotic	10.5127	345505	Prob +BBR
	R1211V5	Post	10.8429	325895	Prob +BBR
	R1213V1	Baseline	11.8861	838264	BBR
	R1213V2	Antibiotic	11.4097	427284	BBR
	R1213V5	Post	11.7139	556625	BBR
	R1215V1	Baseline	12.0658	906437	Plac
	R1215V5	Post	11.6215	624573	Plac
	R1216V1	Baseline	11.3543	576991	Prob
	R1216V2	Antibiotic	10.2372	211443	Prob
	R1216V5	Post	11.6775	611394	Prob
	R1221V1	Baseline	11.6834	647167	Plac
	R1221V2	Antibiotic	10.8313	372116	Plac
	R1221V5	Post	11.5482	517056	Plac
	R1223V1	Baseline	11.1179	385160	BBR
	R1223V2	Antibiotic	10.3854	183679	BBR
	R1224V1	Baseline	10.8814	525978	Prob +BBR
	R1224V2	Antibiotic	10.3081	327851	Prob +BBR
	R1224V5	Post	11.8766	566203	Prob +BBR
	R1226V1	Baseline	11.8526	685919	BBR
	R1226V2	Antibiotic	10.7436	312491	BBR
	R1301V1	Baseline	11.6157	528067	Prob +BBR
	R1301V2	Antibiotic	10.5635	192297	Prob +BBR
	R1301V5	Post	11.2402	222791	Prob +BBR
	R1305V1	Baseline	11.3656	493494	Prob +BBR
	R1305V2	Antibiotic	10.5106	197140	Prob +BBR
	R1305V5	Post	10.9444	240332	Prob +BBR
	R1308V1	Baseline	11.4544	468733	Plac
	R1308V2	Antibiotic	10.7531	285573	Plac
	R1308V5	Post	11.3227	430716	Plac
	R1309V1	Baseline	11.6048	747747	Prob
	R1309V2	Antibiotic	11.5001	569594	Prob
	R1309V5	Post	11.2448	582815	Prob
	R1310V1	Baseline	11.6432	601811	Plac
	R1310V2	Antibiotic	10.4392	306291	Plac
	R1310V5	Post	11.339	508567	Plac
	R1311V1	Baseline	10.8365	321583	Prob +BBR
	R1311V2	Antibiotic	10.8014	279848	Prob +BBR
	R1311V5	Post	11.0647	328245	Prob +BBR
	R1317V1	Baseline	11.2196	397564	Prob +BBR
	R1317V2	Antibiotic	10.5195	256853	Prob +BBR
	R1317V5	Post	11.1251	256258	Prob +BBR
	R1401V1	Baseline	10.0794	286640	BBR
	R1401V2	Antibiotic	10.8045	347029	BBR
	R1401V5	Post	10.0375	252116	BBR
	R1402V1	Baseline	11.142	504718	Prob +BBR
	R1402V2	Antibiotic	10.7455	231449	Prob +BBR
	R1402V5	Post	10.76	270062	Prob +BBR
	R1403V1	Baseline	10.8378	374245	Plac
	R1403V2	Antibiotic	10.8381	211179	Plac
	R1403V5	Post	10.9991	328985	Plac
	R1404V1	Baseline	12.3571	807231	BBR
	R1404V2	Antibiotic	11.8149	675757	BBR
	R1404V5	Post	9.67994	261349	BBR
	R1405V1	Baseline	10.701	266773	BBR
	R1405V2	Antibiotic	10.4242	180153	BBR
	R1405V5	Post	10.854	254690	BBR
	R1406V1	Baseline	10.7661	731180	Prob
	R1406V2	Antibiotic	11.0141	684266	Prob
	R1406V5	Post	10.4384	641675	Prob
	R1407V1	Baseline	10.6992	688137	Prob
	R1407V2	Antibiotic	9.98406	282343	Prob
	R1407V5	Post	10.0612	479334	Prob
	R1409V1	Baseline	10.9502	630245	Prob
	R1409V2	Antibiotic	10.5329	506296	Prob
	R1409V5	Post	10.3357	375223	Prob
	R1410V1	Baseline	11.5755	748860	Plac
	R1410V2	Antibiotic	9.99193	178766	Plac
	R1410V5	Post	12.3873	765791	Plac
	R1411V1	Baseline	11.1099	410255	Prob +BBR
	R1411V2	Antibiotic	10.6175	274979	Prob +BBR
	R1411V5	Post	10.9742	327593	Prob +BBR
	R1412V1	Baseline	10.3804	591281	BBR
	R1412V2	Antibiotic	9.43062	224285	BBR
	R1412V5	Post	11.316	533572	BBR
	R1413V1	Baseline	10.3822	556546	Prob +BBR
	R1413V2	Antibiotic	10.9238	462686	Prob +BBR
	R1413V5	Post	10.372	375297	Prob +BBR
	R1414V1	Baseline	12.3762	1035801	Prob
	R1414V2	Antibiotic	11.5269	654909	Prob
	R1414V5	Post	12.1436	956811	Prob
	R1415V1	Baseline	11.0624	807661	BBR
	R1415V2	Antibiotic	10.6102	515474	BBR
	R1415V5	Post	12.0801	671600	BBR
	R1416V1	Baseline	9.98039	429170	BBR
	R1416V2	Antibiotic	10.62	275556	BBR
	R1416V5	Post	10.7002	260617	BBR
	R1417V1	Baseline	11.7156	578100	Prob
	R1417V2	Antibiotic	10.9778	329711	Prob
	R1417V5	Post	11.2373	516806	Prob
	R1418V1	Baseline	12.488	1125846	Prob +BBR
	R1418V2	Antibiotic	10.8491	507890	Prob +BBR
	R1418V5	Post	11.6216	731807	Prob +BBR
	R1419V1	Baseline	9.56763	304057	Plac
	R1419V2	Antibiotic	10.3196	340680	Plac
	R1420V1	Baseline	12.3316	882214	Plac
	R1420V2	Antibiotic	11.5626	614590	Plac
	R1420V5	Post	12.121	839551	Plac
	R1421V1	Baseline	12.477	900030	Plac
	R1421V2	Antibiotic	11.089	406388	Plac
	R1421V5	Post	12.2794	788406	Plac
	R1422V1	Baseline	10.8403	602484	Prob
	R1422V2	Antibiotic	10.4336	311828	Prob
	R1422V5	Post	11.1878	607023	Prob
	R1423V1	Baseline	12.5068	1041750	Prob +BBR
	R1423V2	Antibiotic	12.2027	877748	Prob +BBR
	R1423V5	Post	12.2298	729504	Prob +BBR
	R1424V1	Baseline	10.931	546691	Plac
	R1424V2	Antibiotic	10.6744	448742	Plac
	R1424V5	Post	10.8017	541482	Plac
	R1501V1	Baseline	12.4319	803473	Plac
	R1501V2	Antibiotic	11.5709	455628	Plac
	R1501V5	Post	12.1802	686490	Plac
	R1508V1	Baseline	11.7253	731952	BBR
	R1508V2	Antibiotic	11.4841	421606	BBR
	R1508V5	Post	11.895	618284	BBR
	R1509V1	Baseline	12.424	790859	BBR
	R1509V2	Antibiotic	11.4007	413093	BBR
	R1601V1	Baseline	11.3881	824019	Plac
	R1601V2	Antibiotic	12.2281	992428	Plac
	R1601V5	Post	12.3356	993239	Plac
	R1602V1	Baseline	10.7863	390172	Prob +BBR
	R1602V2	Antibiotic	10.3971	297195	Prob +BBR
	R1602V5	Post	10.6166	334470	Prob +BBR
	R1603V1	Baseline	12.0946	803355	BBR
	R1603V2	Antibiotic	10.5651	274336	BBR
	R1605V1	Baseline	11.238	431881	Plac
	R1605V2	Antibiotic	10.3128	249723	Plac
	R1605V5	Post	11.5147	405608	Plac
	R1609V1	Baseline	10.9081	298318	Prob
	R1609V2	Antibiotic	10.1551	166949	Prob
	R1609V5	Post	10.7176	313531	Prob
	R1612V1	Baseline	11.4027	473316	Plac
	R1612V2	Antibiotic	11.0081	311313	Plac
	R1612V5	Post	11.8082	595230	Plac
	R1613V1	Baseline	12.3763	922778	Plac
	R1613V2	Antibiotic	11.1646	526259	Plac
	R1613V5	Post	12.021	740307	Plac
	R1614V1	Baseline	11.6481	777653	Prob
	R1614V2	Antibiotic	10.983	537958	Prob
	R1614V5	Post	11.617	723166	Prob
	R1615V1	Baseline	11.4808	636041	Prob +BBR
	R1615V2	Antibiotic	10.838	300913	Prob +BBR
	R1615V5	Post	11.1021	375402	Prob +BBR
	R1617V1	Baseline	12.206	794399	BBR
	R1617V2	Antibiotic	11.4382	563078	BBR
	R1617V5	Post	11.8078	507164	BBR
	R1619V1	Baseline	11.4797	456108	Prob +BBR
	R1619V2	Antibiotic	11.6696	454651	Prob +BBR
	R1619V5	Post	10.8085	441756	Prob +BBR
	R1620V1	Baseline	9.3396	323916	Prob
	R1620V2	Antibiotic	10.1549	303796	Prob
	R1620V5	Post	9.45134	365349	Prob
	R1621V1	Baseline	10.9539	293027	BBR
	R1621V2	Antibiotic	10.5713	145706	BBR
	R1621V5	Post	11.308	262221	BBR
	R1622V1	Baseline	11.5684	562136	Prob
	R1622V2	Antibiotic	11.0963	257105	Prob
	R1622V5	Post	12.0281	680913	Prob
	R1624V1	Baseline	11.3239	392821	Prob +BBR
	R1624V2	Antibiotic	10.6698	180881	Prob +BBR
	R1624V5	Post	10.7865	204129	Prob +BBR
	R1625V1	Baseline	11.0011	322310	BBR
	R1625V2	Antibiotic	10.3872	205822	BBR
	R1625V5	Post	10.2674	168005	BBR
	R1701V1	Baseline	10.518	552457	BBR
	R1701V2	Antibiotic	11.2533	414383	BBR
	R1701V5	Post	11.7001	533245	BBR
	R1704V1	Baseline	12.357	893204	Plac
	R1704V2	Antibiotic	12.0677	694501	Plac
	R1704V5	Post	12.3078	841121	Plac
	R1705V1	Baseline	11.1919	503356	BBR
	R1705V2	Antibiotic	11.4584	520381	BBR
	R1705V5	Post	11.449	469458	BBR
	R1706V1	Baseline	11.7536	510515	Plac
	R1706V2	Antibiotic	11.3079	276329	Plac
	R1706V5	Post	11.4893	373590	Plac
	R1707V1	Baseline	11.657	397644	Prob
	R1707V2	Antibiotic	10.6878	235587	Prob
	R1707V5	Post	11.47	468112	Prob
	R1708V1	Baseline	10.6839	285299	Prob
	R1708V2	Antibiotic	10.4242	206012	Prob
	R1708V5	Post	10.7727	326135	Prob
	R1709V1	Baseline	12.5929	1053043	Prob +BBR
	R1709V2	Antibiotic	11.3704	626118	Prob +BBR
	R1709V5	Post	12.1422	626023	Prob +BBR
	R1711V1	Baseline	10.8741	676056	Prob +BBR
	R1711V2	Antibiotic	10.2963	352179	Prob +BBR
	R1711V5	Post	11.5514	747769	Prob +BBR
	R1712V1	Baseline	12.1273	621772	Prob
	R1712V2	Antibiotic	11.0442	371541	Prob
	R1712V5	Post	12.009	626941	Prob
	R1715V1	Baseline	10.248	314071	Prob +BBR
	R1715V2	Antibiotic	10.742	246719	Prob +BBR
	R1715V5	Post	10.8576	272317	Prob +BBR
	R1716V1	Baseline	12.7956	1069699	Prob +BBR
	R1716V2	Antibiotic	10.8174	502569	Prob +BBR
	R1716V5	Post	12.1185	707298	Prob +BBR
	R1718V1	Baseline	12.9663	1209669	Plac
	R1718V2	Antibiotic	12.0628	689879	Plac
	R1718V5	Post	12.7236	1084051	Plac
	R1721V1	Baseline	11.0764	251630	Prob
	R1721V2	Antibiotic	10.7212	173187	Prob
	R1721V5	Post	11.4773	291029	Prob
	R1722V1	Baseline	10.2383	259163	Plac
	R1722V2	Antibiotic	10.475	160137	Plac
	R1722V5	Post	10.6838	209921	Plac
	R1724V1	Baseline	12.1916	771033	Plac
	R1724V2	Antibiotic	10.956	316664	Plac
	R1724V5	Post	10.8292	499410	Plac
	R1801V1	Baseline	11.0064	399600	Prob
	R1801V2	Antibiotic	10.6585	239292	Prob
	R1801V5	Post	10.6537	267328	Prob
	R1803V1	Baseline	10.6671	558619	Prob +BBR
	R1803V5	Post	11.2407	489155	Prob +BBR
	R1804V1	Baseline	12.011	872638	BBR
	R1804V2	Antibiotic	11.2921	482040	BBR
	R1804V5	Post	11.7567	478669	BBR
	R1805V1	Baseline	11.33	356517	Plac
	R1805V2	Antibiotic	10.2564	287861	Plac
	R1806V1	Baseline	11.9524	810533	BBR
	R1806V2	Antibiotic	11.1094	382581	BBR
	R1806V5	Post	11.5287	464877	BBR
	R1807V1	Baseline	12.4286	836322	Prob
	R1807V2	Antibiotic	11.7736	540123	Prob
	R1807V5	Post	12.0268	698609	Prob
	R1808V1	Baseline	10.9328	451115	BBR
	R1808V2	Antibiotic	10.7099	192072	BBR
	R1809V1	Baseline	12.0996	659255	Prob +BBR
	R1809V2	Antibiotic	11.0536	319632	Prob +BBR
	R1809V5	Post	11.0907	333237	Prob +BBR
	R1811V1	Baseline	11.2463	436133	BBR
	R1811V2	Antibiotic	11.6386	445503	BBR
	R1811V5	Post	11.1277	289069	BBR
	R1812V1	Baseline	11.5536	546293	Prob
	R1812V2	Antibiotic	10.7109	297051	Prob
	R1812V5	Post	11.3003	509025	Prob
	R1813V1	Baseline	12.1562	716071	Prob +BBR
	R1813V2	Antibiotic	11.1433	334894	Prob +BBR
	R1813V5	Post	11.2581	378118	Prob +BBR
	R1814V1	Baseline	11.1152	397259	Plac
	R1814V2	Antibiotic	11.1398	368392	Plac
	R1814V5	Post	11.4884	419187	Plac
	R1815V1	Baseline	10.9087	390860	Prob
	R1815V2	Antibiotic	10.6408	264440	Prob
	R1816V1	Baseline	10.5961	595567	Plac
	R1816V2	Antibiotic	10.1214	361247	Plac
	R1816V5	Post	10.3766	568965	Plac
	R1817V1	Baseline	11.2602	462185	Plac
	R1817V2	Antibiotic	10.5718	264442	Plac
	R1817V5	Post	10.6559	320575	Plac
	R1818V1	Baseline	11.3109	569451	Prob +BBR
	R1818V2	Antibiotic	10.8833	389068	Prob +BBR
	R1818V5	Post	11.2427	449307	Prob +BBR
	R1820V1	Baseline	12.504	1007040	Prob
	R1820V2	Antibiotic	12.3121	812854	Prob
	R1820V5	Post	12.4907	994613	Prob
	R1821V1	Baseline	10.9744	386496	Prob +BBR
	R1821V2	Antibiotic	10.6311	250050	Prob +BBR
	R1821V5	Post	10.3982	260654	Prob +BBR
	R1822V1	Baseline	11.7945	571169	Prob +BBR
	R1822V2	Antibiotic	10.922	339837	Prob +BBR
	R1822V5	Post	11.3086	306518	Prob +BBR
	R1823V1	Baseline	12.2072	896914	Plac
	R1823V2	Antibiotic	11.938	509383	Plac
	R1823V5	Post	12.0045	712312	Plac
	R1824V1	Baseline	10.2369	485321	Plac
	R1824V2	Antibiotic	10.0349	345734	Plac
	R1824V5	Post	10.5723	516938	Plac
	R1825V1	Baseline	11.6476	730441	Prob
	R1825V2	Antibiotic	11.5216	527526	Prob
	R1825V5	Post	12.0208	659224	Prob
	R1901V1	Baseline	10.9854	363223	Prob +BBR
	R1901V2	Antibiotic	10.7188	295593	Prob +BBR
	R1901V5	Post	11.0205	221437	Prob +BBR
	R1905V1	Baseline	11.8966	603788	Prob
	R1905V2	Antibiotic	10.4458	258031	Prob
	R1905V5	Post	10.6802	309031	Prob
	R1908V1	Baseline	11.9938	760494	BBR
	R1908V2	Antibiotic	9.89879	249772	BBR
	R1908V5	Post	11.568	413965	BBR
	R1911V1	Baseline	11.7079	555821	Plac
	R1911V2	Antibiotic	10.5975	239060	Plac
	R1911V5	Post	11.605	521187	Plac
	R2006V1	Baseline	12.0058	710127	BBR
	R2006V2	Antibiotic	11.3666	505607	BBR
	R2007V1	Baseline	11.077	334771	Prob +BBR
	R2007V2	Antibiotic	10.6719	211751	Prob +BBR
	R2007V5	Post	11.2066	283057	Prob +BBR
	R2008V1	Baseline	11.7055	631578	Plac
	R2008V2	Antibiotic	11.5608	421871	Plac
	R2008V5	Post	11.996	601811	Plac
	R2009V1	Baseline	10.3391	259965	Plac
	R2009V2	Antibiotic	10.3296	145860	Plac
	R2009V5	Post	10.7635	270448	Plac
	R2010V2	Antibiotic	10.3401	220129	Prob
	R2011V1	Baseline	11.1968	428763	BBR
	R2012V1	Baseline	10.1078	303876	Plac
	R2012V2	Antibiotic	10.7278	247328	Plac
	R2012V5	Post	11.229	445665	Plac
	R2013V1	Baseline	10.8973	643169	Prob
	R2013V2	Antibiotic	11.4784	650872	Prob
	R2013V5	Post	12.011	621790	Prob
	R2014V1	Baseline	10.7789	599123	BBR
	R2014V2	Antibiotic	12.2903	751888	BBR
	R2014V5	Post	12.1494	564184	BBR
	R2015V1	Baseline	11.902	687178	Prob +BBR
	R2015V2	Antibiotic	10.9359	428848	Prob +BBR
	R2015V5	Post	11.5017	424106	Prob +BBR
	R2016V1	Baseline	11.7548	592306	Prob
	R2016V2	Antibiotic	11.1939	321381	Prob
	R2016V5	Post	12.2375	801946	Prob
	R2017V1	Baseline	11.0238	476796	BBR
	R2017V2	Antibiotic	10.2389	199279	BBR
	R2017V5	Post	10.4308	273264	BBR
	R2018V1	Baseline	11.612	495494	Plac
	R2018V2	Antibiotic	11.1999	359619	Plac
	R2018V5	Post	11.6432	551172	Plac
	R2019V1	Baseline	9.84852	278746	Prob +BBR
	R2019V2	Antibiotic	10.4552	257695	Prob +BBR
	R2019V5	Post	10.2994	241985	Prob +BBR
	R2020V1	Baseline	11.764	493896	Plac
	R2020V2	Antibiotic	10.8706	243968	Plac
	R2020V5	Post	11.5013	455964	Plac
	R2021V1	Baseline	11.5109	449186	BBR
	R2021V2	Antibiotic	10.752	276450	BBR
	R2021V5	Post	11.6707	531996	BBR
	R2022V1	Baseline	9.86019	181230	Prob
	R2022V2	Antibiotic	10.0278	105771	Prob
	R2022V5	Post	10.4926	267603	Prob
	R2023V1	Baseline	10.8241	406022	Prob +BBR
	R2023V2	Antibiotic	10.765	215559	Prob +BBR
	R2023V5	Post	10.7059	177365	Prob +BBR
	R2024V1	Baseline	12.2399	865090	Plac
	R2024V2	Antibiotic	11.7793	578808	Plac
	R2024V5	Post	12.606	878264	Plac
	R2025V1	Baseline	12.3838	887973	Prob
	R2025V2	Antibiotic	11.5014	541271	Prob
	R2025V5	Post	11.698	712066	Prob
	R2026V1	Baseline	12.0717	757888	Prob +BBR
	R2026V2	Antibiotic	11.6993	533270	Prob +BBR
	R2026V5	Post	11.9335	663879	Prob +BBR
	R2027V1	Baseline	12.3782	789092	BBR
	R2027V2	Antibiotic	11.2045	361350	BBR
	R2027V5	Post	12.1283	605202	BBR
	R2028V1	Baseline	10.9483	634483	Prob +BBR
	R2028V2	Antibiotic	10.3334	381644	Prob +BBR
	R2028V5	Post	11.247	448511	Prob +BBR
	R2029V1	Baseline	12.2877	891665	Prob +BBR
	R2029V2	Antibiotic	11.39	431013	Prob +BBR
	R2029V5	Post	11.5846	669472	Prob +BBR
	R2030V1	Baseline	12.2948	935899	Plac
	R2030V2	Antibiotic	11.3571	408418	Plac
	R2030V5	Post	12.3752	944051	Plac

[truncated: 9 more sheets: figure 4b, figure 4c, S-figure 1c-d-g-h, S-figure 2, S-figure3a, S-figure3b, S-figure4, S-figure5, S-figure6]
